# Supplementary material for: Members of the Genus Methylobacter Are Inferred To Account for the Majority of Aerobic Methane Oxidation in Oxic Soils from a Freshwater Wetland
Source: mBio. 2018 Nov 6;9(6):e00815-18. doi: 10.1128/mBio.00815-18 (PMC6222125; doi:10.1128/mBio.00815-18)
Supplement: DATA SET S1 [file mbo005184158sd1.xlsx]

## Sheet: DataS1_Legend
Data Set S1: Soil geochemistry, 16S rRNA gene amplicon OTU table, genome assembly statistics, metabolic inventory, marker gene comparisons, and biogeography metadata
Legend for Supplemental Data Set 1
Table S1
In situ methane, pore water nitrate and nitrite, and sediment nitrate and nitrite concentrations of soils collected from two depths, at three land covers, and across four seasons
Table S2
In situ dissolved oxygen in surface and deep soils measured during May and August
Table S3
Aerobic methane consumption potential of soils collected in August measured over two weeks
Table S4
OTU table comprised of a total of 66 soil samples collected from two depths, at three land covers, and across four seasons
Table S5
Assembly statistics of four methanotroph genomes (colored) reconstructed from surface soil metagenomes, with matching population bin statistics (not colored)
Table S6
Methane oxidation, assimilatory and dissimilatory formaldehyde, central carbon, energy generation , and putative fermentation pathways, and ribosomal proteins and universally conserved single copy genes inventory for genomes generated in this study
Table S7
Brief metabolic inventory of Methylococcales genomes
Table S8
Comparison of 16S rRNA genes generated in this study to nearest genome-sequenced relative, Methylobacter tundripaludum
Table S9
Comparison of pmoA genes in genomes and unbinned portions of metagenomes to nearest genome-sequenced relative, Methylobacter tundripaludum
Table S10
Comparison of pmoB genes in genomes and unbinned portions of metagenomes to nearest genome-sequenced relative, Methylobacter tundripaludum
Table S11
Comparison of pmoC genes in genomes and unbinned portions of metagenomes to nearest genome-sequenced relative, Methylobacter tundripaludum
Table S12
Accessions and metadata for sequences from metagenomic and metatranscriptomic sequence data (does not include SRA from Tveit et al. 2013) that were placed onto OWC Methylobacter or NSP1-2 branches
Table S13
Accessions and metadata for sequences from clone library sequence data (includes SRA from Tveit et al. 2013) that were placed onto OWC Methylobacter or NSP1-2 branches

## Sheet: Table_S1
Table S1: In situ methane, pore water nitrate and nitrite, and sediment nitrate and nitrite concentrations of soils collected from two depths, at three land covers, and across four seasons
Month	Cover	Depth	Replicate	Nitrate (mM pore water)	Nitrate (mmol/gram)	Nitrite (mM pore water)	Nitrite (mmol/gram)	In situ methane (μgCH4-C/g)
November	Plant	Surface	1	0.00135381	0.005688	0.0541267	0.16346	0.171416
November	Plant	Surface	2	0.00138218	0.00647715	0.069262	0.00674325	0.0578145
November	Plant	Surface	3	0.00175602	0	0.0936024	0.00493203	0.026958
November	Plant	Deep	1	ND	0.00600729	ND	0.0255082	2.47948
November	Plant	Deep	2	ND	0.00651487	ND	0.0237405	3.47288
November	Plant	Deep	3	ND	0.00549414	ND	0.020942	3.30045
November	Mud	Surface	1	0.00222753	0.00613562	0.100511	0.0166613	10.8063
November	Mud	Surface	2	ND	0.00593211	0.073322	0.0140565	1.85819
November	Mud	Surface	3	0.00205818	0.00524159	0.0842883	0.0118638	7.67983
November	Mud	Deep	1	ND	0.00589061	ND	0.0149506	1.38215
November	Mud	Deep	2	ND	0.00363957	ND	0.00769611	1.27931
November	Mud	Deep	3	ND	0.00592478	ND	0.0197742	0.83508
November	Open	Surface	1	0.00117165	0.00647098	0.0807369	0.0234547	1.49358
November	Open	Surface	2	0	0.00771836	0.0703497	0.0288663	1.8303
November	Open	Surface	3	0	0.00700804	0.0744608	0.0290166	1.61703
November	Open	Deep	1	ND	0.0098766	ND	0.0350987	4.47462
November	Open	Deep	2	ND	0.00712751	ND	0.0332319	2.18435
November	Open	Deep	3	ND	0.00712388	ND	0.0273871	3.15223
February	Plant	Surface	1	ND	0.0235591	ND	0.0693368	0.131077
February	Plant	Surface	2	ND	0.0205407	ND	0.0646682	0.129432
February	Plant	Surface	3	ND	0.0243604	ND	0.0493945	0.120367
February	Plant	Deep	1	ND	0.0242001	ND	0.0450718	6.48595
February	Plant	Deep	2	ND	0.0263637	ND	0.0429392	6.13202
February	Plant	Deep	3	ND	0.0198997	ND	0.555674	5.19543
February	Mud	Surface	1	ND	0.0256692	ND	0.113659	1.01092
February	Mud	Surface	2	ND	0.0293019	ND	0.0972905	0.704412
February	Mud	Surface	3	ND	0.0310649	ND	0.106224	8.11238
February	Mud	Deep	1	ND	0.0302101	ND	0.0936594	11.6385
February	Mud	Deep	2	ND	0.0190449	ND	0.0465703	9.92234
February	Mud	Deep	3	ND	0.0199798	ND	0.0465703	4.63899
May	Plant	Surface	1	0	0	0.095	0.0110388	9.28764
May	Plant	Surface	2	0	0	0.102	0.0178998	1.60508
May	Plant	Surface	3	0	0	0.115	0.019756	9.23791
May	Plant	Deep	1	0.02	0	0.113	0.0149858	3.46752
May	Plant	Deep	2	0.04	0.00396354	0.152	0.0166468	3.09704
May	Plant	Deep	3	0	0	0.142	0.0171854	4.93799
May	Mud	Surface	1	0.022	0	0.142	0.0175264	3.91823
May	Mud	Surface	2	0.02	0	0.11	0.0161197	5.02947
May	Mud	Surface	3	0.018	0	0.106	0.0164069	3.88662
May	Mud	Deep	1	0	0.00527797	0.105	0.00659747	1.7108
May	Mud	Deep	2	0.011	0.0071799	0.15	0.0071799	1.75355
May	Mud	Deep	3	0.012	0	0.116	0.00662071	1.69202
May	Open	Surface	1	0.01	0	0.129	0.019518	3.71437
May	Open	Surface	2	0	0	0.106	0.0177585	4.08691
May	Open	Surface	3	0.011	0	0.168	0.0190549	3.00928
May	Open	Deep	1	0	0	0.074	0.0168776	1.85427
May	Open	Deep	2	0	0	0.075	0.0170422	2.13515
May	Open	Deep	3	0	0	0.066	0.0170543	2.15722
August	Plant	Surface	1	ND	0.0261464	ND	0.04465	9.98201
August	Plant	Surface	2	ND	0.0235399	ND	0.0555185	7.52779
August	Plant	Surface	3	ND	0.0260639	ND	0.0517206	2.96937
August	Plant	Deep	1	ND	0.0155689	ND	0.0626747	1.42927
August	Plant	Deep	2	ND	0.0144973	ND	0.0824537	0.901384
August	Plant	Deep	3	ND	0.0181858	ND	0.0844339	1.83451
August	Mud	Surface	1	ND	0.015338	ND	0.0347124	5.14425
August	Mud	Surface	2	ND	0.0152201	ND	0.0255039	8.33074
August	Mud	Surface	3	ND	0.00808972	ND	0.0345652	5.0233
August	Mud	Deep	1	ND	0.00114003	ND	0.0174805	2.35891
August	Mud	Deep	2	ND	0.00267023	ND	0.0179287	0.735502
August	Mud	Deep	3	ND	0.00119665	ND	0.0183486	1.45234
August	Open	Surface	1	ND	0.0589366	ND	0.0683323	3.91759
August	Open	Surface	2	ND	0.0170906	ND	0.0755167	6.41923
August	Open	Surface	3	ND	0.0165426	ND	0.0616212	9.70704
August	Open	Deep	1	ND	0.00996057	ND	0.0726292	2.20391
August	Open	Deep	2	ND	0.00887902	ND	0.0691824	2.72906
August	Open	Deep	3	ND	0.0100381	ND	0.0686609	5.46481
				ND - No Data, insufficient pore water collected

## Sheet: Table_S2
Table S2: In situ dissolved oxygen in surface and deep soils measured during May and August
Season	Cover	Depth_cm	Replicate	DO_μM
May	Plant	Surface_5cm	1	73.4
May	Plant	Surface_5cm	2	56.5
May	Plant	Surface_5cm	3	51.6
May	Plant	Deep_25cm	1	2.4
May	Plant	Deep_25cm	2	0.98
May	Plant	Deep_25cm	3	1.7
May	Mud	Surface_5cm	1	106.5
May	Mud	Surface_5cm	2	114
May	Mud	Surface_5cm	3	81.3
May	Mud	Deep_25cm	1	13.3
May	Mud	Deep_25cm	2	18.6
May	Mud	Deep_25cm	3	1.1
May	Open	Surface_5cm	1	69
May	Open	Surface_5cm	2	88.1
May	Open	Surface_5cm	3	98.5
May	Open	Deep_25cm	1	12.1
May	Open	Deep_25cm	2	14
May	Open	Deep_25cm	3	14.3
August	Plant	Surface_5cm	1	144.3
August	Plant	Surface_5cm	2	75.1
August	Plant	Surface_5cm	3	32.2
August	Plant	Deep_25cm	1	71.6
August	Plant	Deep_25cm	2	2.5
August	Plant	Deep_25cm	3	0.37
August	Mud	Surface_5cm	1	81.2
August	Mud	Surface_5cm	2	53.4
August	Mud	Surface_5cm	3	63.1
August	Mud	Deep_25cm	1	7.3
August	Mud	Deep_25cm	2	5.3
August	Mud	Deep_25cm	3	4.3
August	Open	Surface_5cm	1	114.4
August	Open	Surface_5cm	2	93.6
August	Open	Surface_5cm	3	60
August	Open	Deep_25cm	1	4.9
August	Open	Deep_25cm	2	12.4
August	Open	Deep_25cm	3	5.3

## Sheet: Table_S3
Table S3: Aerobic methane consumption potential of soils collected in August measured over two weeks
Name	SoilSource	Replicate	Soil_Mass_g	Methane in headspace (μMol CH4)
				Day 0	Day 1	Day 2	Day 3	Day 4	Day 5	Day 6	Day 8	Day 10	Day 12	Day 14	Day_Range	Days	Slope_Reg	R2	Rate (μMolCH4/gsoil*day)
MQH2O	None	NA	NA	178.639	200.609	197.578	188.704	187.64	201.44	199.941	197.633	192.784	188.238	191.752	NA	NA	NA	NA	NA
AMSKilled	August Mud Surface (Killed)	NA	5.0731	167.33	161.186	176.566	163.68	175.077	171.115	175.086	176.85	164.598	165.027	173.365	NA	NA	NA	NA	NA
AMS1	August Mud Surface	1	5.0435	174.821	NA	164.766	128.292	117.387	106.15	97.9548	93.4746	88.3266	80.7311	75.5982	1-6	5	15.576	0.8936	3.0883
AMS2	August Mud Surface	2	5.073	177.792	171.65	158.224	128.249	111.836	108.031	94.3061	87.9814	82.5361	77.1681	71.1061	1-6	6	15.82	0.9799	3.1185
AMS3	August Mud Surface	3	5.1826	172.654	174.596	159.909	144.734	133.741	118.117	107.983	101.572	97.6101	89.2925	84.5072	1-6	6	13.412	0.9967	2.5879
AMD1	August Mud Deep	1	5.0655	150.758	165.888	151.735	165.993	153.746	141.505	126.836	NA	NA	NA	NA	4-6	3	13.455	0.9973	2.6562
AMD2	August Mud Deep	2	5.0992	174.269	151.704	176.287	164.917	158.789	151.709	140.881	117.977	105.236	96.2553	84.2565	4-10	7	9.3597	0.9888	1.8355
AMD3	August Mud Deep	3	5.0611	178.35	153.604	167.958	167.517	160.572	152.837	143.279	117.501	100.283	94.4788	79.8953	4-10	7	10.454	0.9935	2.0656
APS1	August Plant Surface	1	5.053	181.272	165.161	142.134	125.038	119.022	107.688	94.8595	86.7731	80.5025	76.6316	71.3687	0-5	6	14.955	0.9667	2.9596
APS2	August Plant Surface	2	5.104	181.243	147.633	130.727	124.14	113.112	97.5834	89.2024	79.7007	75.5092	70.7388	72.8381	0-5	6	15.099	0.9337	2.9583
APS3	August Plant Surface	3	5.0372	169.383	166.508	149.437	120.19	100.635	101.024	88.7939	80.7133	75.5364	78.2068	72.8079	0-5	6	16.247	0.9358	3.2254
AOS1	August Open Surface	1	5.1166	171.859	165.966	137.269	125.558	106.464	92.4379	81.319	76.1998	67.8076	66.4419	60.4854	0-5	6	16.781	0.9818	3.2797
AOS2	August Open Surface	2	5.0736	182.198	148.219	149.711	125.996	106.973	96.5934	83.6223	75.5383	70.8527	71.1718	63.993	0-5	6	16.422	0.9538	3.2368
AOS3	August Open Surface	3	5.0299	177.494	161.21	140.162	121.553	107.79	94.4603	84.3512	77.9403	70.717	66.4141	60.4936	0-5	6	16.972	0.9932	3.3742

## Sheet: Table_S4
Table S4: OTU table comprised of a total of 66 soil samples collected from two depths, at three land covers, and across four seasons
SampleName	Month	Site	Depth	Replicate	Archaea_Crenarchaeota_Thermoprotei_Terrestrial_Miscellaneous_Gp(TMCG)_uncultured_archaeon_AB479404	Archaea_Crenarchaeota_Thermoprotei_Terrestrial_Miscellaneous_Gp(TMCG)_uncultured_crenarchaeote_New.CleanUp.ReferenceOTU87988	Archaea_Euryarchaeota_Halobacteria_Halobacteriales_Deep_Sea_Euryarchaeotic_Group(DSEG)_uncultured_archaeon_HM244353	Archaea_Euryarchaeota_Halobacteria_Halobacteriales_Deep_Sea_Euryarchaeotic_Group(DSEG)_uncultured_archaeon_New.CleanUp.ReferenceOTU111430	Archaea_Euryarchaeota_Halobacteria_Halobacteriales_Deep_Sea_Euryarchaeotic_Group(DSEG)_uncultured_archaeon_New.CleanUp.ReferenceOTU196838	Archaea_Euryarchaeota_Halobacteria_Halobacteriales_Deep_Sea_Euryarchaeotic_Group(DSEG)_uncultured_archaeon_New.CleanUp.ReferenceOTU4580	Archaea_Euryarchaeota_Halobacteria_Halobacteriales_Deep_Sea_Euryarchaeotic_Group(DSEG)_uncultured_archaeon_New.CleanUp.ReferenceOTU88732	Archaea_Euryarchaeota_Halobacteria_Halobacteriales_Deep_Sea_Euryarchaeotic_Group(DSEG)_uncultured_archaeon_New.ReferenceOTU275	Archaea_Euryarchaeota_Halobacteria_Halobacteriales_Deep_Sea_Euryarchaeotic_Group(DSEG)_uncultured_archaeon_New.ReferenceOTU290	Archaea_Euryarchaeota_Halobacteria_Halobacteriales_Deep_Sea_Hydrothermal_Vent_Gp_6(DHVEG-6)_Candidatus_Parvarchaeum_uncultured_archaeon_New.CleanUp.ReferenceOTU144675	Archaea_Euryarchaeota_Halobacteria_Halobacteriales_Deep_Sea_Hydrothermal_Vent_Gp_6(DHVEG-6)_Candidatus_Parvarchaeum_uncultured_archaeon_New.CleanUp.ReferenceOTU199716	Archaea_Euryarchaeota_Halobacteria_Halobacteriales_Deep_Sea_Hydrothermal_Vent_Gp_6(DHVEG-6)_Candidatus_Parvarchaeum_uncultured_archaeon_New.CleanUp.ReferenceOTU208190	Archaea_Euryarchaeota_Halobacteria_Halobacteriales_Deep_Sea_Hydrothermal_Vent_Gp_6(DHVEG-6)_Candidatus_Parvarchaeum_uncultured_archaeon_New.CleanUp.ReferenceOTU229197	Archaea_Euryarchaeota_Halobacteria_Halobacteriales_Deep_Sea_Hydrothermal_Vent_Gp_6(DHVEG-6)_Candidatus_Parvarchaeum_uncultured_archaeon_New.CleanUp.ReferenceOTU50176	Archaea_Euryarchaeota_Halobacteria_Halobacteriales_Deep_Sea_Hydrothermal_Vent_Gp_6(DHVEG-6)_Candidatus_Parvarchaeum_uncultured_archaeon_New.CleanUp.ReferenceOTU57942	Archaea_Euryarchaeota_Halobacteria_Halobacteriales_Deep_Sea_Hydrothermal_Vent_Gp_6(DHVEG-6)_Candidatus_Parvarchaeum_uncultured_archaeon_New.CleanUp.ReferenceOTU69362	Archaea_Euryarchaeota_Halobacteria_Halobacteriales_Deep_Sea_Hydrothermal_Vent_Gp_6(DHVEG-6)_Candidatus_Parvarchaeum_uncultured_archaeon_New.CleanUp.ReferenceOTU73299	Archaea_Euryarchaeota_Halobacteria_Halobacteriales_Deep_Sea_Hydrothermal_Vent_Gp_6(DHVEG-6)_Candidatus_Parvarchaeum_uncultured_archaeon_New.CleanUp.ReferenceOTU73562	Archaea_Euryarchaeota_Halobacteria_Halobacteriales_Deep_Sea_Hydrothermal_Vent_Gp_6(DHVEG-6)_Candidatus_Parvarchaeum_uncultured_archaeon_New.CleanUp.ReferenceOTU88174	Archaea_Euryarchaeota_Halobacteria_Halobacteriales_Deep_Sea_Hydrothermal_Vent_Gp_6(DHVEG-6)_Candidatus_Parvarchaeum_uncultured_archaeon_WCHD3-30_New.CleanUp.ReferenceOTU110453	Archaea_Euryarchaeota_Halobacteria_Halobacteriales_Deep_Sea_Hydrothermal_Vent_Gp_6(DHVEG-6)_Candidatus_Parvarchaeum_uncultured_archaeon_WCHD3-30_New.CleanUp.ReferenceOTU13929	Archaea_Euryarchaeota_Halobacteria_Halobacteriales_Deep_Sea_Hydrothermal_Vent_Gp_6(DHVEG-6)_Candidatus_Parvarchaeum_uncultured_archaeon_WCHD3-30_New.CleanUp.ReferenceOTU167054	Archaea_Euryarchaeota_Halobacteria_Halobacteriales_Deep_Sea_Hydrothermal_Vent_Gp_6(DHVEG-6)_Candidatus_Parvarchaeum_uncultured_archaeon_WCHD3-30_New.CleanUp.ReferenceOTU33507	Archaea_Euryarchaeota_Halobacteria_Halobacteriales_Deep_Sea_Hydrothermal_Vent_Gp_6(DHVEG-6)_Candidatus_Parvarchaeum_uncultured_archaeon_WCHD3-30_New.CleanUp.ReferenceOTU5578	Archaea_Euryarchaeota_Halobacteria_Halobacteriales_Deep_Sea_Hydrothermal_Vent_Gp_6(DHVEG-6)_Candidatus_Parvarchaeum_uncultured_euryarchaeote_New.CleanUp.ReferenceOTU163466	Archaea_Euryarchaeota_Halobacteria_Halobacteriales_Deep_Sea_Hydrothermal_Vent_Gp_6(DHVEG-6)_Candidatus_Parvarchaeum_uncultured_euryarchaeote_New.CleanUp.ReferenceOTU67286	Archaea_Euryarchaeota_Halobacteria_Halobacteriales_Deep_Sea_Hydrothermal_Vent_Gp_6(DHVEG-6)_Candidatus_Parvarchaeum_uncultured_euryarchaeote_New.CleanUp.ReferenceOTU97893	Archaea_Euryarchaeota_Halobacteria_Halobacteriales_Deep_Sea_Hydrothermal_Vent_Gp_6(DHVEG-6)_Candidatus_Parvarchaeum_unidentified_archaeon_New.CleanUp.ReferenceOTU73827	Archaea_Euryarchaeota_Halobacteria_Halobacteriales_Deep_Sea_Hydrothermal_Vent_Gp_6(DHVEG-6)_GU127500	Archaea_Euryarchaeota_Halobacteria_Halobacteriales_Deep_Sea_Hydrothermal_Vent_Gp_6(DHVEG-6)_HQ330684	Archaea_Euryarchaeota_Halobacteria_Halobacteriales_Deep_Sea_Hydrothermal_Vent_Gp_6(DHVEG-6)_New.CleanUp.ReferenceOTU161278	Archaea_Euryarchaeota_Halobacteria_Halobacteriales_Deep_Sea_Hydrothermal_Vent_Gp_6(DHVEG-6)_New.CleanUp.ReferenceOTU162301	Archaea_Euryarchaeota_Halobacteria_Halobacteriales_Deep_Sea_Hydrothermal_Vent_Gp_6(DHVEG-6)_New.CleanUp.ReferenceOTU167790	Archaea_Euryarchaeota_Halobacteria_Halobacteriales_Deep_Sea_Hydrothermal_Vent_Gp_6(DHVEG-6)_New.CleanUp.ReferenceOTU177563	Archaea_Euryarchaeota_Halobacteria_Halobacteriales_Deep_Sea_Hydrothermal_Vent_Gp_6(DHVEG-6)_New.CleanUp.ReferenceOTU187912	Archaea_Euryarchaeota_Halobacteria_Halobacteriales_Deep_Sea_Hydrothermal_Vent_Gp_6(DHVEG-6)_uncultured_archaeon_New.CleanUp.ReferenceOTU138084	Archaea_Euryarchaeota_Halobacteria_Halobacteriales_Deep_Sea_Hydrothermal_Vent_Gp_6(DHVEG-6)_uncultured_archaeon_New.CleanUp.ReferenceOTU145312	Archaea_Euryarchaeota_Halobacteria_Halobacteriales_Deep_Sea_Hydrothermal_Vent_Gp_6(DHVEG-6)_uncultured_archaeon_New.CleanUp.ReferenceOTU21542	Archaea_Euryarchaeota_Halobacteria_Halobacteriales_Deep_Sea_Hydrothermal_Vent_Gp_6(DHVEG-6)_uncultured_archaeon_New.CleanUp.ReferenceOTU32343	Archaea_Euryarchaeota_Halobacteria_Halobacteriales_Deep_Sea_Hydrothermal_Vent_Gp_6(DHVEG-6)_uncultured_archaeon_New.CleanUp.ReferenceOTU44332	Archaea_Euryarchaeota_Halobacteria_Halobacteriales_Deep_Sea_Hydrothermal_Vent_Gp_6(DHVEG-6)_uncultured_crenarchaeote_New.CleanUp.ReferenceOTU242789	Archaea_Euryarchaeota_Halobacteria_Halobacteriales_Deep_Sea_Hydrothermal_Vent_Gp_6(DHVEG-6)_uncultured_crenarchaeote_New.CleanUp.ReferenceOTU57528	Archaea_Euryarchaeota_Halobacteria_Halobacteriales_Deep_Sea_Hydrothermal_Vent_Gp_6(DHVEG-6)_uncultured_crenarchaeote_New.CleanUp.ReferenceOTU96134	Archaea_Euryarchaeota_Halobacteria_Halobacteriales_Deep_Sea_Hydrothermal_Vent_Gp_6(DHVEG-6)_uncultured_euryarchaeote_AB077228	Archaea_Euryarchaeota_Halobacteria_Halobacteriales_Deep_Sea_Hydrothermal_Vent_Gp_6(DHVEG-6)_uncultured_euryarchaeote_AY821999
NPS1	November	Plant	Surface	1	0	0	0	0	0	0	0	0	0	0	0.00989707	0	0	0	0	0	0.0296912	0	0.00989707	0	0	0	0	0	0	0.00989707	0.00494854	0	0	0	0	0.0296912	0.00989707	0	0	0.00989707	0.0197941	0	0	0.00989707	0	0	0	0.00494854	0
NPS2	November	Plant	Surface	2	0	0	0	0	0	0	0	0	0	0	0	0.00711541	0	0	0	0.00711541	0.00711541	0	0	0	0	0	0	0	0	0.00711541	0	0	0	0	0	0.0213462	0.00711541	0	0	0.00711541	0.00711541	0.0213462	0	0	0.00711541	0	0	0	0
NPS3	November	Plant	Surface	3	0	0	0	0	0	0	0	0	0	0	0	0	0	0.00340298	0	0.00680596	0.0136119	0	0	0	0	0.00680596	0	0	0	0.0238209	0.00340298	0.00340298	0.00340298	0	0	0.0102089	0	0	0	0.00340298	0.00340298	0.00340298	0	0.00340298	0	0	0	0.00340298	0
NPD1	November	Plant	Deep	1	0	0	0.00970379	0.00242595	0	0.00242595	0	0	0	0	0	0	0	0	0.0145557	0	0.0048519	0.00970379	0	0.00242595	0.00727784	0	0	0.00242595	0.0048519	0	0	0	0.00242595	0.00727784	0	0	0	0	0	0	0	0	0.0145557	0	0	0.0194076	0.0145557	0	0.0169816
NPD2	November	Plant	Deep	2	0.00749963	0.00749963	0.0149993	0.00749963	0.0149993	0	0	0	0.0149993	0	0	0	0.00749963	0	0.00749963	0	0	0	0	0	0.0299985	0	0	0.0149993	0	0	0	0	0.0149993	0	0	0	0	0	0	0	0	0	0.0149993	0	0	0.0149993	0.0824959	0	0.0224989
NPD3	November	Plant	Deep	3	0	0.0156887	0.0261479	0	0.00522958	0	0.00522958	0.00522958	0.0104592	0	0	0	0	0	0.0261479	0	0	0.0104592	0	0	0.0104592	0	0.00522958	0	0.0104592	0	0	0	0	0.0104592	0	0	0	0	0.00522958	0	0	0	0	0	0	0	0.0156887	0	0.0209183
NMS1	November	Mud	Surface	1	0	0	0	0	0	0	0	0.00982093	0	0.00654729	0	0	0	0.00327364	0	0.00327364	0.0261892	0	0	0	0	0.00654729	0	0.00654729	0	0.00327364	0.00327364	0.00654729	0.0130946	0	0	0.00327364	0.00982093	0	0.00654729	0.00327364	0	0.00327364	0	0	0.00654729	0	0	0	0
NMS2	November	Mud	Surface	2	0	0	0	0	0	0	0.00305409	0.0213786	0	0.00305409	0	0.00305409	0.00610818	0.00305409	0	0.0183245	0.0794063	0.00305409	0.0122164	0	0	0	0	0	0	0.00916226	0	0.0244327	0.0122164	0.00610818	0.0122164	0.00610818	0.00305409	0.00305409	0.00610818	0.00610818	0.00610818	0.00916226	0	0.00610818	0.00916226	0	0	0.00610818	0.0152704
NMS3	November	Mud	Surface	3	0	0	0	0	0	0	0.0105824	0.0176373	0	0.00352746	0	0	0	0	0	0.00352746	0.0317472	0.0105824	0.0141098	0.00352746	0.00352746	0	0	0	0	0.0105824	0.00352746	0	0.0176373	0.00352746	0	0.0141098	0	0	0.0176373	0.00352746	0	0.00352746	0	0.00705492	0.0105824	0	0	0	0
NMD1	November	Mud	Deep	1	0.0179517	0.00897585	0	0.00897585	0	0	0.00897585	0	0	0	0	0	0	0	0	0	0.0359034	0	0.0359034	0.00897585	0.0448793	0	0.0359034	0	0	0	0	0	0	0	0	0	0	0	0	0	0	0	0	0	0	0	0.00897585	0	0
NMD2	November	Mud	Deep	2	0	0	0	0	0	0	0	0	0	0	0	0	0	0	0	0	0	0.00561672	0.0112334	0	0.00561672	0	0.00561672	0.00561672	0	0	0	0	0	0	0	0.00561672	0	0	0	0	0	0	0	0	0	0	0	0	0
NMD3	November	Mud	Deep	3	0	0	0	0	0	0	0	0	0	0	0	0	0	0	0	0	0	0.0661594	0	0	0	0	0	0.0661594	0.0330797	0	0	0	0	0	0	0	0	0.0330797	0	0	0	0	0	0	0	0	0	0	0
NOS1	November	Open	Surface	1	0.00724113	0	0	0	0	0	0	0	0	0	0	0	0	0	0	0	0.00724113	0	0	0	0	0	0	0	0	0.00724113	0	0	0.0434468	0.0217234	0.00724113	0	0.00724113	0	0.0217234	0.00724113	0.0144823	0	0	0	0.00724113	0	0	0.0144823	0.00724113
NOS2	November	Open	Surface	2	0	0	0.00651254	0	0	0	0	0	0	0.00651254	0.00651254	0	0	0	0	0	0.0130251	0.00651254	0	0	0	0	0	0	0	0.0260501	0	0.00651254	0.0130251	0	0	0	0.00651254	0	0.0130251	0	0	0.00651254	0.00651254	0.00651254	0	0	0	0.0260501	0
NOS3	November	Open	Surface	3	0	0	0.00415697	0	0	0	0.00415697	0	0	0	0	0	0	0.00415697	0	0	0.0124709	0	0	0	0	0	0	0.00415697	0	0.0290988	0.00415697	0.0124709	0.0249418	0.00831393	0	0	0	0.00831393	0.0332557	0	0	0	0	0.00415697	0	0	0.00415697	0.00415697	0.0124709
NOD1	November	Open	Deep	1	0.00656901	0.013138	0.013138	0	0.00985351	0	0.00656901	0	0.0164225	0	0.0032845	0	0.0032845	0	0	0	0.00656901	0.0788281	0	0	0	0	0.00985351	0.026276	0.0032845	0	0	0.0032845	0	0.00985351	0	0	0	0	0	0	0	0	0.0492676	0	0	0.026276	0.019707	0	0.00656901
NOD2	November	Open	Deep	2	0	0.00852951	0.0142159	0.00284317	0.00568634	0.00284317	0	0	0.00284317	0	0	0	0	0	0.0227454	0	0.00284317	0.0227454	0	0	0.00568634	0.00852951	0.00568634	0.00568634	0	0	0	0	0.00284317	0	0	0	0	0	0	0	0	0	0.017059	0	0	0.017059	0.017059	0	0.0255885
NOD3	November	Open	Deep	3	0	0.0268204	0.0134102	0	0	0	0	0	0.0134102	0	0.00670511	0	0.00670511	0	0.0134102	0	0.0201153	0.0335255	0	0.00670511	0.00670511	0.00670511	0.0201153	0.00670511	0	0	0	0	0	0.0134102	0	0	0	0	0	0	0	0	0.060346	0	0	0.0201153	0.0469358	0	0
FPS1	February	Plant	Surface	1	0	0	0	0	0	0	0	0	0	0	0	0	0	0	0	0	0	0	0	0	0	0	0	0	0	0	0	0	0	0	0	0.00516182	0	0	0	0	0	0	0	0	0	0	0	0	0
FPS2	February	Plant	Surface	2	0	0	0	0	0	0	0	0	0	0	0	0	0	0	0	0	0	0	0	0	0	0	0	0	0	0	0	0	0	0	0	0	0	0	0	0	0	0	0	0	0	0	0	0.00477281	0
FPS3	February	Plant	Surface	3	0	0	0	0	0	0	0	0	0	0	0	0	0	0	0	0	0	0	0	0	0	0	0	0	0	0	0	0	0	0	0	0	0	0	0	0	0	0	0	0	0	0	0	0	0
FPD1	February	Plant	Deep	1	0	0	0	0	0	0	0	0	0	0	0	0	0.00828638	0	0	0.00828638	0	0.0165728	0	0	0	0	0	0	0	0.00828638	0	0	0.00828638	0.00828638	0.00828638	0	0	0	0.00828638	0	0.00828638	0.0248591	0	0.0165728	0.00828638	0	0	0	0
FPD2	February	Plant	Deep	2	0.00354824	0	0	0.00354824	0	0	0	0	0	0.00354824	0.00354824	0	0	0.00354824	0	0.00709648	0.0177412	0	0.00709648	0	0.0319341	0.00354824	0.0106447	0	0.00709648	0	0	0	0	0	0.00709648	0.00709648	0.00354824	0	0.00354824	0.00709648	0.00354824	0.00709648	0	0.00354824	0	0	0	0.00354824	0
FPD3	February	Plant	Deep	3	0.00319163	0.0127665	0.00319163	0	0	0	0	0.00957488	0	0	0.00319163	0.0127665	0.00319163	0.0159581	0	0.00319163	0.00638325	0.0382995	0.00638325	0.00638325	0	0	0.025533	0.0127665	0.00319163	0	0	0	0	0.00638325	0	0	0	0	0	0	0	0	0	0	0	0	0	0	0
FMS1	February	Mud	Surface	1	0.00579643	0.0115929	0.0115929	0.00579643	0	0.00579643	0	0	0.0289821	0	0	0	0	0	0.00579643	0	0.0115929	0.00579643	0	0	0	0	0	0.0289821	0	0	0	0	0	0	0	0	0	0	0	0	0	0	0.00579643	0	0	0.0173893	0.0521679	0	0
FMS2	February	Mud	Surface	2	0	0	0	0	0	0	0	0	0	0.00601214	0	0	0	0	0	0	0	0	0	0	0	0	0	0	0	0.00601214	0.00601214	0	0.00601214	0	0.0120243	0.00601214	0	0	0	0.0180364	0	0	0	0	0	0	0	0	0
FMS3	February	Mud	Surface	3	0	0	0	0	0	0	0	0.0185014	0	0	0	0	0	0	0	0	0.0555042	0	0	0	0	0	0	0	0	0.0185014	0	0.0185014	0.0185014	0	0	0	0	0	0.0185014	0	0.0185014	0	0	0	0	0	0	0	0
FMD1	February	Mud	Deep	1	0	0	0	0	0	0	0	0.0138762	0	0	0	0	0	0	0	0	0.0166514	0	0	0	0	0	0	0	0	0.0083257	0	0.0138762	0	0.00555047	0	0.00277523	0	0	0.00555047	0.00555047	0.00277523	0	0	0.00277523	0.00555047	0	0	0.00277523	0
FMD2	February	Mud	Deep	2	0	0	0.00794723	0.0317889	0	0.00794723	0	0.00794723	0	0	0	0.00794723	0.00794723	0	0	0	0	0.0476834	0.0158945	0.00794723	0	0	0	0.0158945	0	0	0.00794723	0	0	0	0	0	0	0.00794723	0	0	0	0.00794723	0.00794723	0	0.00794723	0	0.0158945	0	0
FMD3	February	Mud	Deep	3	0	0	0	0	0	0	0	0.013758	0	0.006879	0	0	0	0	0	0	0.027516	0.013758	0.006879	0.006879	0	0	0	0	0	0	0	0.006879	0	0	0	0	0	0	0	0	0	0	0	0.006879	0	0	0	0	0.013758
MPS1	May	Plant	Surface	1	0.00417589	0.00417589	0	0.0292312	0	0.00835178	0.00417589	0.0167036	0.00417589	0	0	0.0125277	0.00417589	0	0.0125277	0	0.00835178	0.104397	0.00835178	0	0	0	0.00417589	0.00417589	0.00835178	0	0.00417589	0.00835178	0	0.00417589	0.0208794	0	0	0	0	0	0	0	0.0208794	0	0	0	0	0	0
MPS2	May	Plant	Surface	2	0	0.0035052	0	0.00701041	0	0.0105156	0.00701041	0.0385573	0	0.0035052	0.017526	0.00701041	0.00701041	0.0035052	0.0035052	0.00701041	0.0035052	0.00701041	0.00701041	0.00701041	0	0	0	0	0.0035052	0.0035052	0.00701041	0.0245364	0.0315468	0.0245364	0.00701041	0.00701041	0	0.0105156	0.0035052	0	0.0140208	0.00701041	0.0035052	0.0140208	0.00701041	0.0035052	0.00701041	0	0.0105156
MPS3	May	Plant	Surface	3	0	0	0	0.0130916	0.0130916	0	0	0.0130916	0	0	0.0196374	0	0	0.00654579	0.00654579	0.00654579	0.0327289	0	0	0.0261832	0	0	0	0.00654579	0	0.0261832	0.00654579	0.00654579	0.0523663	0.0458205	0.00654579	0.0130916	0.00654579	0	0.0458205	0.0130916	0.0261832	0	0.0130916	0.0261832	0.00654579	0	0.00654579	0.00654579	0.0196374
MPD1	May	Plant	Deep	1	0	0	0	0	0	0	0	0	0	0	0	0.00604888	0	0	0	0	0.0362932	0	0.00604888	0	0	0	0	0	0	0.0181466	0	0.00604888	0.0241955	0.0120978	0	0	0	0	0.0181466	0.0120978	0.0120978	0	0	0	0.00604888	0	0	0.0241955	0
MPD2	May	Plant	Deep	2	0	0.00938042	0.00234511	0	0.00234511	0.00234511	0.00469021	0.00234511	0	0	0.00469021	0	0	0	0.00703532	0	0.00703532	0.00469021	0	0	0.00234511	0	0.00703532	0.00469021	0	0	0	0.00938042	0.00234511	0.00234511	0	0	0	0.00469021	0	0	0	0	0.0164157	0	0	0.00703532	0.0234511	0	0.0117255
MPD3	May	Plant	Deep	3	0.0113572	0.0113572	0.00681431	0	0.00227144	0.00681431	0.00227144	0	0.00227144	0	0.00227144	0.00227144	0.00454287	0.00454287	0	0	0	0	0	0.00227144	0.00227144	0.00227144	0	0.00454287	0.00227144	0.00227144	0.00227144	0	0.0204429	0.00681431	0	0	0	0.00454287	0	0	0	0	0.00454287	0	0	0.0113572	0.00454287	0	0.00908575
MMS1	May	Mud	Surface	1	0.00476644	0.0142993	0.0333651	0	0	0.00476644	0	0	0.00476644	0.00476644	0	0	0.0142993	0	0.00476644	0	0.00953289	0.0142993	0.00953289	0.00476644	0	0.0142993	0	0.00953289	0.00953289	0	0	0.00476644	0.00476644	0	0	0	0	0	0	0	0	0	0.00476644	0	0	0.00476644	0.042898	0	0.00953289
MMS2	May	Mud	Surface	2	0	0	0	0	0	0.00536538	0	0.0268269	0	0.00536538	0.00536538	0.00536538	0	0	0	0.00536538	0.0214615	0.00536538	0.0107308	0.00536538	0	0.0107308	0	0	0	0.0160961	0	0.0375577	0.0268269	0.00536538	0.00536538	0.0160961	0.00536538	0.00536538	0.0214615	0	0.0214615	0.00536538	0	0	0.0160961	0	0	0	0.0214615
MMS3	May	Mud	Surface	3	0	0	0	0	0	0	0	0.0757084	0	0.0144207	0	0.0108155	0	0	0	0.0468671	0.129786	0	0.00721033	0	0	0	0.00360516	0	0	0.0108155	0	0.0540774	0.021631	0.00721033	0.00360516	0.00360516	0	0.00360516	0.00721033	0	0.00721033	0.00721033	0	0.0144207	0.00721033	0	0	0	0
MMD1	May	Mud	Deep	1	0.00243932	0	0	0.00243932	0	0.00243932	0	0.00731797	0	0.00731797	0.00243932	0.00243932	0	0	0	0.00243932	0.0243932	0	0.00243932	0	0	0	0	0	0	0.0146359	0	0.00731797	0.0121966	0	0.00487864	0.00243932	0.00243932	0.00243932	0.00243932	0.00243932	0.00487864	0	0	0	0.00243932	0	0	0	0.00487864
MMD2	May	Mud	Deep	2	0	0	0	0	0	0	0	0	0	0	0	0.0169621	0	0.00848104	0	0	0.00848104	0.0339242	0.0254431	0.0508863	0.00848104	0	0.0424052	0.0424052	0.0169621	0	0	0	0	0	0.00848104	0	0	0.0254431	0	0.00848104	0	0	0	0	0	0	0	0	0
MMD3	May	Mud	Deep	3	0	0.00651084	0	0	0	0	0	0	0	0	0.00651084	0	0.00651084	0	0	0	0.0130217	0	0.00651084	0.0195325	0.00651084	0	0.0195325	0.0325542	0.0260434	0	0	0	0	0	0.00651084	0	0.0130217	0	0	0	0	0	0	0	0	0	0	0	0
MOS1	May	Open	Surface	1	0	0	0	0	0	0	0.00375643	0.00375643	0	0.00375643	0.026295	0.00375643	0.00375643	0	0	0	0.00375643	0.026295	0.0150257	0.0375643	0.00751287	0.00751287	0.026295	0.0150257	0.0150257	0	0	0	0	0	0.00751287	0	0	0.00375643	0.00751287	0	0	0	0	0	0	0	0	0	0.00375643
MOS2	May	Open	Surface	2	0	0	0	0	0.00816027	0	0	0.00816027	0	0	0	0	0	0.00408013	0	0.00408013	0.00816027	0	0.00408013	0	0	0	0.00408013	0	0	0.00816027	0.00408013	0	0.0204007	0	0.00408013	0	0	0	0.0204007	0	0	0	0	0.00408013	0.00408013	0	0.00408013	0.00408013	0
MOS3	May	Open	Surface	3	0	0	0	0	0.00874202	0	0	0	0	0	0	0	0	0	0	0	0.00874202	0	0	0	0	0	0.00874202	0	0	0	0	0	0.00874202	0	0	0.00874202	0	0	0	0.00874202	0	0	0	0	0	0	0	0	0
MOD1	May	Open	Deep	1	0	0	0	0	0	0.0101989	0	0	0	0.0101989	0	0	0	0	0	0	0.0407955	0	0	0	0	0	0	0	0	0.0101989	0.0101989	0	0.0407955	0	0	0	0	0	0.0305966	0	0	0	0	0.0101989	0.0101989	0	0	0.0101989	0
MOD2	May	Open	Deep	2	0	0.0115942	0.0057971	0.0115942	0.0115942	0	0.00289855	0.00289855	0.00869565	0	0	0	0	0.0057971	0	0	0.026087	0.0637681	0	0	0.00289855	0.0173913	0.00289855	0.0144928	0.0057971	0	0.00289855	0	0	0	0	0	0	0	0.00289855	0	0	0	0.0144928	0	0	0.057971	0.0347826	0	0.00289855
MOD3	May	Open	Deep	3	0.017895	0.0268424	0.01193	0.00596499	0.00894748	0	0.00596499	0	0.0298249	0	0	0	0.00596499	0	0	0	0.01193	0.0805273	0.00298249	0.00298249	0	0.00894748	0.00298249	0.0477199	0	0	0.00298249	0	0	0	0	0	0	0	0	0	0	0	0.0357899	0	0	0.0328074	0.0328074	0	0
APS1	August	Plant	Surface	1	0	0	0	0	0	0	0	0.0256345	0	0	0	0	0	0	0	0	0.00854482	0	0	0	0	0	0	0	0	0.0170896	0	0.0170896	0.0512689	0.0256345	0	0.00854482	0.0170896	0.0256345	0.0512689	0.00854482	0	0	0	0.00854482	0	0	0	0.0170896	0
APS2	August	Plant	Surface	2	0	0	0	0	0.0132961	0.0132961	0	0	0	0	0	0	0	0.0132961	0	0	0	0.0132961	0	0	0	0	0	0	0	0.0132961	0	0	0	0	0	0	0	0	0.0132961	0	0	0	0	0	0	0	0.0132961	0	0
APS3	August	Plant	Surface	3	0	0	0	0	0.013637	0	0	0.013637	0	0	0.027274	0	0.013637	0	0.013637	0	0.0681849	0.013637	0	0	0	0	0	0	0.013637	0.027274	0	0	0.013637	0.013637	0	0	0	0.013637	0.027274	0	0.013637	0.013637	0	0.013637	0.013637	0	0	0	0
APD1	August	Plant	Deep	1	0	0.0223964	0	0	0	0	0	0	0	0	0	0	0	0	0	0	0	0	0	0	0	0	0	0	0	0	0	0	0	0	0	0	0	0	0	0	0	0	0	0	0	0.25196	0	0	0.0839866
APD2	August	Plant	Deep	2	0	0.0112911	0.00564557	0.00564557	0	0	0.00564557	0.0225823	0	0	0	0	0	0	0.0112911	0	0	0.0112911	0	0	0	0	0.0338734	0	0	0	0	0.00564557	0.00564557	0	0	0	0	0	0	0	0	0	0	0	0	0	0	0	0.00564557
APD3	August	Plant	Deep	3	0	0.0251953	0.0629882	0	0	0	0	0	0.0251953	0	0	0	0	0.0125976	0	0	0	0.0251953	0	0	0	0	0	0	0	0	0	0	0	0.0125976	0	0	0	0	0.0251953	0	0	0	0	0	0	0.0503905	0.0125976	0	0
AMS1	August	Mud	Surface	1	0.00362293	0	0	0	0	0	0	0.00362293	0	0.0144917	0.00362293	0.00724585	0	0	0.00362293	0	0.00724585	0.0108688	0	0	0	0.00362293	0	0	0	0.00724585	0	0	0	0	0	0	0	0	0.0108688	0	0	0.00362293	0	0.0181146	0	0	0.0108688	0	0
AMS2	August	Mud	Surface	2	0	0	0	0	0	0.00419217	0.00838434	0.0167687	0	0.00419217	0	0.00419217	0.00419217	0	0	0	0.0167687	0.00838434	0.00419217	0	0	0	0	0	0.00419217	0.00838434	0	0.0167687	0	0.0125765	0.00419217	0	0.00419217	0	0.00419217	0	0	0	0	0.00838434	0.0125765	0.00419217	0	0	0
AMS3	August	Mud	Surface	3	0	0	0	0	0	0	0	0.0093633	0.0093633	0	0	0	0.0093633	0	0	0.0093633	0.0374532	0	0	0.0093633	0.0093633	0	0	0	0.0093633	0.0187266	0	0	0.0093633	0	0	0	0	0	0	0	0	0	0	0	0	0	0	0	0
AMD1	August	Mud	Deep	1	0	0	0	0	0	0	0	0	0	0	0	0	0	0	0	0	0	0.0617284	0	0	0	0	0.0617284	0	0	0	0	0	0	0	0	0	0	0	0	0	0	0	0	0	0	0	0	0	0
AMD2	August	Mud	Deep	2	0	0	0	0	0	0	0	0	0	0	0	0	0	0	0	0	0	0	0	0	0	0	0	0	0	0	0	0	0	0	0	0	0	0	0	0	0	0	0	0	0	0	0	0	0
AMD3	August	Mud	Deep	3	0	0	0	0	0	0	0.0394633	0	0	0	0	0	0	0	0	0	0	0	0	0	0	0	0	0	0	0	0	0	0	0	0	0	0	0	0	0	0	0	0	0	0	0	0	0	0
AOS1	August	Open	Surface	1	0	0	0	0	0	0	0	0	0	0	0	0	0	0	0	0	0.0152555	0	0	0	0	0	0	0	0	0	0	0.00762776	0.0152555	0	0	0	0	0	0.0152555	0.0152555	0	0	0	0	0	0	0.0152555	0.0152555	0
AOS2	August	Open	Surface	2	0	0	0	0	0	0	0	0	0	0	0.00993838	0	0	0	0	0	0.0198768	0	0	0	0	0	0	0	0	0.0298151	0.00993838	0	0.0397535	0.00993838	0	0	0.00993838	0.00993838	0.0298151	0.00993838	0	0	0	0.00993838	0	0	0.00993838	0.00993838	0
AOS3	August	Open	Surface	3	0	0	0	0	0	0	0	0	0	0	0	0	0	0.00979336	0	0	0	0	0	0	0	0	0	0	0	0	0	0.00979336	0.0293801	0	0	0	0	0	0.0293801	0	0.00979336	0	0	0.0195867	0	0	0	0.00979336	0
AOD1	August	Open	Deep	1	0.031837	0	0.063674	0	0	0	0	0	0	0	0	0	0.031837	0	0	0	0.063674	0	0	0	0	0.031837	0	0	0	0	0	0	0	0	0	0	0	0	0	0	0	0	0.031837	0	0	0	0.063674	0	0
AOD2	August	Open	Deep	2	0	0.00668003	0	0.00668003	0.0133601	0	0	0	0.0267201	0	0	0	0	0	0.00668003	0	0	0	0	0	0	0	0.0133601	0.0200401	0	0	0	0	0	0	0	0	0	0	0	0	0	0	0.0534402	0	0	0.0400802	0.0334001	0	0
AOD3	August	Open	Deep	3	0	0	0.0549451	0	0	0	0	0	0	0	0	0	0	0	0	0	0.0274725	0.0274725	0	0.0274725	0	0.0274725	0	0	0	0	0	0	0	0	0	0	0	0	0	0	0	0	0.0549451	0	0	0	0.0549451	0	0
OTUs 4, 7, 14, and 17 are highlighted in similar colors to Fig. 2 and Fig. S1
[truncated: 5,000 more columns]

## Sheet: Table_S5
Table S5: Assembly statistics of four methanotroph genomes (colored) reconstructed from surface soil metagenomes, with matching population bin statistics (not colored)
Methanotroph Bins from November Mud, Water (aka: Open) and Plant Surface Soil Metagenomes
Genome Bin	Metagenome	Completion (%)	Misbin (Bact)	Misbin (Arch)	Alterations to Single Copy Gene Estimates	Size (Mb)	# Contigs	Largest Contig (kb)	Avgerage Coverage	Avgerage GC	16S rRNA Gene	Proposed taxon	BioProject	BioSample	Accession
33_ESOM_MUD_2014_11	November 2014 Mud	80.6	48.4	0	NA	NA	NA	NA	NA	NA	NA	None	NA	NA	NA
NSM2-1 (curated from a subasembly of 33_ESOM_MUD_2014_11)	November 2014 Mud	74.2	0	0	rpoB and rpsB were fragmented into two neighboring genes	1.9	279	38.4	7.8	45	No	OWC Methylobacter	PRJNA338276	SAMN05908750	NQJI00000000
NovMud_Misc (curated from a subasembly of 33_ESOM_MUD_2014_11)	November 2014 Mud	9.7	0	0	None	NA	NA	NA	NA	NA	NA	None	NA	NA	NA
NSO1-1 (manually curated from 31_ESOM_OPEN_2014_11)	November 2014 Open	80.6	3.2	0	rpoB with little overlap likely split across contigs	1.41	379	16.3	14.9	44	No	OWC Methylobacter	PRJNA338276	SAMN05908751	NQJJ00000000
33_ESOM_PLANT_2014_11	November 2014 Plant	64.5	19.4	0	NA	NA	NA	NA	NA	NA	NA	None	NA	NA	NA
NSP1-1 (manually curated from 33_ESOM_PLANT_2014_11)	November 2014 Plant	64.5	0	0	pgk and rpsB genes are >98% identical	1.67	327	21.7	15.8	44.3	scaffold_2426, 404 bp, 100% ID to Crenothrix and 99.75% ID to M.tundripaludum SV96	OWC Methylobacter	PRJNA338276	SAMN05908747	NQJG00000000
NovPlant_Misc (manually curated from 33_ESOM_PLANT_2014_11)	November 2014 Plant	9.7	0	0	None	NA	NA	NA	NA	NA	NA	None	NA	NA	NA
NSP1-2 (manually curated from 32_ESOM_PLANT_2014_11)	Nomveber 2014 Plant	96.8	3.2	0	rplK gene fragmented into two neighboring genes	2.72	421	39.1	9.9	42.3	No	Unassigned Methylococcales NSP1-2	PRJNA338276	SAMN05908748	NQJH00000000

## Sheet: Table_S6
Table S6: Methane oxidation, assimilatory and dissimilatory formaldehyde, central carbon, energy generation, and putative fermentation pathways, and ribosomal proteins and universally conserved single copy genes inventory for genomes generated in this study
Gene Name	Gene Identifier	Major Pathway	NSM2-1	NSO1-1	NSP1-1	NSP1-2	Used in concatenated phylogeny
Particulate methane monooxygenase	pmo	Methane oxidation	scaffold_229	scaffold_4756	scaffold_6577	scaffold_169	No
Divergent particulate methane monooxygenase	pxm	Methane oxidation	None (present in M33)	None	scaffold_9734	None	No
Soluble methane monooxygenase	smo	Methane oxidation	None	None	None	None	No
Ca-dependent methanol dehydrogenase	mxaF	Methane oxidation	None	None	None	None	No
Ln-dependent methanol dehydrogenase	xoxF	Methane oxidation	scaffold_129	None (un-binned scaffold 32771 gene is >95% identical to NSM2-1 and NSP1-1 xoxF5)	scaffold_3223	scaffold_207	No
Bacteriohemerythrin	bhr	Methane oxidation (putative)	scaffold_11	scaffold_826	None	None	No
Formaldehyde activating enzyme	fae	Dissimilatory formaldehyde oxidation (C1-transfer)	scaffold_71, scaffold_94	scaffold_5970	scaffold_1570, scaffold_2005	scaffold_397, scaffold_2486, scaffodl_6063	No
Methylenetetrahydromethanopterin dehydrogenase	mtdB	Dissimilatory formaldehyde oxidation (C1-transfer)	scaffold_54	None	scaffold_580	scaffold_1034	No
Methenyltetrahydromethanopterin cyclohydrolase	mch	Dissimilatory formaldehyde oxidation (C1-transfer)	scaffold_113	None	scaffold_5951	scaffold_1220	No
Formylmethanofuran-tetrahydromethanopterin N-formyltransferase	fhc	Dissimilatory formaldehyde oxidation (C1-transfer)	scaffold_35	None	scaffold_6930	scaffold_1921	No
Formylmethanofuran dehydrogenase	fmd	Dissimilatory formaldehyde oxidation (C1-transfer)	scaffold_35	scaffold_3457	scaffold_6930	scaffold_1921, scaffold_2437, scaffold_3683	No
Methylenetetrahydrofolate dehydrogenase	mtdA	Dissimilatory formaldehyde oxidation (C1-transfer)	scaffold_103	None	scaffold_7616	scaffold_9066	No
Methenyltetrahydrofolate cyclohydrolase	fch	Dissimilatory formaldehyde oxidation (C1-transfer)	None (present in M33)	None	scaffold_3223	scaffold_2861	No
Formyltetrahydrofolate ligase	ftf	Dissimilatory formaldehyde oxidation (C1-transfer)	scaffold_18	scaffold_5646	scaffold_773	scaffold_1076	No
Formate dehydrogenase	fdh	Dissimilatory formaldehyde oxidation	scaffold_4	scaffold_1649, scaffold_13488	scaffold_698, scaffold_8643	scaffold_563, scaffold_1243, scaffold_3310, scaffold_7680	No
NADH dehydrogenase (aka: complex 1)	nuo	Aerobic respiration	scaffold_4, scaffold_275, scaffold_297	scaffold_13488	scaffold_698, scaffold_2522, scaffold_4480	scaffold_67, scaffold_1544, scaffold_11403	No
Na(+)-translocating NADH-quinone oxidoreductase	nqr	Aerobic respiration	scaffold_14, scaffold_334	scaffold_25711	scaffold_4438, scaffold_6141	scaffold_1146	No
Ubiquinol cytochrome bc reductase (aka: complex III)	pet	Aerobic respiration	scaffold_194	scaffold_3929	scaffold_690, scaffold_1422	scaffold_1158	No
Cytochrome c oxidase (aka: complex IV)	cox	Aerobic respiration	scaffold_11, scaffold_193	scaffold_826, scaffold_39105	scaffold_3229, scaffold_8223, scaffold_9429, scaffold_42664	scaffold_268, scaffold_355, scaffold_1142	No
Cytochrome bd ubiquinol oxidase	cyd	Aerobic respiration	scaffold_51, scaffold_285	None	scaffold_6879	scaffold_2562, scaffold_2997, scaffold_4689	No
ATP synthase	ATPSynth	Aerobic respiration	scaffodl_77, scaffold_147, scaffold_259, scaffold_352	scaffold_5678, scaffold_10741, scaffold_11500	scaffold_3569, scaffold_10505	scaffold_291, scaffold_1003, scaffold_1023	No
Hexulose-P synthase	hps	Formaldehyde assimilation (Ribulose monophosphate)	scaffold_31	scaffold_6747	None (present in P33)	scaffold_117	No
Hexulose-P isomerase	hpi	Formaldehyde assimilation (Ribulose monophosphate)	scaffold_31	scaffold_9588	scaffold_3832	scaffold_117	No
Phosphofructokinase	pfk	Formaldehyde assimilation (Ribulose monophosphate)	scaffold_52	None	None (present in P33)	scaffold_372, scaffold_2485	No
Pyrophosphate-dependent phosphofructokinase	pfp	Formaldehyde assimilation (Ribulose monophosphate)	scaffold_20	None	scaffold_9462	scaffold_1494	No
Fructose bisphosphate aldolase	fba	Formaldehyde assimilation (Ribulose monophosphate) to glycolysis	scaffold_270	None	scaffold_358	scaffold_213, scaffold_2019	No
Glucose-6P isomerase	pgi	Formaldehyde assimilation (Ribulose monophosphate)	scaffold_111	scaffold_404	scaffold_526	scaffold_229	No
Glucose-6P dehydrogenase	zwf	Formaldehyde assimilation (Ribulose monophosphate)	scaffold_112, sacffold_180, scaffold_373	scaffold_18268	scaffold_6884, scaffold_12307	scaffold_228	No
6-phosphogluconolactonase	pgl	Formaldehyde assimilation (Ribulose monophosphate)	scaffold_112	None	scaffold_scaffold_12307	scaffold_228	No
Phosphogluconate dehydratase	edd	Formaldehyde assimilation (Ribulose monophosphate)	scaffold_65, scaffold_180, scaffold_373	scaffold_18268	scaffold_6884	None	No
2-Dehydro-3-deoxy-phosphogluconate aldolase (aka: 2-keto-3deoxy-6-phosphogluconate aldolase or KDPG aldolase)	eda	Formaldehyde assimilation (Ribulose monophosphate) to citric acid cycle	scaffold_180	None	None (present in P33)	None	No
Fructose bisphosphatase	fbp	Glycolysis/gluconeogenesis	scaffold_270	scaffold_10331	scaffold_383	None	No
Triose-P isomerase	tpi	Glycolysis/gluconeogenesis	scaffold_28	scaffold_1147	scaffold_509	scaffold_599	No
Glyceraldehyde-P dehydrogenase	gap	Glycolysis/gluconeogenesis	scaffold_138	scaffold_4532	scaffold_1289	scaffold_95	No
Phosphoglycerate kinase	pgk	Glycolysis/gluconeogenesis	scaffold_43	scaffold_1051	scaffold_157, scaffold_1318	scaffold_95	No
Phosphoglycerate mutase	pgm	Glycolysis/gluconeogenesis	scaffold_58	None	None (present in P33)	scaffold_284, scaffold_720, scaffold_15124	No
Enolase	eno	Glycolysis/gluconeogenesis	scaffold_13	scaffold_1845	scaffold_366	scaffold_735	No
Pyruvate kinase	pyk	Glycolysis/gluconeogenesis	scaffold_138, scaffold_335	scaffold_4532, scaffold_8034, scaffold_9197	scaffold_189, scaffold_2077	scaffold_95	No
Phosphoenolpyruvate synthase (aka: pyruvate, water/orthophosphate dikinase)	pps	Glycolysis/gluconeogenesis	scaffold_55	None	scaffold_1646, scaffold_13082	scaffold_470, scaffold_1762, scaffold_9899	No
Pyruvate dehydrogenase	pdh	Glycolysis/gluconeogenesis to citric acid cycle	scaffold_99	scaffold_4852	scaffold_2993	scaffold_771, scaffold_2400	No
Dihydrolipoamide dehydrogenase	lpd	Citric acid cycle	scaffold_59, scaffold_99	scaffold_5929, scaffold_7733	scaffold_358, scaffold_785, scaffold_1259	scaffold_205, scaffold_2400, scaffold_3306	No
Pyruvate carboxylase	pyc	Citric acid cycle	scaffold_27	scaffold_488	scaffold_289	None	No
Pyruvate flavodoxin/ferredoxin oxidoreductase	por	Citric acid cycle	None	None	None	scaffold_2485	No
Phosphoenolpyruvate carboxykinase	pck	Citric acid cycle	None	None	None	None	No
Citrate synthase (aka: citrate-CoA lyase)	glt	Citric acid cycle	scaffold_108	scaffold_7728, scaffold_11119	scaffold_1077	scaffold_5522, scaffold_6770, scaffold_9066, scaffold_15777	No
Aconitate hydratase (aka: aconitase)	can	Citric acid cycle	scaffold_16, scaffold_289	scaffold_3907, scaffold_4506, scafffold_6946	scaffold_147	scaffold_214	No
Isocitrate dehydrogenase	icd	Citric acid cycle	None (present in M33)	scaffold_945, scaffold_7950	scaffold_953, scaffold_2000	scaffold_422	No
2-Oxoglutarate dehydrogenase	odh	Citric acid cycle	scaffold_59	scaffold_5929, scaffold_9071	scaffold_785	scaffold_205	No
2-Oxoglutarate/2-oxoacid ferredoxin oxidoreductase	oor	Citric acid cycle	None	None	None	None	No
Succinyl-CoA synthetase	suc	Citric acid cycle	scaffold_24, scaffold_35	scaffold_260, scaffold_3153	scaffold_152	scaffold_269	No
Succinyl-CoA:acetate CoA-transferase	cat	Citric acid cycle	None	None	None	None	No
Succinate dehydrogenase	sdh	Citric acid cycle	None (present in M33)	None	scaffold_1537	scaffold_253, scaffold_1138, scaffold_1144	No
Fumarate hydratase (aka: fumarase)	fum	Citric acid cycle	scaffold_179	scaffold_2787	scaffold_2127	scaffold_19949	No
Malate dehydrogenase	mld	Citric acid cycle	scaffold_130	scaffold_23747	scaffold_263	scaffold_9066	No
Oxaloacetate decarboxylase	oad	Citric acid cycle	scaffold_93	scaffold_4625	scaffold_289, scaffold_1345, scaffold_5549	None	No
Malic enzyme	mae	Citric acid cycle	scaffold_38	None	scaffold_263	None	No
Acetyl-CoA synthetase (aka: acetate-CoA ligase)	acs	Citric acid cycle	scaffold_146	scaffold_16270	None	None	No
Lactate dehydrogenase	ldh	Fermentation (putative)	scaffold_2	None	None (present in P33)	scaffold_771	No
Pyruvate-formate lyase activating enzyme	pflae	Fermentation (putative)	scaffold_112	scaffold_10519	scaffold_1815	scaffold_1252	No
Pyruvate-formate lyase (aka: formate C-acetyltransferase)	pfl	Fermentation (putative)	None (present in M33)	None	None	None	No
Alcohol-aldehyde dehydrogenase	adh	Fermentation (putative)	scaffold_37, scaffold_51, scaffold_205, scaffold_260	scaffold_3531, scaffold_10093	scaffold_3197, scaffold_3699	scaffold_95, scaffold_996	No
Bidirectional cytoplasmic NAD-reducing [NiFe] hydrogenase, includes maturation genes (group 3d in Verrcuomicrobial hydrogenase papers, i.e. hydrogenase-2 or hyb, in E. coli that consumes hydrogen)	hox	Fermentation (putative)	scaffold_44, scaffold_56	scaffold_2859	None	scaffold_5513, scaffold_1168, scaffold_6349	No
Formate hydrogenlyase; operon contains NADH dehydrogenase-like genes and hydrogenase-4 (i.e. hydrogenase-3 or hyc, in E. coli that produces hydrogen)	fhl	Fermentation (putative)	scaffold_181	scaffold_12497	scaffold_31245	scaffold_67, scaffold_7447	No
Phosphate acetyltransferase	pat	Fermentation (putative)	None	None	None	None	No
Acetate kinase	ack	Fermentation (putative)	None	None	None	scaffold_208, scaffold_1158	No
Fumarate reductase	frd	Fermentation (putative)	None	None	None	None	No
Glycine hydroxymethyltransferase	gly	Formaldehyde assimilation (Serine)	None (present in M33)	None	None	None	No
Serine-glyoxylate aminotransferase	sga	Formaldehyde assimilation (Serine)	None (present in M33)	scaffold_3153	scaffold_263	scaffold_511	No
Hydropyruvate reductase (aka: hydroxypyruvate reductase)	hpr	Formaldehyde assimilation (Serine)	scaffold_130	scaffold_23747	scaffold_7616	scaffold_9066	No
Glycerate kinase	gck	Formaldehyde assimilation (Serine)	None	None	None	None	No
Phosphoenolpyruvate carboxylase	ppc	Formaldehyde assimilation (Serine)	None (present in M33)	None	None	None	No
Malate thiokinase (aka: malate-CoA ligase)	mtk	Formaldehyde assimilation (Serine)	None (present in M33)	scaffold_3153	scaffold_263	scafold_280, scaffold_11749	No
Malyl-CoA lyase (aka: malyl-CoA thioesterase)	mcl	Formaldehyde assimilation (Serine to Ethylmalonyl-CoA)	None	scaffold_3153	scaffold_263	None	No
Respiratory nitrate reductase	nar	Dissimilatory Nitrate reduction	scaffold_132, scaffold_238	None	scaffold_1087, scaffold_54089	scaffold_546, scaffold_653, scaffold_2268, scafofld_3605	No
Periplasmic nitrate reductase	nap	Dissimilatory Nitrate reduction	None	None	None	None	No
Copper containing nitrite reductase	nirK	Dissimilatory Nitrate reduction	scaffold_43	None	scaffold_1087	scaffold_546	No
Cytochrome cd1 nitrite reductase	nirS	Dissimilatory Nitrate reduction	None (present in M33)	scaffold_11119	None (present in P33)	scaffold_3002, scaffold_8665	No
Nitric oxide reductase	norBC	Dissimilatory Nitrate reduction	scaffold_140	None	scaffold_3191	scaffold_1109	No
Nitrate reductase	nas	Nitrogen assimilation	scaffold_53	None	scaffold_8741	scaffold_274, scaffold_2461	No
Nitrite reductase (NAD(P)H)	nirBD	Nitrogen assimilation	scaffold_53, scaffold_124	scaffold_4640	scaffold_3923, scaffold_8741	scaffold_274, scaffold_2461	No
50S subunit ribosomal protein L1	rpl1	Ribosomal Protein	None (present in M33)	scaffold_1979	scaffold_6173	scaffold_204	No
50S subunit ribosomal protein L2	rpl2	Ribosomal Protein	scaffold_316	scaffold_4623	None	scaffold_204	No
50S subunit ribosomal protein L3	rpl3	Ribosomal Protein	scaffold_316	scaffold_4623	scaffold_926	scaffold_204	Yes
50S subunit ribosomal protein L4	rpl4	Ribosomal Protein	scaffold_316	scaffold_4623	None	scaffold_204	No
50S subunit ribosomal protein L5	rpl5	Ribosomal Protein	None	scaffold_4623	None	scaffold_324	No
50S subunit ribosomal protein L6	rpl6	Ribosomal Protein	None (present in M33)	scaffold_9431	None	scaffold_324	No
50S subunit ribosomal protein L9	rpl9	Ribosomal Protein	None (present in M33)	scaffold_12965	scaffold_822	scaffold_1396	No
50S subunit ribosomal protein L10	rpl10	Ribosomal Protein	scaffold_267	scaffold_1979	scaffold_6173	scaffold_204	Yes
50S subunit ribosomal protein L11	rpl11	Ribosomal Protein	None (present in M33)	scaffold_1979	scaffold_6173	scaffold_204	No
50S subunit ribosomal protein L12	rpl12	Ribosomal Protein	scaffold_267	scaffold_1979	scaffold_6173	scaffold_204	Yes
50S subunit ribosomal protein L13	rpl13	Ribosomal Protein	scaffold_195	scaffold_2585	scaffold_5207	scaffold_2483	Yes
50S subunit ribosomal protein L14	rpl14	Ribosomal Protein	None	scaffold_4623	None	scaffold_324	No
50S subunit ribosomal protein L15	rpl15	Ribosomal Protein	scaffold_311	scaffold_9431	None	scaffold_324	No
50S subunit ribosomal protein L16	rpl16	Ribosomal Protein	None	scaffold_4623	None	scaffold_324	No
50S subunit ribosomal protein L17	rpl17	Ribosomal Protein	scaffold_46	None	None	scaffold_1544, scaffold_5146	No
50S subunit ribosomal protein L18	rpl18	Ribosomal Protein	None (present in M33)	scaffold_9431	None	scaffold_324	No
50S subunit ribosomal protein L19	rpl19	Ribosomal Protein	scaffold_29	scaffold_3651	scaffold_1889	scaffold_846	Yes
50S subunit ribosomal protein L20	rpl20	Ribosomal Protein	None (present in M33)	None	scaffold_18242	scaffold_1685	No
50S subunit ribosomal protein L21	rpl21	Ribosomal Protein	None (present in M33)	scaffold_883	scaffold_4323	scaffold_1317	No
50S subunit ribosomal protein L22	rpl22	Ribosomal Protein	None	scaffold_4623	None	scaffold_324	No
50S subunit ribosomal protein L23	rpl23	Ribosomal Protein	scaffold_316	scaffold_4623	None	scaffold_204	No
50S subunit ribosomal protein L24	rpl24	Ribosomal Protein	None	scaffold_4623	None	scaffold_324	No
50S subunit ribosomal protein L25	rpl25	Ribosomal Protein	scaffold_86	scaffold_3419 (x2)	scaffold_926	scaffold_508	Yes
50S subunit ribosomal protein L27	rpm1	Ribosomal Protein	None	scaffold_883	scaffold_4323	scaffold_1317	No
50S subunit ribosomal protein L28	rpm2	Ribosomal Protein	scaffold_365	scaffold_1000	scaffold_474	scaffold_3848	Yes
50S subunit ribosomal protein L29	rpm3	Ribosomal Protein	None	scaffold_4623	None	scaffold_324	No
50S subunit ribosomal protein L30	rpm4	Ribosomal Protein	saffold_311	scaffold_9431	None	scaffold_324	No
50S subunit ribosomal protein L31	rpm5	Ribosomal Protein	scaffold_16	None	scaffold_1436	scaffold_1231	No
50S subunit ribosomal protein L32	rpm6	Ribosomal Protein	scaffold_65	scaffold_1828	scaffold_448	scaffold_3552	Yes
50S subunit ribosomal protein L33	rpm7	Ribosomal Protein	scaffold_365	scaffold_1000	scaffold_474	scaffold_3848	Yes
50S subunit ribosomal protein L34	rpm8	Ribosomal Protein	scaffold_135	None	scaffold_822	scaffold_386	No
50S subunit ribosomal protein L35	rpm9	Ribosomal Protein	None	None	scaffold_18242	scaffold_1685	No
50S subunit ribosomal protein L36	rpm10	Ribosomal Protein	None (present in M33)	None	None	None	No
30S subunit ribosomal protein S1	rps1	Ribosomal Protein	scaffold_252	scaffold_735	scaffold_1601 (scaffold_147 partial)	scaffold_4248	Yes
30S subunit ribosomal protein S2	rps2	Ribosomal Protein	scaffold_9 (x2)	scaffold_610	scaffold_339, scaffold_1188	scaffold_1059, scaffold_746	Yes
30S subunit ribosomal protein S3	rps3	Ribosomal Protein	None	scaffold_4623	None	scaffold_324	No
30S subunit ribosomal protein S4	rps4	Ribosomal Protein	scaffold_46	None	None	scaffold_1544, scaffold_324	No
30S subunit ribosomal protein S5	rps5	Ribosomal Protein	scaffold_311	scaffold_9431	None	scaffold_324	No
30S subunit ribosomal protein S6	rps6	Ribosomal Protein	scaffold_19	scaffold_12965	scaffold_822	scaffold_1396	Yes
30S subunit ribosomal protein S7	rps7	Ribosomal Protein	None (present in M33)	scaffold_4098	None	scaffold_204	No
30S subunit ribosomal protein S8	rps8	Ribosomal Protein	None	scaffold_9431 (x2)	None	scaffold_324	No
30S subunit ribosomal protein S9	rps9	Ribosomal Protein	scaffold_195	scaffold_2585	scaffold_2412	scaffold_2483	Yes
30S subunit ribosomal protein S10	rps10	Ribosomal Protein	None	scaffold_4623	scaffold_926	scaffold_204	No
30S subunit ribosomal protein S11	rps11	Ribosomal Protein	scaffold_46	None	None	scaffold_324	No
30S subunit ribosomal protein S12	rps12	Ribosomal Protein	None (present in M33)	scaffold_4098	None	scaffold_204	No
30S subunit ribosomal protein S13	rps13	Ribosomal Protein	scaffold_46	None	None	scaffold_324	No
30S subunit ribosomal protein S14	rps14	Ribosomal Protein	None	scaffold_4623	None	scaffold_324	No
30S subunit ribosomal protein S15	rps15	Ribosomal Protein	scaffold_137	None	scaffodl_6165	scaffold_1997	No
30S subunit ribosomal protein S16	rps16	Ribosomal Protein	scaffold_29	scaffold_3651	scaffold_1889	scaffold_846	Yes
30S subunit ribosomal protein S17	rps17	Ribosomal Protein	None	scaffold_4623	None	scaffold_324	No
30S subunit ribosomal protein S18	rps18	Ribosomal Protein	scaffold_19	scaffold_12965	None	scaffold_1396	No
30S subunit ribosomal protein S19	rps19	Ribosomal Protein	scaffold_316	scaffold_4623	None	scaffold_324	No
30S subunit ribosomal protein S20	rps20	Ribosomal Protein	None (present in M33)	scaffold_6835	scaffold_3422	scaffold_186	No
30S subunit ribosomal protein S21	rps21	Ribosomal Protein	scaffold_67	scaffold_4195	None	scaffold_76	No
30S subunit ribosomal protein S23	rps23	Ribosomal Protein	None	None	None (present in P33)	None	No
30S subunit ribosomal protein S30	rps30	Ribosomal Protein	None	None	scaffold_17782	None	No
CTP synthase (UTP-ammonia lyase)	pyrG	COG0504	scaffold_13	None	scaffold_366	scaffold_735	No
Metal-dependent protease with possible chaperone activity (aka: tRNA N6-adenosine threonylcarbamoyltransferase or O-sialoglycoprotein endopeptidase)	chap	COG0533 (aka: K01409 )	scaffold_67	scaffold_4195	scaffold_5318	sacffold_76	Yes
Phenylanyl-tRNA synthetase alpha subunit	pheS	COG0016	scaffold_207	scaffold_13244	sacffold_18482 (x2)	scaffold_1626 (x2)	Yes
Phenylanyl-tRNA synthetase beta subunit	pheT	COG0072	scaffold_207	scaffold_13244	scaffold_3203	scaffold_1626 (x2)	Yes
Queuine/archaeosine tRNA ribosyltransferase	tgt	COG0343 (aka: K00773)	scaffold_246	None	scaffold_3505	None	No
Ribonuclease HI	rnhA	COG0164	scaffold_44	scaffold_2859, scaffold_17323	scaffold_580	scaffold_419	Yes
Ribosomal protein L1	rpl1	COG0081	None (present in M33)	scaffold_1979	scaffold_6173	scaffold_204	No
Ribosomal protein L10	rpl10	COG0244	scaffold_267	scaffold_1979	scaffold_6173	scaffold_204	Yes
Ribosomal protein L14	rpl14	COG0093	None	scaffold_4623	None	scaffold_324	No
Ribosomal protein L15	rpl15	COG0200	scaffold_311	scaffold_9431	None	scaffold_324	No
Ribosomal protein L16/L10E (use L16 from above)	rpl16	COG0197	None	scaffold_4623	None	scaffold_324	No
Ribosomal protein L18	rpl18	COG0256	None (present in M33)	scaffold_9431	None	scaffold_324	No
Ribosomal protein L2	rpl2	COG0090	scaffold_316	scaffold_4623	None	scaffold_204	No
Ribosomal protein L22	rpl22	COG0091	None	scaffold_4623	None	scaffold_324	No
Ribosomal protein L24	rpl24	COG0198	None	scaffold_4623	None	scaffold_324	No
Ribosomal protein L3	rpl3	COG0087	scaffold_316	scaffold_4623	scaffold_926	scaffold_204	Yes
Ribosomal protein L4	rpl4	COG0088	scaffold_316	scaffold_4623	None	scaffold_204	No
Ribosomal protein L5	rpl5	COG0094	None	scaffold_4623	None	scaffold_324	No
Ribosomal protein L6P/9E (use L6 from above)	rpl6	COG0097	None (present in M33)	scaffold_9431	None	scaffold_324	No
Ribosomal protein S10	rps10	COG0051	None	scaffold_4623	scaffold_926	scaffold_204	No
Ribosomal Protein S11	rps11	COG0080	scaffold_46	None	None	scaffold_324	No
Ribosomal protein S12	rps12	COG0048	None (present in M33)	scaffold_4098	None	scaffold_204	No
Ribosomal protein S13	rps13	COG0099	scaffold_46	None	None	scaffold_324	No
Ribosomal protein S15P/S13E (use S15 from above)	rps15	COG0184	scaffold_137	None	scaffodl_6165	scaffold_1997	No
Ribosomal protein S17	rps17	COG0186	None	scaffold_4623	None	scaffold_324	No
Ribosomal protein S19	rps19	COG0185	scaffold_316	scaffold_4623	None	scaffold_324	No
Ribosomal protein S2	rps2	COG0052	scaffold_9 (x2)	scaffold_610	scaffold_339, scaffold_1188	scaffold_1059, scaffold_746	Yes
Ribosomal protein S3	rps3	COG0092	None	scaffold_4623	None	scaffold_324	No
Ribosomal protein S5	rps5	COG0098	scaffold_311	scaffold_9431	None	scaffold_324	No
Ribosomal protein S7	rps7	COG0049	None (present in M33)	scaffold_4098	None	scaffold_204	No
Ribosomal protein S8	rps8	COG0096	None	scaffold_9431 (x2)	None	scaffold_324	No
Ribosomal protein S9	rps9	COG0103	scaffold_195	scaffold_2585	scaffold_2412	scaffold_2483	Yes
Signal recognition particle GTPase	srp54	COG0541 (aka: K03106)	scaffold_29	scaffold_3651 (x2)	scaffold_1889	scaffold_846	Yes
Translation elongation factors (GTPases)	efg	TIGR00484	scaffold_350, scaffold_199	scaffold_4098	None	scaffold_204, scaffold_897	No
Translation intitiation factor 2 (GTPase)	if2	COG0532	scaffold_137, scaffold_355	scaffold_598	scaffold_1039	scaffold_269	Yes
Triosephosphate isomerase	tpi	COG0149	scaffold_28	scaffold_1147	scaffold_509	scaffold_599	Yes
Xanthosine triose phosphate pyrophosphatase (aka: XTP/dITP diphosphorylase)	rdgB	COG0127 (aka: K02428)	None (present in M33)	scaffold_7791	None (present in P33)	None	No
		* Genes with "COG" or "TIGR" in this category refer to the genes used in Rinke et al. 2013

## Sheet: Table_S7
Table S7: Brief metabolic inventory of Methylococcales genomes
						Methane Oxidation			Methanol Dehydrogenase		Dissimilatory NOx reduction
Name	Genome	Ecosystem	Data Source	Genome and physiology source(s)	doi/url	pmo (particulate methane monooxygenase)	pxm (divergent particulate methane monooxygenase)	mmoX (soluble methane monooxygenase)	mxaF	xoxF	Nitrate (narG and napA)	Nitrite (nirK and nirS)	Nitric oxide (norB)
Crenothrix D3	MBQZ00000000.1	Freshwater (enrichment)	NCBI	Oswald 2017		Yes	Not Identified	Yes	Not Identified	XoxF5	narG	nirK	Not Identified
Methylobacter-98r **	Ga0081657	Freshwater sediment	IMG/M			Not Identified #	Yes	Not Identified	Yes	XoxF5, XoxF3	narG	Not Identified	Not Identified
Methylobacter luteus IMV-B-3098T	MetluDRAFT	Soil (meadow, bovine, etc)	IMG/M	Whittenburyi 1970, Knief 2015, Hamilton 2015		Yes	Yes	Not Identified	Yes	XoxF5, XoxF3	Not Identified	nirS	norB
Methylobacter luteus WIN4C		Wastewater (mine)	IMG/M	IMG		Yes	Not Identified	Not Identified	Yes	XoxF5	Not Identified	Not identified	norB
Methylobacter marinus A45 (aka: Methylobacterium marinus)	MetmaDRAFT	Sewage (Hyperion outfall sediments near Santa Monica Bay)	IMG/M	Flynn 2016, Knief 2015, Lidstrom 1998		Yes	Yes	Not Identified	Yes	XoxF5, XoxF3	Not Identified	nirS	norB
Methylobacter sp BBA5.1	EK22DRAFT	Marine sediment (estuary at low tide)	IMG/M	Flynn 2016		Yes	Yes	Not Identified	Yes	XoxF5, XoxF3	Not Identified	nirS	norB
Methylobacter tundripaludum 21/22	T451DRAFT	Freshwater sediment	IMG/M	Kalyuzhnaya 2015		Yes	Yes	Not Identified	Yes	XoxF5	narG	nirK, nirS	Not Identified
Methylobacter tundripaludum 31/32	T449DRAFT	Freshwater sediment	IMG/M	Kalyuzhnaya 2015		Yes	Yes	Not Identified	Yes	XoxF5	narG	nirK, nirS	Not Identified
Methylobacter tundripaludum SV96	MettuDRAFT	Soil (wetland, tundra)	IMG/M	Wartianen 2006, Knief 2015		Yes	Yes	Not Identified	Yes	XoxF5	narG	nirS	Not Identified
Methylobacter tundripaludum-129 **	Ga0081614	Freshwater sediment	IMG/M			Yes	Yes	Not Identified	Yes	XoxF5	narG	nirK, nirS	Not Identified
Methylobacter whittenburyi ACM-3310	GY38DRAFT	Wetland	IMG/M	Knief 2015, Hamilton 2015		Yes	Yes	Not Identified	Yes	XoxF5, XoxF3	Not Identified	nirS	norB
Methylobacter-123 **	Ga0081607	Freshwater sediment	IMG/M			Not Identified #	Yes	Not Identified	Yes	XoxF5	narG (x2?)	nirK	Not Identified
Methylobacter-69 **	Ga0081641	Freshwater sediment	IMG/M			Not Identified #	Yes	Not Identified	Yes	XoxF5, XoxF3	narG	Not Identified	Not Identified
Methylocaldum szegediense O-12 *	MetszDRAFT	Silage enrichment	IMG/M	Medvedkova 2007		Yes	Not Identified	Not Identified	Yes	XoxF5, XoxF3	Not Identified	nirK	norB
Methylococcaceae bacterium Sn10-6 **	Ga0077299	Soil (rice)	IMG/M	Rahalkar 2016		Yes	Not Identified	Yes	Not Identified	XoxF5	Not Identified	nirK, nirS	norB x2
Methylococcaceae-21 **	Ga0081623	Freshwater sediment	IMG/M			Not Identified #	Yes	Not Identified	Not Identified	XoxF5	narG	Not Identified	norB
Methylococcaceae-55 **	Ga0081636	Freshwater sediment	IMG/M			Yes	Not Identified	Not Identified	Yes	XoxF5	Not Identified	Not Identified	norB, norZ
Methylococcus capsulatus ATCC 19069 *	H156DRAFT	Wastewater (sewage sludge)	IMG/M	Foster 1966, Knief 2015		Yes	Not Identified	Yes	Yes	XoxF5	Not Identified	Not Identified	norB
Methylococcus capsulatus str Bath *	NC_002977 (MCA)	Freshwater soil	IMG/M	Foster 1966, Knief 2015		Yes	Not Identified	Yes	Yes	XoxF5	Not Identified	Not Identified	norB
Methylococcus capsulatus Texas *	B858DRAFT	Wastewater (sewage sludge)	IMG/M	Foster 1966, Knief 2015		Yes	Not Identified	Yes	Yes	XoxF5	Not Identified	Not Identified	norB
Methylogaea oryzae JCM 16910 **	Ga0128369	Wetland (rice paddy)	IMG/M	Geymonat 2011		Yes (not in genome sequence, PCR amplified)	Not Identified	Not Identified	Yes	XoxF5	narG	Not Identified	norB
Methyloglobulus morosus KoM1	MKO	Freshwater (lake sediment)	IMG/M	Deutzmann 2014, Knief 2015		Yes	Yes (x2, Knief)	Not Identified	Yes	XoxF5	napA	Not Identified	norB
Methylohalobius crimeensis 10Ki *	H035DRAFT	Hypersaline lake sediment (non-marine)	IMG/M	Heyer 2005, Knief 2015		Yes	Not Identified	Not Identified	Yes	XoxF5 x2	Not Identified	nirK	norZ
Methylomagnum ishiziwai 175 *	JC06DRAFT	Wetland (rice paddy)	IMG/M	Frindte 2017		Yes	Yes	Yes	Yes	XoxF5	Not Identified	nirS	Not Identified
Methylomarinum vadi IT-4	EP25DRAFT	Marine microbial mat (hydrothermal vent)	IMG/M	Hirayama 2013, Knief 2015		Yes	Not Identified	Not Identified	Yes	XoxF5	Not Identified	nirK, nirS	norB
Methylomicrobium agile ATCC 35068	CC94DRAFT	Wetland	IMG/M	Knief 2015, Hamilton 2015		Yes	Yes	Not Identified	Yes	Not Identified	Not Identified	nirS	norB x2
Methylomicrobium album BG8	MetalDRAFT	Freshwater (soil)	IMG/M	Knief 2015		Yes	Yes	Not Identified	Yes	XoxF5	Not Identified	nirS	norB x2
Methylomicrobium alcaliphilum 20Z	MEALZ	Alkaline lake sediment (non-marine)	IMG/M	Kalyuzhnaya 2008, Knief 2015, Khmelmina 1997		Yes	Not Identified	Not Identified	Yes	XoxF5	Not Identified	Not Identified	norB
Methylomicrobium buryatense 5G	METBUDRAFT	Alkaline lake soil (non-marine)	IMG/M	Kalyuzhnaya 2001, Knief 2015		Yes	Not Identified	Yes	Yes	XoxF5	Not Identified	Not Identified	norB
Methylomicrobium kenyense AMO1	IQ34DRAFT	Alkaline lake sediments (non-marine)	IMG/M	Kalyuzhnaya 2008, Knief 2015, Sorokin 2000		Yes	Not Identified	Not Identified	Yes	XoxF5	Not Identified	Not Identified	norB
Methylomonas		Undeclrared	IMG/M			Yes	Yes	Yes	Yes	XoxF5	Not Identified	nirS	Not Identified
Methylomonas denitrificans FJG1	JT25	Undeclrared	IMG/M	Kits 2015		Yes	Yes	Not Identified	Not Identified	XoxF5	narG, napA	nirK, nirS	norB
Methylomonas koyamae JCM 16701	Ga0128345	Flood water (rice paddy)	IMG/M	Ogiso 2012		Yes	Yes	Not Identified	Yes	XoxF5	Not Identified	Not Identified	Not Identified
Methylomonas koyamae R-45383	Ga0133025	Wetland	IMG/M	Heylen 2016, Hoefman 2014 Knief 2015		Yes	Yes	Yes	Yes	XoxF5, unplaced	Not Identified	nirS	Not Identified
Methylomonas koyamae R-49807 (LMG 27769)	Ga0133026	Wastewater pond (type strain JCM16701 from rice paddies)	IMG/M	Heylen 2016, Hoefman 2014 Knief 2015		Yes	Yes	Not Identified	Yes	XoxF5	Not Identified	nirS	norB (also quinol-dependent)
Methylomonas lenta R-45370 (LMG 26613)	Ga0133024	Wastewater (R-45377 manure)	IMG/M	Heylen 2016, Hoefman 2014 Knief 2015		Yes	Not Identified	Yes	Yes	XoxF5	Not Identified	nirS	norB x2
Methylomonas methanica MC09	Metme	Marine soil (S1 strain from freshwater sediments, soils and waters)	IMG/M	Boden 2011, Knief 2015		Yes	Not Identified	Yes	Yes	XoxF5	Not Identified	nirS	norB
Methylomonas methanica NCIMB 11130	Ga0133021	Freshwater sediment	IMG/M	Heylen 2016		Ye	Yes	Not Identified	Yes	XoxF5	narG, napA	nirK, nirS	norB
Methylomonas methanica R-45363	Ga0133022	Wastewater	IMG/M	Heylen 2016		Yes	Yes (x2?)	Yes	Yes	XoxF5	Not Identified	nirS	norB
Methylomonas methanica R-45371	Ga0133023	Wastewater	IMG/M	Heylen 2016		Yes	Yes (x2?)	Yes	Yes	XoxF5	narG	nirK, nirS	norB
Methylomonas sp 11b	Meth11bDRAFT	Freshwater sediments	IMG/M	Kalyuzhnaya 2015		Yes	Yes	Yes	Yes	XoxF5	Not Identified	nirS	norB
Methylomonas sp LW13	U737DRAFT	Freshwater sediments	IMG/M	Kalyuzhnaya 2015		Yes	Yes	Yes	Yes	XoxF5	Not Identified	nirS	norB
Methylomonas sp MK1	G006DRAFT	Freshwater sediments	IMG/M	Kalyuzhnaya 2015		Yes	Yes (x2?)	Yes	Yes	XoxF5, unplaced	Not Identified	nirS	norB
Methylosarcina fibrata AML-C10	A3OWDRAFT	Landfill (soil)	IMG/M	Wise 2001, Knief 2015		Yes	Yes	Not Identified	Yes	XoxF5	narG	nirK	norB x2
Methylosarcina lacus LW14	MetlaDRAFT	Freshwater sediments	IMG/M	Kalyuzhnaya 2015, Knief 2015		Yes	Not Identified	Not Identified	Yes	XoxF5	Not Identified	nirS	norB x2
Methylosarcina lacus-55 **	Ga0081634	Freshwater sediment	IMG/M			Not Identified #	Not Identified	Not Identified	Yes	Not Identified	Not Identified	Not Identified	Not Identified
Methylosarcina lacus-69	Ga0081643	Freshwater sediment	IMG/M			Yes	Not Identified	Not Identified	Yes	XoxF5	Not Identified	nirS	norZ
Methylosarcina-21 **	Ga0081622	Freshwater sediment	IMG/M			Yes	Yes	Not Identified	Not Identified	XoxF5	narG	Not Identified	Not Identified
Methyloterricola oryzae 73a *	EK23DRAFT	Wetland (rice paddy)	IMG/M	Frindte 2017		Yes (fragments for which "C' is first in operon)	Yes	Not Identified	Yes	XoxF5	Not Identified	nirK? ( annotated as multicopper oxidase)	norB
Methylothermaceae sp B42 *	Ga0078419	Marine (hydrothermal vent chimney)	IMG/M	Kits 2015		Yes	Not Identified	Not Identified	Not Identified	XoxF5	narG x2, napA? (possible but no nitrite reductase near and no nucl hit)	nirK	norB
Methylovulum miyakonense HT12	MetmiDRAFT	Soil (forest)	IMG/M	Knief 2015		Yes	Not Identified	Yes	Yes	XoxF5	napA	nirS	norB
Methylovulum miyakonense-55 **	Ga0081638	Freshwater sediment	IMG/M			Not Identified #	Not Identified	Yes	Yes	XoxF5	Not Identified	Not Identified	norB
NSM2-1	NQJI00000000.1	Soil (freshwater wetland)	This study	This study	This study	Yes	Likely, (Present in 33_ESOM_MUD_2014_11, similar to NSP1-1 pxm)	Not Identified	Not Identified	XoxF5	narG (napA in 33_ESOM_MUD_2014_11)	nirK	norB
NSO1-1	NQJJ00000000.1	Soil (freshwater wetland)	This study	This study	This study	Yes	Not Identified	Not Identified	Not Identified	Likely (small contig in metagenome contains a gene 95% identical to NSM2-1 and NSP1-1 xoxF5)	Not Identified	nirS	Not Identified
NSP1-1	NQJG00000000.1	Soil (freshwater wetland)	This study	This study	This study	Yes	Yes	Not Identified	Not Identified	XoxF5	narG (napA in 33_ESOM_PLANT_2014_11)	nirK	norB
NSP1-2	NQJH00000000.1	Soil (freshwater wetland)	This study	This study	This study	Yes	Not Identified	Not Identified	Not Identified	XoxF5	narG	nirK, nirS (x2)	norB
OPU3 **	MPSY00000000.1 (Genes were manually acquired from Supplemental files)	Marine (OMZ)	Padilla 2017 Supplement	Padilla 2017		Yes	Unable to confirm	Unable to confirm	Unable to confirm	XoxF5 (Unable to confirm others)	narG x2 (Unable to confirm others)	nirK (Unable to confirm others)	Not identified (Unable to confirm)
* Not visible in phlyogeny (Fig. 3)						# These genomes likely have pmo, but due to fragmentation of the genomes at this gene it may not have been accessible
** Not included in phylogeny due to missing/fragmented genes

## Sheet: Table_S8
Table S8: Comparison of 16S rRNA genes generated in this study to nearest genome-sequenced relative, Methylobacter tundripaludum
16S rRNA Genes sequence names	GQ390219 (OTU4)	ABSP01000657 (OTU7)	ABSN01001726 (OTU17)	AB504956 (OTU15)	EMIRGE_NovMud_2.4586	EMIRGE_NocPlant_6.2062	EMIRGE_NovOpen_2.6104 *	NSP1-1_scaffold_2426_reversed	% Identity to Methylobacter tundripaludum SV96	Ungapped Alignment Length for %ID	Unaltered Sequence Length	Position	Assignment
GQ390219 (OTU4)	NA	97.63	97.23	97.63	98.42	98.02	97.63	No Overlap	100	253	253	V4	M. tundripaludum SV96
ABSP01000657 (OTU7)	97.63	NA	99.6	97.63	99.21	99.6	99.21	No Overlap	97.63	253	253	V4	OWC Methylobacter
ABSN01001726 (OTU17)	97.23	99.6	NA	97.23	98.81	99.21	98.81	No Overlap	97.23	253	253	V4	OWC Methylobacter
AB504956 (OTU15)	97.63	97.63	97.23	NA	98.42	98.02	98.42	No Overlap	97.63	253	253	V4	None
EMIRGE_NovMud_2.4586	98.42	99.21	98.81	98.42	NA	99.69	95.7	99.72	98.92	1300	1527	Full Length	OWC Methylobacter
EMIRGE_NovPlant_6.2062	98.02	99.6	99.21	98.02	99.69	NA	95.7	100	98.77	1300	1527	Full Length	OWC Methylobacter
EMIRGE_NovOpen_2.6104 *	97.63	99.21	98.81	98.42	95.7	95.7	NA	100	95.08	1299	1480	Full Length	OWC Methylobacter
NSP1-1_scaffold_2426_reversed	No Overlap	No Overlap	No Overlap	No Overlap	99.72	100	100	NA	99.72	353	449	V1-V2 (E. coli str. K-12 substr. MG1655 positions -43 to 418)	OWC Methylobacter
* This sequence contained regions with a high degree of dissimilarity to other Methylococcales 16S rRNA genes, and the alignment used for the phylogeny in Fig. S2 was trimmed to remove this region.
Note, matrix is symmetrical across the diagonal

## Sheet: Table_S9
Table S9: Comparison of pmoA genes in genomes and unbinned portions of metagenomes to nearest genome-sequenced relative, Methylobacter tundripaludum
Genes	% Identities
	NSM2-1_scaffold_229_5	NSO1-1_scaffold_4756_2	NSO1-1_scaffold_4756_3	NSP1-1_scaffold_6577_2	Aug_Mud_scaffold_162778_2	Aug_Open_scaffold_166314_1	Aug_Open_scaffold_1175206_1	Aug_Open_scaffold_1175206_2	Aug_Plant_scaffold_136061_2	Nov_Mud_scaffold_67544_1	NSP1-2_scaffold_169_5	Methylobacter tundripaludum SV96 pmoA	NSP1-1_scaffold_9734_3	Aug_Mud_scaffold_243249_2	Aug_Open_scaffold_154395_2	Aug_Plant_scaffold_95487_3	Aug_Plant_scaffold_110870_2	Aug_Plant_scaffold_139423_1	Nov_Mud_scaffold_6281_6	Nov_Mud_scaffold_31892_3	Nov_Plant_scaffold_3026_2	Nov_Plant_scaffold_30239_3	Methylobacter tundripaludum SV96 pxmA	Type	Assignment
NSM2-1_scaffold_229_5		95.65	99.19	98.79	99.6	100	97.9	100	100	100	95.95	91.9	51.35	41.13	51.35	41.6	48.7	54.03	52.31	50	46.96	48.37	47.37	Pept	NSM2-1
NSO1-1_scaffold_4756_2	84.62		No Overlap	95.65	94.2	95.65	100	No Overlap	95.65	95.65	100	98.55	No Overlap	40.58	No Overlap	40.58	No Overlap	No Overlap	No Overlap	No Overlap	40.58	40.58	40.58	Pept	NSO1-1
NSO1-1_scaffold_4756_3	96.77	No Overlap		99.19	99.19	98.15	98.15	100	99.19	99.04	98.37	91.06	51.35	No Overlap	51.35	No Overlap	52.85	55.28	55.28	52.85	52.85	65	55.28	Pept	NSO1-1
NSP1-1_scaffold_6577_2	95.97	84.62	97.04		98.38	98.31	100	100	98.79	98.68	95.95	92.71	51.35	41.94	51.35	42.4	49.35	54.84	53.08	50.77	47.77	49.46	48.58	Pept	NSP1-1
Aug_Mud_scaffold_162778_2	99.6	84.28	97.04	96.1		99.44	97.2	100	99.6	99.56	95.55	91.5	51.35	40.32	51.35	40.8	48.7	54.03	52.31	50	46.56	47.83	46.96	Pept	OWC Methylobacter
Aug_Open_scaffold_166314_1	99.81	84.62	95.68	94.94	99.63		97.9	100	100	100	94.94	92.13	57.14	41.13	57.14	41.6	49.41	61.82	57.38	52.46	46.63	47.75	46.07	Pept	OWC Methylobacter
Aug_Open_scaffold_1175206_1	92.36	88.14	93.94	98.61	92.59	93.24		100	97.9	97.9	95.8	94.41	57.14	50.56	57.14	51.11	50.59	63.64	59.02	54.1	54.55	55.94	54.55	Pept	OWC Methylobacter (based on similarity of other gene)
Aug_Open_scaffold_1175206_2	98.15	No Overlap	98.15	99.07	98.15	100	77.78		100	100	98.59	91.55	46.48	No Overlap	46.48	No Overlap	46.48	46.48	46.48	46.48	46.48	50	49.3	Pept	OWC Methylobacter
Aug_Plant_scaffold_136061_2	99.46	84.62	96.77	95.97	99.33	99.81	92.82	97.22		100	95.95	91.9	51.35	41.13	51.35	41.6	48.7	54.03	52.31	50	46.96	48.37	47.37	Pept	OWC Methylobacter
Nov_Mud_scaffold_67544_1	100	84.62	96.15	95.61	99.56	99.81	92.36	97.44	99.56		95.61	93.42	55.43	41.13	55.43	41.6	51.11	58.1	55.86	53.15	48.25	48.37	48.25	Pept	OWC Methylobacter
NSP1-2_scaffold_169_5	87.63	91.97	93.01	88.44	87.63	85.21	87.27	93.98	88.04	86.99		95.14	52.25	45.16	52.25	45.6	50	54.84	53.08	50.77	49.39	51.09	49.8	Pept	NSP1-2
Methylobacter tundripaludum SV96 pmoA	86.02	91.97	87.63	86.42	85.89	85.39	87.04	88.89	85.89	86.84	89.65		51.35	45.16	51.35	45.6	48.7	53.23	51.54	49.23	48.58	50	49.8	Pept	NA
NSP1-1_scaffold_9734_3	58.33	No Overlap	57.44	58.33	58.33	62.7	62.02	55.09	57.74	59.78	57.74	56.25		No Overlap	99.1	No Overlap	90.99	99.1	98.2	90.99	90.99	95.83	88.29	Pept	NSP1-1
Aug_Mud_scaffold_243249_2	49.87	49.35	No Overlap	50.13	49.61	49.87	53.93	No Overlap	49.87	49.87	51.18	50.66	No Overlap		No Overlap	92.91	96.77	100	100	100	92.91	100	94.49	Pept	OWC Methylobacter (branching)
Aug_Open_scaffold_154395_2	55.95	No Overlap	55.65	55.95	55.95	60.32	59.69	52.78	55.36	57.25	55.36	55.36	91.07	No Overlap		No Overlap	91.89	98.2	99.1	91.89	91.89	97.92	89.19	Pept	OWC Methylobacter
Aug_Plant_scaffold_95487_3	49.74	49.35	33.33	51.04	49.22	49.74	55.19	No Overlap	49.74	49.74	51.56	50.78	No Overlap	81.36	No Overlap		100	100	100	100	100	92.97	90.63	Pept	NovPlant_Misc (branching, similarity to other genes)
Aug_Plant_scaffold_110870_2	54.19	35	56.99	55.05	54.19	52.55	54.26	55.56	53.98	54.81	55.27	53.55	81.25	81.72	82.44	100		92.74	93.85	100	100	94.51	91.56	Pept	NovPlant_Misc (branching, similarity to other genes)
Aug_Plant_scaffold_139423_1	58.13	No Overlap	58.6	58.67	58.13	63.03	63.1	54.63	57.6	59.68	59.47	57.6	91.67	100	93.75	66.67	80.53		99.19	92.74	92.74	98.36	90.32	Pept	OWC Methylobacter
Nov_Mud_scaffold_6281_6	57	No Overlap	57.26	57.51	57.25	61.2	61.29	53.24	56.74	58.26	56.49	55.73	93.45	100	93.45	70.83	80.15	92.53		93.85	93.85	100	91.54	Pept	NovPlant_Misc (branching,similarity to other genes, present in NSM2-1 parent bin)
Nov_Mud_scaffold_31892_3	56.23	No Overlap	57.53	56.23	56.23	56.28	56.45	55.56	55.98	57.36	57.25	55.22	81.25	80.95	83.04	95.83	98.98	81.33	80.15		100	94.03	91.54	Pept	NovPlant_Misc (branching, similarity to other genes)
Nov_Plant_scaffold_3026_2	53.25	49.03	57.53	53.92	52.99	52.12	56.25	55.56	53.12	53.54	54.85	53.12	81.25	81.89	83.04	98.96	98.92	81.33	80.15	100		93.05	90.8	Pept	NovPlant_Misc
Nov_Plant_scaffold_30239_3	53.3	49.03	62.78	54.37	53.12	53.22	57.41	58.33	53.12	53.3	54.72	54.01	88.89	98.16	95.83	80.99	80.22	90.16	91.54	79.6	80.93		92.51	Pept	OWC Methylobacter
Methylobacter tundripaludum SV96 pxmA	52.72	50	56.45	53.92	52.46	51.93	56.71	54.63	52.32	52.81	54.71	54.18	85.42	86.35	90.18	78.65	81.51	86.67	85.75	82.95	81.27	85.38		Pept	NA
	Nucl	Nucl	Nucl	Nucl	Nucl	Nucl	Nucl	Nucl	Nucl	Nucl	Nucl	Nucl	Nucl	Nucl	Nucl	Nucl	Nucl	Nucl	Nucl	Nucl	Nucl	Nucl	Nucl

[truncated: 4 more sheets: Table_S10, Table_S11, Table_S12, Table_S13]
