# Supplementary material for: Members of the Genus Methylobacter Are Inferred To Account for the Majority of Aerobic Methane Oxidation in Oxic Soils from a Freshwater Wetland
Source: mBio. 2018 Nov 6;9(6):e00815-18. doi: 10.1128/mBio.00815-18 (PMC6222125; doi:10.1128/mBio.00815-18)
Supplement: DATA SET S2 [file mbo005184158sd2.xlsx]

## Sheet: DataSetS2
Data Set S2. Annotatable genes from all six assembled metagenomes on contigs >1kb detected in twelve surface soil metatranscriptome samples
gene_id	MetaG_scaffold	GeneID	GeneCatSpec	GeneCatBroad	BinByContigOrGene	Plant_11_14_A	Plant_11_14_B	Plant_11_14_C	Mud_11_14_A	Mud_11_14_B	Mud_11_14_C	Plant_9_15_A	Plant_9_15_B	Plant_9_15_C	Mud_9_15_A	Mud_9_15_B	Mud_9_15_C
Nov_Mud_scaffold_9875_2_RBH_ldh_malatedehydrogenase_EC_1.1.1.37__db_KEGG_	Nov_Mud_scaffold_9875	ldh_malatedehydrogenase_EC_1.1.1.37__db_KEGG_	mdh	TCA	None	584.51	2627.78	1068.53	12481.9	11456.5	29228.2	3886.58	1476.33	21284.6	10855.9	308.567	11140
Aug_Plant_scaffold_47671_3RBH_ldh_malatedehydrogenase_EC_1.1.1.37__db_KEGG_	Aug_Plant_scaffold_47671	ldh_malatedehydrogenase_EC_1.1.1.37__db_KEGG_	mdh	TCA	None	6628.23	3403.12	1631.58	19159	9888.74	18253.1	7464.74	5056.59	14666.5	10390.2	139.727	4912.29
Aug_Plant_scaffold_13973_4BLAST_ATPsynthasesubunitbeta_db_KEGGevalue_1.8e_32bit_score_143.7identity_87.2_	Aug_Plant_scaffold_13973	ATPsynthasesubunitbeta_db_KEGGevalue_1.8e_32bit_score_143.7identity_87.2_	ATPSynth	ATPSynth	None	3011.25	2175.02	0	4356.44	1381.51	6110.94	23024.4	2756.8	36694	0	0	858.831
Aug_Mud_scaffold_154966_1RBH_malatedehydrogenase_EC_1.1.1.27__K00024malatedehydrogenase_EC_1.1.1.37__db_KEGG_	Aug_Mud_scaffold_154966	malatedehydrogenase_EC_1.1.1.27__K00024malatedehydrogenase_EC_1.1.1.37__db_KEGG_	mdh	TCA	None	2433.76	2076.91	1045.92	10745.2	1854.28	25540.7	8201.46	8529.8	16888.5	871.653	0	946.75
Aug_Plant_scaffold_37538_2BLAST_cellwall_associatedhydrolase_db_KEGGevalue_1e_41bit_score_174.9identity_84.5_	Aug_Plant_scaffold_37538	cellwall_associatedhydrolase_db_KEGGevalue_1e_41bit_score_174.9identity_84.5_	None	None	None	3946.49	17240.1	8164.31	2646.75	6856.18	3658.81	8234.23	5261.11	4293.92	2774.81	4807.84	11154.7
Nov_Plant_scaffold_48985_2_BLAST_SsrA_bindingprotein_K03664SsrA_bindingprotein_db_KEGGevalue_4.6e_45bit_score_187.2identity_58.3_	Nov_Plant_scaffold_48985	SsrA_bindingprotein_K03664SsrA_bindingprotein_db_KEGGevalue_4.6e_45bit_score_187.2identity_58.3_	None	None	None	9965.06	8101.49	11736.9	1407.26	1337.1	998.432	2501.79	1668.82	2549.88	790.948	324.323	996.457
Aug_Plant_scaffold_194460_1BLAST_Cellwall_associatedhydrolase_db_KEGGevalue_2.9e_08bit_score_63.5identity_64.4_	Aug_Plant_scaffold_194460	Cellwall_associatedhydrolase_db_KEGGevalue_2.9e_08bit_score_63.5identity_64.4_	None	None	None	4119.36	2434.89	3017.5	2995.15	3438.68	3811.57	5298.41	5986.63	2704.19	1694.9	1443.35	3212.86
Nov_Open_scaffold_3091_3_BLAST_Cellwall_associatedhydrolase_db_KEGGevalue_2.9e_08bit_score_63.5identity_64.4_	Nov_Open_scaffold_3091	Cellwall_associatedhydrolase_db_KEGGevalue_2.9e_08bit_score_63.5identity_64.4_	None	None	None	4104.76	2434.89	3017.5	3007.18	3438.68	3811.57	5298.41	5994.72	2695.77	1694.9	1443.35	3206.78
Aug_Open_scaffold_849273_2BLAST_Cellwall_associatedhydrolase_db_KEGGevalue_3e_10bit_score_70.9identity_61.5_	Aug_Open_scaffold_849273	Cellwall_associatedhydrolase_db_KEGGevalue_3e_10bit_score_70.9identity_61.5_	None	None	None	2255.1	1941.55	2468.65	2722.57	3258.25	3240.68	5324.14	5245.6	2441.57	1844.59	1985.45	3152.65
Aug_Mud_scaffold_82487_3BLAST_malatedehydrogenase_EC_1.1.1.27__K00024malatedehydrogenase_EC_1.1.1.37__db_KEGGevalue_1.1e_143bit_score_515.4identity_79.2_	Aug_Mud_scaffold_82487	malatedehydrogenase_EC_1.1.1.27__K00024malatedehydrogenase_EC_1.1.1.37__db_KEGGevalue_1.1e_143bit_score_515.4identity_79.2_	mdh	TCA	None	673.945	882.686	0	4792.8	972.466	8419.15	860.444	408.072	6528.64	5246.14	0	3162.17
Aug_Open_scaffold_37824_2RBH_ldh_malatedehydrogenase_EC_1.1.1.37__db_KEGG_	Aug_Open_scaffold_37824	ldh_malatedehydrogenase_EC_1.1.1.37__db_KEGG_	mdh	TCA	None	142.316	806.871	296.815	4416.88	1320.46	8007.95	1148.86	544.086	6397.14	4897.39	0	3050.65
Nov_Mud_scaffold_52853_3_BLAST_Cellwall_associatedhydrolase_db_KEGGevalue_3.3e_08bit_score_63.5identity_64.4_	Nov_Mud_scaffold_52853	Cellwall_associatedhydrolase_db_KEGGevalue_3.3e_08bit_score_63.5identity_64.4_	None	None	None	3177.46	1874.33	2250.41	2223.01	2517.07	2725.8	4153.69	4585.71	2096.95	1206.38	1050.83	2298.73
Nov_Open_scaffold_48300_1_BLAST_psbA_II_photosystemIID1subunitPsbA_II_Qbprotein__K02703photosystemIIP680reactioncenterD1protein_db_KEGGevalue_5.6e_136bit_score_489.2identity_89.8_	Nov_Open_scaffold_48300	psbA_II_photosystemIID1subunitPsbA_II_Qbprotein__K02703photosystemIIP680reactioncenterD1protein_db_KEGGevalue_5.6e_136bit_score_489.2identity_89.8_	psb	Photosynth	None	2073.49	841.426	816.378	148.543	360.354	342.387	5863.71	4920.59	7276.82	319.473	465.828	602.655
Aug_Plant_scaffold_125549_2BLAST_Cellwall_associatedhydrolase_db_KEGGevalue_6.6e_27bit_score_125.2identity_74.7_	Aug_Plant_scaffold_125549	Cellwall_associatedhydrolase_db_KEGGevalue_6.6e_27bit_score_125.2identity_74.7_	None	None	None	2696.54	2299.24	2675.33	1176.78	2563.9	2036.89	2059.48	2052.44	1602.84	1205.9	698.907	1837.71
Aug_Plant_scaffold_490886_2BLAST_psbA_II_photosystemIID1subunitPsbA_II_Qbprotein__K02703photosystemIIP680reactioncenterD1protein_db_KEGGevalue_4.1e_69bit_score_266.2identity_89.9_	Aug_Plant_scaffold_490886	psbA_II_photosystemIID1subunitPsbA_II_Qbprotein__K02703photosystemIIP680reactioncenterD1protein_db_KEGGevalue_4.1e_69bit_score_266.2identity_89.9_	psb	Photosynth	None	1511.52	605.148	631.4	105.802	234.846	228.61	6022.8	5007.89	7213.73	189.243	337.42	523.347
Aug_Open_scaffold_1175206_2BLAST_pmoA_methanemonooxygenasesubunitA_K10944ammoniamonooxygenasesubunitA_EC_1.14.99.39__db_KEGGevalue_2.1e_32bit_score_143.3identity_94.4_	Aug_Open_scaffold_1175206	pmoA_methanemonooxygenasesubunitA_K10944ammoniamonooxygenasesubunitA_EC_1.14.99.39__db_KEGGevalue_2.1e_32bit_score_143.3identity_94.4_	pmo	MethOx	OWC	3819.47	2092.21	3308.41	1878.12	2410.44	3518.4	1191.52	607.268	479.72	844.971	343.139	730.936
Aug_Mud_scaffold_162778_1BLAST_methanemonooxygenase/ammoniamonooxygenasesubunitB_K10945ammoniamonooxygenasesubunitB_db_KEGGevalue_8.2e_85bit_score_318.5identity_93.2_	Aug_Mud_scaffold_162778	methanemonooxygenase/ammoniamonooxygenasesubunitB_K10945ammoniamonooxygenasesubunitB_db_KEGGevalue_8.2e_85bit_score_318.5identity_93.2_	pmo	MethOx	OWC	3148.53	2498.06	3878.82	2030.54	2672.17	3131.64	932.087	517.99	521.311	836.638	371.135	551.164
Aug_Mud_scaffold_204670_3BLAST_pmoC_methanemonooxygenasesubunitC_K10946ammoniamonooxygenasesubunitC_db_KEGGevalue_8.6e_20bit_score_100.9identity_88.5_	Aug_Mud_scaffold_204670	pmoC_methanemonooxygenasesubunitC_K10946ammoniamonooxygenasesubunitC_db_KEGGevalue_8.6e_20bit_score_100.9identity_88.5_	pmo	MethOx	OWC	3167.33	0	2378.47	3200.79	2518.74	5675.56	1201.28	0	728.595	0	0	991.558
Nov_Open_scaffold_621_22_BLAST_photosystemIIDIsubunit_Q_B_protein_db_KEGGevalue_3.9e_48bit_score_196.1identity_90.1_	Nov_Open_scaffold_621	photosystemIIDIsubunit_Q_B_protein_db_KEGGevalue_3.9e_48bit_score_196.1identity_90.1_	psb	Photosynth	None	1305.08	492.85	410.452	150.643	496.631	258.896	4843.17	4401.76	6549.16	266.001	154.141	343.754
Nov_Mud_scaffold_195_1_BLAST_methanemonooxygenase/ammoniamonooxygenasesubunitB_K10945ammoniamonooxygenasesubunitB_db_KEGGevalue_2.3e_65bit_score_253.8identity_93.9_	Nov_Mud_scaffold_195	methanemonooxygenase/ammoniamonooxygenasesubunitB_K10945ammoniamonooxygenasesubunitB_db_KEGGevalue_2.3e_65bit_score_253.8identity_93.9_	pmo	MethOx	NSM	2566.63	2075.71	3254.09	1738.16	2382.8	2784.39	691.661	447.316	412.248	704.926	319.941	478.204
Aug_Plant_scaffold_176077_1BLAST_Cellwall_associatedhydrolase_db_KEGGevalue_2.9e_13bit_score_80.9identity_72.7_	Aug_Plant_scaffold_176077	Cellwall_associatedhydrolase_db_KEGGevalue_2.9e_13bit_score_80.9identity_72.7_	None	None	None	1043.56	1539.13	1278.32	935.275	1368	752.151	1875.84	3114.59	2791.21	451.926	372.086	962.788
Aug_Plant_scaffold_136061_1RBH_methanemonooxygenase/ammoniamonooxygenasesubunitB_K10945ammoniamonooxygenasesubunitB_db_KEGG_	Aug_Plant_scaffold_136061	methanemonooxygenase/ammoniamonooxygenasesubunitB_K10945ammoniamonooxygenasesubunitB_db_KEGG_	pmo	MethOx	OWC	2333.69	1739.23	2782.93	1468.79	2011	2704.7	614.241	376.985	345.024	585.592	279.422	385.81
Aug_Mud_scaffold_2177_8BLAST_regulatorforgranule_associatedproteins_db_KEGGevalue_6.8e_24bit_score_116.3identity_40.9_	Aug_Mud_scaffold_2177	regulatorforgranule_associatedproteins_db_KEGGevalue_6.8e_24bit_score_116.3identity_40.9_	None	None	None	130.673	444.878	271.298	532.322	263.447	345.431	2120.47	2411.02	1682.05	3732.53	1633.86	1907.29
Nov_Mud_scaffold_67544_2_RBH_pmoC_methanemonooxygenasesubunitC_K10946ammoniamonooxygenasesubunitC_db_KEGG_	Nov_Mud_scaffold_67544	pmoC_methanemonooxygenasesubunitC_K10946ammoniamonooxygenasesubunitC_db_KEGG_	pmo	MethOx	NSM	1597.92	1294.4	2617.61	1657.65	2355.51	3428.04	452.408	234.687	260.371	597.134	356.05	595.836
Aug_Open_scaffold_54648_1BLAST_phaR_polyhydroxyalkanoatesynthesisrepressorPhaR_db_KEGGevalue_2.1e_23bit_score_114.8identity_40.3_	Aug_Open_scaffold_54648	phaR_polyhydroxyalkanoatesynthesisrepressorPhaR_db_KEGGevalue_2.1e_23bit_score_114.8identity_40.3_	None	None	None	130.673	444.878	271.298	532.322	263.447	341.571	2128.36	2399.78	1682.05	3742.27	1626.12	1443.45
Nov_Open_scaffold_4756_4_RBH_methanemonooxygenase/ammoniamonooxygenasesubunitB_K10945ammoniamonooxygenasesubunitB_db_KEGG_	Nov_Open_scaffold_4756	methanemonooxygenase/ammoniamonooxygenasesubunitB_K10945ammoniamonooxygenasesubunitB_db_KEGG_	pmo	MethOx	NSO	2175.68	1485.23	2085.16	1420.63	1604.97	2482.38	899.431	450.101	481.629	648.465	313.416	493.254
Nov_Plant_scaffold_6577_3_BLAST_pmoB_methanemonooxygenasesubunitB_K10945ammoniamonooxygenasesubunitB_db_KEGGevalue_6.4e_161bit_score_572.4identity_81.5_	Nov_Plant_scaffold_6577	pmoB_methanemonooxygenasesubunitB_K10945ammoniamonooxygenasesubunitB_db_KEGGevalue_6.4e_161bit_score_572.4identity_81.5_	pmo	MethOx	NSP	2306.72	1619.66	2367.56	1329.52	1537.93	2316.34	784.706	444.084	425.242	604.028	285.585	390.394
Nov_Plant_scaffold_22221_2_BLAST_Cellwall_associatedhydrolase_db_KEGGevalue_3.8e_09bit_score_66.6identity_43.0_	Nov_Plant_scaffold_22221	Cellwall_associatedhydrolase_db_KEGGevalue_3.8e_09bit_score_66.6identity_43.0_	None	None	None	1032.96	0	2695.59	963.576	753.566	2421.57	0	1400.23	647.952	1173.41	1255.82	2027.21
Nov_Mud_scaffold_195_2_BLAST_methanemonooxygenase/ammoniamonooxygenasesubunitB_K10945ammoniamonooxygenasesubunitB_db_KEGGevalue_2.9e_87bit_score_327.0identity_77.9_	Nov_Mud_scaffold_195	methanemonooxygenase/ammoniamonooxygenasesubunitB_K10945ammoniamonooxygenasesubunitB_db_KEGGevalue_2.9e_87bit_score_327.0identity_77.9_	pmo	MethOx	NSM	1093	1113.15	2184.54	1076.11	1981.83	4691.13	242.738	134.66	125.181	460.56	198.437	388.811
Aug_Open_scaffold_1175206_4BLAST_pmoB_methanemonooxygenasesubunitB_K10945ammoniamonooxygenasesubunitB_db_KEGGevalue_8.2e_38bit_score_161.4identity_93.7_	Aug_Open_scaffold_1175206	pmoB_methanemonooxygenasesubunitB_K10945ammoniamonooxygenasesubunitB_db_KEGGevalue_8.2e_38bit_score_161.4identity_93.7_	pmo	MethOx	OWC	1839.5	1582.19	2376.08	1319.15	1719.79	1982.68	523.994	269.158	341.732	489.458	154.171	320.174
Nov_Mud_scaffold_1753_15_BLAST_pmoC_methanemonooxygenasesubunitC_K10946ammoniamonooxygenasesubunitC_db_KEGGevalue_2e_43bit_score_180.3identity_89.2_	Nov_Mud_scaffold_1753	pmoC_methanemonooxygenasesubunitC_K10946ammoniamonooxygenasesubunitC_db_KEGGevalue_2e_43bit_score_180.3identity_89.2_	pmo	MethOx	NSM	1415.3	669.946	1881.2	1377.63	1822.78	2944.8	456.568	253.976	220.893	454.359	251.537	447.656
Nov_Plant_scaffold_23416_3_BLAST_heatshockprotein_K13993HSP20familyprotein_db_KEGGevalue_1.5e_26bit_score_124.8identity_55.4_	Nov_Plant_scaffold_23416	heatshockprotein_K13993HSP20familyprotein_db_KEGGevalue_1.5e_26bit_score_124.8identity_55.4_	None	None	None	42.693	136.518	33.1681	0	0	0	4253.34	1741.15	1775.32	0	32.9724	3388.38
Nov_Mud_scaffold_4999_4_BLAST_heatshockprotein_K13993HSP20familyprotein_db_KEGGevalue_1.5e_26bit_score_124.8identity_55.4_	Nov_Mud_scaffold_4999	heatshockprotein_K13993HSP20familyprotein_db_KEGGevalue_1.5e_26bit_score_124.8identity_55.4_	None	None	None	42.693	136.518	33.1681	0	0	0	4249.66	1741.15	1775.32	0	32.9724	3391.13
Aug_Mud_scaffold_185299_2BLAST_heatshockprotein_K13993HSP20familyprotein_db_KEGGevalue_1.5e_26bit_score_124.8identity_55.4_	Aug_Mud_scaffold_185299	heatshockprotein_K13993HSP20familyprotein_db_KEGGevalue_1.5e_26bit_score_124.8identity_55.4_	None	None	None	42.693	136.518	33.1681	0	0	0	4249.66	1741.15	1775.32	0	32.9724	3388.38
Aug_Open_scaffold_259605_1BLAST_heatshockprotein_K13993HSP20familyprotein_db_KEGGevalue_1.5e_26bit_score_124.8identity_55.4_	Aug_Open_scaffold_259605	heatshockprotein_K13993HSP20familyprotein_db_KEGGevalue_1.5e_26bit_score_124.8identity_55.4_	None	None	None	42.693	136.518	33.1681	0	0	0	4249.66	1741.15	1775.32	0	32.9724	3388.38
Nov_Open_scaffold_4756_1_RBH_pmoC_methanemonooxygenasesubunitC_K10946ammoniamonooxygenasesubunitC_db_KEGG_	Nov_Open_scaffold_4756	pmoC_methanemonooxygenasesubunitC_K10946ammoniamonooxygenasesubunitC_db_KEGG_	pmo	MethOx	NSO	1671.9	746.615	1000.31	1007.34	1638.4	1299.6	1389.27	449.527	594.074	598.942	415.728	546.873
Aug_Mud_scaffold_14266_1BLAST_SsrA_bindingprotein_db_KEGGevalue_9.1e_45bit_score_185.7identity_71.8_	Aug_Mud_scaffold_14266	SsrA_bindingprotein_db_KEGGevalue_9.1e_45bit_score_185.7identity_71.8_	None	None	None	0	0	0	0	925.278	1127.28	646.309	2146.05	1274.7	4951.72	0	122.465
Nov_Open_scaffold_4756_2_BLAST_pmoA_methanemonooxygenasesubunitA_K10944ammoniamonooxygenasesubunitA_EC_1.14.99.39__db_KEGGevalue_4.9e_32bit_score_142.5identity_95.7_	Nov_Open_scaffold_4756	pmoA_methanemonooxygenasesubunitA_K10944ammoniamonooxygenasesubunitA_EC_1.14.99.39__db_KEGGevalue_4.9e_32bit_score_142.5identity_95.7_	pmo	MethOx	NSO	1889.39	1196.89	1302.57	819.901	1502.37	1612.17	555.822	484.446	348.858	411.856	300.465	503.433
Nov_Mud_scaffold_65564_1_RBH_pmoB_methanemonooxygenasesubunitB_K10945ammoniamonooxygenasesubunitB_db_KEGG_	Nov_Mud_scaffold_65564	pmoB_methanemonooxygenasesubunitB_K10945ammoniamonooxygenasesubunitB_db_KEGG_	pmo	MethOx	OWC	1760.95	1065.63	1251.3	835.285	888.297	2607.13	572.705	309.883	314.769	457.957	159.822	296.486
Aug_Open_scaffold_166314_2RBH_pmoC_methanemonooxygenasesubunitC_K10946ammoniamonooxygenasesubunitC_db_KEGG_	Aug_Open_scaffold_166314	pmoC_methanemonooxygenasesubunitC_K10946ammoniamonooxygenasesubunitC_db_KEGG_	pmo	MethOx	OWC	1006.92	864.267	1621.82	1066.71	1452.59	2556.9	324.056	161.317	248.951	419.914	216.801	512.097
Nov_Plant_scaffold_6577_1_BLAST_pmoC_methanemonooxygenasesubunitC_K10946ammoniamonooxygenasesubunitC_db_KEGGevalue_4.4e_77bit_score_292.7identity_90.5_	Nov_Plant_scaffold_6577	pmoC_methanemonooxygenasesubunitC_K10946ammoniamonooxygenasesubunitC_db_KEGGevalue_4.4e_77bit_score_292.7identity_90.5_	pmo	MethOx	NSP	2121.45	1268.43	1589.38	843.582	864.497	932.842	792.174	388.159	514.745	451.282	226.134	337.34
Nov_Open_scaffold_12417_1_BLAST_pmoC_methanemonooxygenasesubunitC_K10946ammoniamonooxygenasesubunitC_db_KEGGevalue_1.7e_67bit_score_260.8identity_89.4_	Nov_Open_scaffold_12417	pmoC_methanemonooxygenasesubunitC_K10946ammoniamonooxygenasesubunitC_db_KEGGevalue_1.7e_67bit_score_260.8identity_89.4_	pmo	MethOx	OWC	1592.9	875.106	1034.23	836.328	1090.29	1314.2	1056.62	372.384	365.984	403.226	258.927	514.345
Nov_Open_scaffold_4756_3_BLAST_pmoA_methanemonooxygenasesubunitA_K10944ammoniamonooxygenasesubunitA_EC_1.14.99.39__db_KEGGevalue_6.8e_63bit_score_245.4identity_94.3_	Nov_Open_scaffold_4756	pmoA_methanemonooxygenasesubunitA_K10944ammoniamonooxygenasesubunitA_EC_1.14.99.39__db_KEGGevalue_6.8e_63bit_score_245.4identity_94.3_	pmo	MethOx	NSO	1615.02	994.758	1411.66	870.789	1017.78	1369.5	694.444	340.788	247.049	305.422	160.6	305.047
Aug_Mud_scaffold_162778_2RBH_pmoA_methanemonooxygenasesubunitA_K10944ammoniamonooxygenasesubunitA_EC_1.14.99.39__db_KEGG_	Aug_Mud_scaffold_162778	pmoA_methanemonooxygenasesubunitA_K10944ammoniamonooxygenasesubunitA_EC_1.14.99.39__db_KEGG_	pmo	MethOx	OWC	976.637	868.621	1764.93	883.786	1278.99	2094.66	230.508	135.214	100.125	289.573	152.26	248.528
Nov_Mud_scaffold_74682_1_BLAST_superoxidedismutase_db_KEGGevalue_1.5e_75bit_score_288.1identity_69.2_	Nov_Mud_scaffold_74682	superoxidedismutase_db_KEGGevalue_1.5e_75bit_score_288.1identity_69.2_	None	None	None	2331.1	2034.81	1033.48	360.698	1978.77	914.961	49.7442	0	48.5583	81.9065	20.7457	80.4061
Aug_Open_scaffold_162960_1BLAST_pmoB_methanemonooxygenasesubunitB_K10945ammoniamonooxygenasesubunitB_db_KEGGevalue_8.1e_125bit_score_452.2identity_76.4_	Aug_Open_scaffold_162960	pmoB_methanemonooxygenasesubunitB_K10945ammoniamonooxygenasesubunitB_db_KEGGevalue_8.1e_125bit_score_452.2identity_76.4_	pmo	MethOx	OWC	1510.44	919.405	1107.57	636.895	642.064	1974.04	422.331	248.611	246.748	348.395	131.228	225.006
Nov_Plant_scaffold_24724_1_RBH_photosystemIIreactioncentreproteinPsbA/D1_K02703photosystemIIP680reactioncenterD1protein_db_KEGG_	Nov_Plant_scaffold_24724	photosystemIIreactioncentreproteinPsbA/D1_K02703photosystemIIP680reactioncenterD1protein_db_KEGG_	psb	Photosynth	None	1085.66	441.061	471.336	325.685	767.989	782.648	976.336	849.905	1123.1	659.53	165.165	666.679
Aug_Plant_scaffold_136061_2RBH_pmoA_methanemonooxygenasesubunitA_K10944ammoniamonooxygenasesubunitA_EC_1.14.99.39__db_KEGG_	Aug_Plant_scaffold_136061	pmoA_methanemonooxygenasesubunitA_K10944ammoniamonooxygenasesubunitA_EC_1.14.99.39__db_KEGG_	pmo	MethOx	OWC	831.655	757.938	1592.65	774.799	1208.68	1965.87	161.814	108.172	71.9649	253.377	136.091	208.627
Nov_Mud_scaffold_67544_1_RBH_pmoA_methanemonooxygenasesubunitA_K10944ammoniamonooxygenasesubunitA_EC_1.14.99.39__db_KEGG_	Nov_Mud_scaffold_67544	pmoA_methanemonooxygenasesubunitA_K10944ammoniamonooxygenasesubunitA_EC_1.14.99.39__db_KEGG_	pmo	MethOx	NSM	648.414	686.296	1476.36	735.186	1147.36	1912.47	113.273	77.6979	54.6382	231.961	125.735	197.384
Nov_Plant_scaffold_6577_2_BLAST_pmoA_methanemonooxygenasesubunitA_K10944ammoniamonooxygenasesubunitA_EC_1.14.99.39__db_KEGGevalue_3.5e_135bit_score_486.5identity_90.7_	Nov_Plant_scaffold_6577	pmoA_methanemonooxygenasesubunitA_K10944ammoniamonooxygenasesubunitA_EC_1.14.99.39__db_KEGGevalue_3.5e_135bit_score_486.5identity_90.7_	pmo	MethOx	NSP	1113.65	716.513	1086.01	697.517	830.49	1289.97	407.33	228.362	198.686	262.91	148.766	241.688
Aug_Open_scaffold_1175206_1BLAST_pmoA_methanemonooxygenasesubunitA_K10944ammoniamonooxygenasesubunitA_EC_1.14.99.39__db_KEGGevalue_2.5e_77bit_score_293.5identity_89.5_	Aug_Open_scaffold_1175206	pmoA_methanemonooxygenasesubunitA_K10944ammoniamonooxygenasesubunitA_EC_1.14.99.39__db_KEGGevalue_2.5e_77bit_score_293.5identity_89.5_	pmo	MethOx	OWC	1150.26	784.726	1017.39	617.811	595.794	1175.18	385.8	241.301	242.292	256.483	136.85	220.203
Aug_Plant_scaffold_7478_5BLAST_heatshockprotein_K13993HSP20familyprotein_db_KEGGevalue_7.8e_23bit_score_112.1identity_56.7_	Aug_Plant_scaffold_7478	heatshockprotein_K13993HSP20familyprotein_db_KEGGevalue_7.8e_23bit_score_112.1identity_56.7_	None	None	None	0	88.4642	0	0	0	0	2512.06	1196.91	1137.39	0	0	1806.55
Aug_Plant_scaffold_190882_1BLAST_dimethyladenosinetransferase_EC_2.1.1.48__K0252816SrRNA_adenine1518_N6/adenine1519_N6__dimethyltransferase_EC_2.1.1.182__db_KEGGevalue_5.5e_56bit_score_223.8identity_47.1_	Aug_Plant_scaffold_190882	dimethyladenosinetransferase_EC_2.1.1.48__K0252816SrRNA_adenine1518_N6/adenine1519_N6__dimethyltransferase_EC_2.1.1.182__db_KEGGevalue_5.5e_56bit_score_223.8identity_47.1_	None	None	None	0	0	0	0	0	0	567.646	1387.28	1822.65	1515.5	0	1194.14
Nov_Plant_scaffold_31578_1_BLAST_30SribosomalproteinS10P_K02946smallsubunitribosomalproteinS10_db_KEGGevalue_6.1e_49bit_score_198.7identity_99.0_	Nov_Plant_scaffold_31578	30SribosomalproteinS10P_K02946smallsubunitribosomalproteinS10_db_KEGGevalue_6.1e_49bit_score_198.7identity_99.0_	rps	Ribos	None	1881.93	2096.13	1489.11	0	490.772	246.365	0	0	0	0	0	0
Aug_Open_scaffold_166314_1RBH_pmoA_methanemonooxygenasesubunitA_K10944ammoniamonooxygenasesubunitA_EC_1.14.99.39__db_KEGG_	Aug_Open_scaffold_166314	pmoA_methanemonooxygenasesubunitA_K10944ammoniamonooxygenasesubunitA_EC_1.14.99.39__db_KEGG_	pmo	MethOx	OWC	457.335	509.23	1171.82	591.442	914.374	1865.3	69.9235	54.7475	46.9001	174.156	108.009	141.313
Nov_Mud_scaffold_27428_1_BLAST_heatshockproteinHsp20_db_KEGGevalue_6.2e_36bit_score_156.0identity_54.6_	Nov_Mud_scaffold_27428	heatshockproteinHsp20_db_KEGGevalue_6.2e_36bit_score_156.0identity_54.6_	None	None	None	132.863	247.974	355.757	878.189	697.327	765.939	280.068	193.302	250.847	858.133	645.308	684.514
Aug_Open_scaffold_25095_4RBH_photosystemIIreactioncentreproteinPsbA/D1_K02703photosystemIIP680reactioncenterD1protein_db_KEGG_	Aug_Open_scaffold_25095	photosystemIIreactioncentreproteinPsbA/D1_K02703photosystemIIP680reactioncenterD1protein_db_KEGG_	psb	Photosynth	None	501.464	230.461	246.719	29.2575	27.2181	19.419	1758.16	1111.71	1823.97	25.5226	17.1604	27.004
Aug_Plant_scaffold_26333_4RBH_photosystemIIreactioncentreproteinPsbA/D1_K02703photosystemIIP680reactioncenterD1protein_db_KEGG_	Aug_Plant_scaffold_26333	photosystemIIreactioncentreproteinPsbA/D1_K02703photosystemIIP680reactioncenterD1protein_db_KEGG_	psb	Photosynth	None	501.464	230.461	246.719	29.2575	27.2181	19.419	1758.16	1110.78	1823	25.5226	17.1604	27.004
Nov_Open_scaffold_4102_4_RBH_photosystemIIreactioncentreproteinPsbA/D1_K02703photosystemIIP680reactioncenterD1protein_db_KEGG_	Nov_Open_scaffold_4102	photosystemIIreactioncentreproteinPsbA/D1_K02703photosystemIIP680reactioncenterD1protein_db_KEGG_	psb	Photosynth	None	501.464	230.461	246.719	29.2575	27.2181	19.419	1758.16	1110.78	1823	25.5226	17.1604	27.004
Aug_Open_scaffold_108859_3RBH_pmoB_methanemonooxygenasesubunitB_K10945ammoniamonooxygenasesubunitB_db_KEGG_	Aug_Open_scaffold_108859	pmoB_methanemonooxygenasesubunitB_K10945ammoniamonooxygenasesubunitB_db_KEGG_	pmo	MethOx	OWC	558.445	424.894	831.283	416.141	789.491	1955.23	179.722	80.6511	83.6289	184.076	88.6162	154.965
Nov_Mud_scaffold_151449_1_BLAST_UDP_3_O__3_hydroxymyristoyl_N_acetylglucosaminedeacetylase_K02535UDP_3_O__3_hydroxymyristoyl_N_acetylglucosaminedeacetylase_EC_3.5.1.108__db_KEGGevalue_6.3e_42bit_score_176.0identity_57.1_	Nov_Mud_scaffold_151449	UDP_3_O__3_hydroxymyristoyl_N_acetylglucosaminedeacetylase_K02535UDP_3_O__3_hydroxymyristoyl_N_acetylglucosaminedeacetylase_EC_3.5.1.108__db_KEGGevalue_6.3e_42bit_score_176.0identity_57.1_	None	None	None	141.705	236.152	237.858	384.919	207.348	381.41	305.795	334.222	531.812	698.068	174.129	745.691
Aug_Plant_scaffold_21036_1BLAST_cellwall_associatedhydrolase_db_KEGGevalue_2.1e_33bit_score_147.1identity_72.1_	Aug_Plant_scaffold_21036	cellwall_associatedhydrolase_db_KEGGevalue_2.1e_33bit_score_147.1identity_72.1_	None	None	None	0	0	0	0	329.413	1323.79	589.26	199.256	0	0	470.462	1204.34
Nov_Plant_scaffold_18270_1_BLAST_30SribosomalproteinS21p_K02970smallsubunitribosomalproteinS21_db_KEGGevalue_1.3e_31bit_score_140.6identity_98.6_	Nov_Plant_scaffold_18270	30SribosomalproteinS21p_K02970smallsubunitribosomalproteinS21_db_KEGGevalue_1.3e_31bit_score_140.6identity_98.6_	rps	Ribos	None	1580.33	1167.32	915.699	0	448.97	0	0	0	0	0	0	0
Aug_Plant_scaffold_155253_2BLAST_heatshockproteinHsp20_K13993HSP20familyprotein_db_KEGGevalue_1.7e_20bit_score_104.8identity_38.6_	Aug_Plant_scaffold_155253	heatshockproteinHsp20_K13993HSP20familyprotein_db_KEGGevalue_1.7e_20bit_score_104.8identity_38.6_	None	None	None	191.128	226.509	215.55	197.351	236.587	107.278	974.393	370.666	593.452	331.817	129.718	229.66
Nov_Open_scaffold_171_10_BLAST_photosystemIIproteinD1_db_KEGGevalue_3.6e_155bit_score_553.1identity_89.0_	Nov_Open_scaffold_171	photosystemIIproteinD1_db_KEGGevalue_3.6e_155bit_score_553.1identity_89.0_	psb	Photosynth	None	706.141	173.873	172.453	451.069	332.219	241.536	153.492	143.29	174.922	488.962	130.32	581.639
Nov_Mud_scaffold_30023_2_BLAST_heatshockproteinHsp20_K13993HSP20familyprotein_db_KEGGevalue_2.1e_14bit_score_83.6identity_53.3_	Nov_Mud_scaffold_30023	heatshockproteinHsp20_K13993HSP20familyprotein_db_KEGGevalue_2.1e_14bit_score_83.6identity_53.3_	None	None	None	0	0	293.301	465.094	407.037	399.015	322.463	0	297.845	530.979	237.191	655.562
Nov_Open_scaffold_1137_3_BLAST_Cellwall_associatedhydrolase_db_KEGGevalue_1e_29bit_score_134.8identity_73.9_	Nov_Open_scaffold_1137	Cellwall_associatedhydrolase_db_KEGGevalue_1e_29bit_score_134.8identity_73.9_	None	None	None	887.404	487.489	462.853	341.516	437.614	988.47	0	0	0	0	0	0
Aug_Mud_scaffold_181669_2BLAST_heatshockproteinHsp20_K13993HSP20familyprotein_db_KEGGevalue_2.1e_14bit_score_83.6identity_53.3_	Aug_Mud_scaffold_181669	heatshockproteinHsp20_K13993HSP20familyprotein_db_KEGGevalue_2.1e_14bit_score_83.6identity_53.3_	None	None	None	0	0	293.301	465.094	407.037	399.015	322.463	0	297.845	530.979	237.191	642.183
Nov_Plant_scaffold_35285_1_BLAST_pmoC_methanemonooxygenasesubunitC_K10946ammoniamonooxygenasesubunitC_db_KEGGevalue_6.2e_39bit_score_165.2identity_86.0_	Nov_Plant_scaffold_35285	pmoC_methanemonooxygenasesubunitC_K10946ammoniamonooxygenasesubunitC_db_KEGGevalue_6.2e_39bit_score_165.2identity_86.0_	pmo	MethOx	NSP	817.55	419.037	538.09	305.127	216.712	381.657	226.401	148.545	133.486	0	0	161.544
Nov_Plant_scaffold_837_5_BLAST_sgpB_Sulfurglobuleprotein_db_KEGGevalue_5e_33bit_score_146.0identity_65.9_	Nov_Plant_scaffold_837	sgpB_Sulfurglobuleprotein_db_KEGGevalue_5e_33bit_score_146.0identity_65.9_	None	None	None	1399.77	441.69	526.066	107.265	308.616	334.636	0	0	0	111.144	0	90.1931
Aug_Mud_scaffold_8243_5BLAST_sgpB_Sulfurglobuleprotein_db_KEGGevalue_5e_33bit_score_146.0identity_65.9_	Aug_Mud_scaffold_8243	sgpB_Sulfurglobuleprotein_db_KEGGevalue_5e_33bit_score_146.0identity_65.9_	None	None	None	1399.77	433.356	526.066	107.265	308.616	334.636	0	0	0	111.144	0	90.1931
Nov_Mud_scaffold_9902_3_BLAST_sgpB_Sulfurglobuleprotein_db_KEGGevalue_5e_33bit_score_146.0identity_65.9_	Nov_Mud_scaffold_9902	sgpB_Sulfurglobuleprotein_db_KEGGevalue_5e_33bit_score_146.0identity_65.9_	None	None	None	1399.77	433.356	526.066	107.265	308.616	334.636	0	0	0	111.144	0	90.1931
Nov_Open_scaffold_590_10_BLAST_sgpB_Sulfurglobuleprotein_db_KEGGevalue_5e_33bit_score_146.0identity_65.9_	Nov_Open_scaffold_590	sgpB_Sulfurglobuleprotein_db_KEGGevalue_5e_33bit_score_146.0identity_65.9_	None	None	None	1399.77	433.356	526.066	107.265	308.616	334.636	0	0	0	111.144	0	90.1931
Aug_Plant_scaffold_112505_2BLAST_HSP20familyprotein_K13993HSP20familyprotein_db_KEGGevalue_3.7e_44bit_score_183.3identity_56.8_	Aug_Plant_scaffold_112505	HSP20familyprotein_K13993HSP20familyprotein_db_KEGGevalue_3.7e_44bit_score_183.3identity_56.8_	None	None	None	0	80.1659	0	49.3379	0	74.6281	1185.17	629.111	577.199	225.308	216.542	252.884
Aug_Plant_scaffold_35954_3BLAST_sgpB_Sulfurglobuleprotein_db_KEGGevalue_6.5e_33bit_score_145.6identity_65.9_	Aug_Plant_scaffold_35954	sgpB_Sulfurglobuleprotein_db_KEGGevalue_6.5e_33bit_score_145.6identity_65.9_	None	None	None	1293.62	408.355	531.38	108.051	340.269	330.345	0	0	0	111.144	0	71.7274
Nov_Mud_scaffold_47646_3_BLAST_heatshockproteinHsp20_K13993HSP20familyprotein_db_KEGGevalue_2e_24bit_score_117.9identity_45.6_	Nov_Mud_scaffold_47646	heatshockproteinHsp20_K13993HSP20familyprotein_db_KEGGevalue_2e_24bit_score_117.9identity_45.6_	None	None	None	158.317	125.278	71.3215	575.569	325.788	241.848	416.321	272.046	314.237	225.641	155.992	245.191
Nov_Plant_scaffold_813_6_BLAST_30SribosomalproteinS21p_K02970smallsubunitribosomalproteinS21_db_KEGGevalue_1.3e_31bit_score_140.6identity_98.6_	Nov_Plant_scaffold_813	30SribosomalproteinS21p_K02970smallsubunitribosomalproteinS21_db_KEGGevalue_1.3e_31bit_score_140.6identity_98.6_	rps	Ribos	None	1415.22	661.961	651.269	0	389.107	0	0	0	0	0	0	0
Nov_Open_scaffold_8406_4_BLAST_heatshockproteinHsp20_K13993HSP20familyprotein_db_KEGGevalue_2e_24bit_score_117.9identity_45.6_	Nov_Open_scaffold_8406	heatshockproteinHsp20_K13993HSP20familyprotein_db_KEGGevalue_2e_24bit_score_117.9identity_45.6_	None	None	None	168.872	134.227	71.3215	564.476	321.557	239.545	409.552	265.328	300.556	229.67	158.992	240.136
Nov_Plant_scaffold_16376_1_BLAST_Cellwall_associatedhydrolase_db_KEGGevalue_3.4e_56bit_score_223.4identity_74.7_	Nov_Plant_scaffold_16376	Cellwall_associatedhydrolase_db_KEGGevalue_3.4e_56bit_score_223.4identity_74.7_	None	None	None	154.904	996.566	196.142	0	0	31.2179	1036.51	0	0	0	28.48	655.978
Aug_Plant_scaffold_222463_1BLAST_majorfacilitatortransporter_db_KEGGevalue_1e_118bit_score_432.2identity_65.5_	Aug_Plant_scaffold_222463	majorfacilitatortransporter_db_KEGGevalue_1e_118bit_score_432.2identity_65.5_	None	None	None	0	0	0	192.396	263.041	139.08	238.21	351.396	183.165	620.386	501.901	592.999
Nov_Plant_scaffold_30242_5_BLAST_heatshockproteinHsp20_K13993HSP20familyprotein_db_KEGGevalue_2e_24bit_score_117.9identity_45.6_	Nov_Plant_scaffold_30242	heatshockproteinHsp20_K13993HSP20familyprotein_db_KEGGevalue_2e_24bit_score_117.9identity_45.6_	None	None	None	147.763	129.752	79.8801	560.1	313.095	241.848	412.936	255.253	305.085	221.612	144.586	237.608
Aug_Open_scaffold_41507_3BLAST_heatshockproteinHsp20_K13993HSP20familyprotein_db_KEGGevalue_2e_24bit_score_117.9identity_45.6_	Aug_Open_scaffold_41507	heatshockproteinHsp20_K13993HSP20familyprotein_db_KEGGevalue_2e_24bit_score_117.9identity_45.6_	None	None	None	147.763	129.752	79.8801	555.724	313.095	241.848	412.936	255.253	301.453	221.612	144.586	235.08
Aug_Plant_scaffold_101035_2BLAST_mcrB_methyl_coenzymeMreductasesubunitbeta_K00401methyl_coenzymeMreductasebetasubunit_EC_2.8.4.1__db_KEGGevalue_1.4e_53bit_score_214.2identity_97.2_	Aug_Plant_scaffold_101035	mcrB_methyl_coenzymeMreductasesubunitbeta_K00401methyl_coenzymeMreductasebetasubunit_EC_2.8.4.1__db_KEGGevalue_1.4e_53bit_score_214.2identity_97.2_	mcr	MethGen	None	262.561	233.57	126.018	249.043	383.857	323.727	335.745	281.051	229.949	128.977	120.96	269.123
Nov_Plant_scaffold_1852_5_BLAST_50SribosomalproteinL32p_K02911largesubunitribosomalproteinL32_db_KEGGevalue_6.4e_20bit_score_101.3identity_95.9_	Nov_Plant_scaffold_1852	50SribosomalproteinL32p_K02911largesubunitribosomalproteinL32_db_KEGGevalue_6.4e_20bit_score_101.3identity_95.9_	rpl	Ribos	None	1131.95	1137.59	664.906	0	0	0	0	0	0	0	0	0
Nov_Plant_scaffold_5824_3_BLAST_30SribosomalproteinS13p_K02952smallsubunitribosomalproteinS13_db_KEGGevalue_8.5e_58bit_score_228.4identity_93.5_	Nov_Plant_scaffold_5824	30SribosomalproteinS13p_K02952smallsubunitribosomalproteinS13_db_KEGGevalue_8.5e_58bit_score_228.4identity_93.5_	rps	Ribos	None	987.308	994.81	481.913	0	318.959	86.9716	0	0	0	0	0	0
Aug_Mud_scaffold_12853_3BLAST_heatshockproteinHsp20_K13993HSP20familyprotein_db_KEGGevalue_1.1e_24bit_score_118.6identity_45.6_	Aug_Mud_scaffold_12853	heatshockproteinHsp20_K13993HSP20familyprotein_db_KEGGevalue_1.1e_24bit_score_118.6identity_45.6_	None	None	None	143.648	116.33	65.3467	494.463	318.941	209.319	374.176	242.185	290.192	220.706	148.772	231.606
Nov_Plant_scaffold_4118_2_BLAST_heatshockproteinHsp20_K13993HSP20familyprotein_db_KEGGevalue_3.4e_24bit_score_117.1identity_46.1_	Nov_Plant_scaffold_4118	heatshockproteinHsp20_K13993HSP20familyprotein_db_KEGGevalue_3.4e_24bit_score_117.1identity_46.1_	None	None	None	152.933	167.945	214.373	371.78	306.803	184.317	203.969	101.606	143.347	323.763	273.38	392.963
Nov_Plant_scaffold_16911_5_BLAST_cold_shockDNA_bindingproteinfamily_K03704coldshockprotein_beta_ribbon_CspAfamily__db_KEGGevalue_2.4e_31bit_score_139.8identity_90.3_	Nov_Plant_scaffold_16911	cold_shockDNA_bindingproteinfamily_K03704coldshockprotein_beta_ribbon_CspAfamily__db_KEGGevalue_2.4e_31bit_score_139.8identity_90.3_	None	None	None	1423.43	568.737	255.26	0	285.698	214.298	0	0	0	0	0	0
Aug_Mud_scaffold_154827_3BLAST_mcrA_methyl_coenzymeMreductasesubunitalpha_EC_2.8.4.1__K00399methyl_coenzymeMreductasealphasubunit_EC_2.8.4.1__db_KEGGevalue_5.6e_176bit_score_622.5identity_86.0_	Aug_Mud_scaffold_154827	mcrA_methyl_coenzymeMreductasesubunitalpha_EC_2.8.4.1__K00399methyl_coenzymeMreductasealphasubunit_EC_2.8.4.1__db_KEGGevalue_5.6e_176bit_score_622.5identity_86.0_	mcr	MethGen	Mpara	255.727	262.316	172.381	142.474	258.632	464.223	179.77	318.804	178.766	89.6652	135.201	210.405
Aug_Open_scaffold_5873_2BLAST_polyhydroxyalcanoategranule_associatedprotein_db_KEGGevalue_3.6e_16bit_score_90.9identity_38.8_	Aug_Open_scaffold_5873	polyhydroxyalcanoategranule_associatedprotein_db_KEGGevalue_3.6e_16bit_score_90.9identity_38.8_	None	None	None	60.5028	111.474	66.3872	135.453	129.906	118.686	260.871	680.84	362.406	240.552	344.541	142.868
Aug_Plant_scaffold_19050_2BLAST_polyhydroxyalcanoategranule_associatedprotein_db_KEGGevalue_3.6e_16bit_score_90.9identity_38.8_	Aug_Plant_scaffold_19050	polyhydroxyalcanoategranule_associatedprotein_db_KEGGevalue_3.6e_16bit_score_90.9identity_38.8_	None	None	None	58.4861	111.474	66.3872	135.453	129.906	118.686	260.871	680.84	356.465	240.552	344.541	142.868
Nov_Plant_scaffold_169_4_RBH_pmoC_methanemonooxygenasesubunitC_K10946ammoniamonooxygenasesubunitC_db_KEGG_	Nov_Plant_scaffold_169	pmoC_methanemonooxygenasesubunitC_K10946ammoniamonooxygenasesubunitC_db_KEGG_	pmo	MethOx	NSP1_2	604.948	311.069	815.974	124.154	204.494	352.707	58.8592	28.8158	19.6736	56.4166	14.6924	44.4121
Aug_Mud_scaffold_73430_1BLAST_S_layer_relatedduplicationdomain_containingprotein_db_KEGGevalue_1.5e_22bit_score_110.5identity_79.4_	Aug_Mud_scaffold_73430	S_layer_relatedduplicationdomain_containingprotein_db_KEGGevalue_1.5e_22bit_score_110.5identity_79.4_	None	None	None	0	0	0	0	0	464.678	271.2	481.937	611.491	267.94	235.764	265.966
Aug_Plant_scaffold_101035_1BLAST_mcrB_methyl_coenzymeMreductasesubunitbeta_K00401methyl_coenzymeMreductasebetasubunit_EC_2.8.4.1__db_KEGGevalue_2.4e_146bit_score_523.9identity_91.8_	Aug_Plant_scaffold_101035	mcrB_methyl_coenzymeMreductasesubunitbeta_K00401methyl_coenzymeMreductasebetasubunit_EC_2.8.4.1__db_KEGGevalue_2.4e_146bit_score_523.9identity_91.8_	mcr	MethGen	None	182.184	203.956	91.7821	178.794	278.558	332.858	275.473	313.195	212.047	155.386	153.853	215.106
Nov_Open_scaffold_20658_2_BLAST_cold_shockDNA_bindingproteinfamilyprotein_K03704coldshockprotein_beta_ribbon_CspAfamily__db_KEGGevalue_6.5e_31bit_score_138.3identity_95.6_	Nov_Open_scaffold_20658	cold_shockDNA_bindingproteinfamilyprotein_K03704coldshockprotein_beta_ribbon_CspAfamily__db_KEGGevalue_6.5e_31bit_score_138.3identity_95.6_	None	None	None	1274.5	576.384	408.35	0	0	328.525	0	0	0	0	0	0
Nov_Plant_scaffold_2410_7_BLAST_cold_shockDNA_bindingproteinfamilyprotein_K03704coldshockprotein_beta_ribbon_CspAfamily__db_KEGGevalue_1e_31bit_score_141.0identity_98.5_	Nov_Plant_scaffold_2410	cold_shockDNA_bindingproteinfamilyprotein_K03704coldshockprotein_beta_ribbon_CspAfamily__db_KEGGevalue_1e_31bit_score_141.0identity_98.5_	None	None	None	958.169	390.382	367.515	0	456.082	412.112	0	0	0	0	0	0
Nov_Mud_scaffold_437_14_BLAST_cold_shockDNA_bindingproteinfamilyprotein_K03704coldshockprotein_beta_ribbon_CspAfamily__db_KEGGevalue_1e_31bit_score_141.0identity_98.5_	Nov_Mud_scaffold_437	cold_shockDNA_bindingproteinfamilyprotein_K03704coldshockprotein_beta_ribbon_CspAfamily__db_KEGGevalue_1e_31bit_score_141.0identity_98.5_	None	None	None	958.169	390.382	367.515	0	456.082	395.628	0	0	0	0	0	0
Aug_Mud_scaffold_21009_3RBH_mcrG_methyl_coenzymeMreductasesubunitgamma_K00402methyl_coenzymeMreductasegammasubunit_EC_2.8.4.1__db_KEGG_	Aug_Mud_scaffold_21009	mcrG_methyl_coenzymeMreductasesubunitgamma_K00402methyl_coenzymeMreductasegammasubunit_EC_2.8.4.1__db_KEGG_	mcr	MethGen	None	239.543	241.503	168.653	161.303	322.134	233.849	216.362	322.284	197.764	116.125	141.942	196.518
Aug_Mud_scaffold_21009_1RBH_mcrB_methyl_coenzymeMreductasesubunitbeta_K00401methyl_coenzymeMreductasebetasubunit_EC_2.8.4.1__db_KEGG_	Aug_Mud_scaffold_21009	mcrB_methyl_coenzymeMreductasesubunitbeta_K00401methyl_coenzymeMreductasebetasubunit_EC_2.8.4.1__db_KEGG_	mcr	MethGen	None	179.805	198.014	117.591	180.634	294.789	315.544	252.73	290.558	207.672	140.367	154.36	209.712
Aug_Mud_scaffold_243841_1RBH_UDP_3_O__3_hydroxymyristoyl_N_acetylglucosaminedeacetylase_K02535UDP_3_O__3_hydroxymyristoyl_N_acetylglucosaminedeacetylase_EC_3.5.1.108__db_KEGG_	Aug_Mud_scaffold_243841	UDP_3_O__3_hydroxymyristoyl_N_acetylglucosaminedeacetylase_K02535UDP_3_O__3_hydroxymyristoyl_N_acetylglucosaminedeacetylase_EC_3.5.1.108__db_KEGG_	None	None	None	0	144.402	143.933	182.177	96.3162	309.156	157.468	237.116	264.469	396.241	102.429	455.998
Aug_Plant_scaffold_28904_2BLAST_heatshockprotein_K13993HSP20familyprotein_db_KEGGevalue_1e_26bit_score_125.6identity_52.5_	Aug_Plant_scaffold_28904	heatshockprotein_K13993HSP20familyprotein_db_KEGGevalue_1e_26bit_score_125.6identity_52.5_	None	None	None	54.0902	112.619	0	0	0	0	924.165	386.242	537.237	0	0	472.723
Nov_Plant_scaffold_25555_3_BLAST_50SribosomalproteinL20p_K02887largesubunitribosomalproteinL20_db_KEGGevalue_1.3e_52bit_score_211.1identity_89.7_	Nov_Plant_scaffold_25555	50SribosomalproteinL20p_K02887largesubunitribosomalproteinL20_db_KEGGevalue_1.3e_52bit_score_211.1identity_89.7_	rpl	Ribos	None	1008.6	721.993	559.652	0	102.773	62.3253	0	0	0	0	0	0
Aug_Open_scaffold_10116_5BLAST_coldshockprotein_K03704coldshockprotein_beta_ribbon_CspAfamily__db_KEGGevalue_4e_28bit_score_129.0identity_86.8_	Aug_Open_scaffold_10116	coldshockprotein_K03704coldshockprotein_beta_ribbon_CspAfamily__db_KEGGevalue_4e_28bit_score_129.0identity_86.8_	None	None	None	1022.15	671.207	0	0	443.364	315.489	0	0	0	0	0	0
Nov_Mud_scaffold_57570_1_BLAST_TypeIrestrictionenzymen_1Tax_Clostridiumsp.CAG_510RepID_R6BWI1_9CLOT_db_UNIREFevalue_2.2e_08bit_score_64.3identity_80.0_	Nov_Mud_scaffold_57570	TypeIrestrictionenzymen_1Tax_Clostridiumsp.CAG_510RepID_R6BWI1_9CLOT_db_UNIREFevalue_2.2e_08bit_score_64.3identity_80.0_	None	None	None	0	0	0	0	2417.06	0	0	0	0	0	0	0
Nov_Plant_scaffold_430_8_BLAST_OmpA/MotBdomain_containingprotein_db_KEGGevalue_2.7e_19bit_score_101.3identity_33.2_	Nov_Plant_scaffold_430	OmpA/MotBdomain_containingprotein_db_KEGGevalue_2.7e_19bit_score_101.3identity_33.2_	None	None	None	378.269	148.783	261.09	140.47	292.808	244.06	254.48	172.66	55.4501	150.502	91.6775	210.664
Nov_Plant_scaffold_427_6_RBH_mcrA_methyl_coenzymeMreductasesubunitalpha_EC_2.8.4.1__K00399methyl_coenzymeMreductasealphasubunit_EC_2.8.4.1__db_KEGG_	Nov_Plant_scaffold_427	mcrA_methyl_coenzymeMreductasesubunitalpha_EC_2.8.4.1__K00399methyl_coenzymeMreductasealphasubunit_EC_2.8.4.1__db_KEGG_	mcr	MethGen	Mpara	239.969	208.922	143.45	148.875	265.65	336.8	198.741	247.995	205.124	96.2234	117.371	178.301
Aug_Open_scaffold_1790_2RBH_mcrB_methyl_coenzymeMreductasesubunitbeta_K00401methyl_coenzymeMreductasebetasubunit_EC_2.8.4.1__db_KEGG_	Aug_Open_scaffold_1790	mcrB_methyl_coenzymeMreductasesubunitbeta_K00401methyl_coenzymeMreductasebetasubunit_EC_2.8.4.1__db_KEGG_	mcr	MethGen	Mpara	169.232	176.177	110.452	170.532	285.042	275.633	255.988	271.884	193.874	137.061	133.849	204.069
Aug_Mud_scaffold_34722_2BLAST_heatshockprotein_K13993HSP20familyprotein_db_KEGGevalue_2.6e_24bit_score_117.5identity_49.6_	Aug_Mud_scaffold_34722	heatshockprotein_K13993HSP20familyprotein_db_KEGGevalue_2.6e_24bit_score_117.5identity_49.6_	None	None	None	313.117	397.765	380.436	136.203	260.189	161.539	165.177	63.2918	83.2507	102.842	110.091	191.327
Aug_Plant_scaffold_1382_6BLAST_heatshockprotein_K13993HSP20familyprotein_db_KEGGevalue_2.6e_24bit_score_117.5identity_49.6_	Aug_Plant_scaffold_1382	heatshockprotein_K13993HSP20familyprotein_db_KEGGevalue_2.6e_24bit_score_117.5identity_49.6_	None	None	None	313.117	397.765	380.436	136.203	260.189	161.539	165.177	63.2918	83.2507	102.842	110.091	191.327
Nov_Open_scaffold_19106_3_RBH_mcrG_methyl_coenzymeMreductasesubunitgamma_K00402methyl_coenzymeMreductasegammasubunit_EC_2.8.4.1__db_KEGG_	Nov_Open_scaffold_19106	mcrG_methyl_coenzymeMreductasesubunitgamma_K00402methyl_coenzymeMreductasegammasubunit_EC_2.8.4.1__db_KEGG_	mcr	MethGen	None	264.354	224.952	121.827	163.104	285.093	195.556	239.782	265.485	184.908	105.814	129.92	164.811
Nov_Mud_scaffold_3008_13_BLAST_OmpA/MotBdomain_containingprotein_db_KEGGevalue_3.5e_19bit_score_100.9identity_33.2_	Nov_Mud_scaffold_3008	OmpA/MotBdomain_containingprotein_db_KEGGevalue_3.5e_19bit_score_100.9identity_33.2_	None	None	None	366.197	141.218	257.866	135.453	288.008	236.27	246.769	170.763	53.4698	148.222	91.6775	209.231
Nov_Plant_scaffold_427_3_RBH_mcrB_methyl_coenzymeMreductasesubunitbeta_K00401methyl_coenzymeMreductasebetasubunit_EC_2.8.4.1__db_KEGG_	Nov_Plant_scaffold_427	mcrB_methyl_coenzymeMreductasesubunitbeta_K00401methyl_coenzymeMreductasebetasubunit_EC_2.8.4.1__db_KEGG_	mcr	MethGen	Mpara	166.098	195.862	116.727	154.941	269.154	270.06	244.727	277.056	192.335	127.271	130.536	199.584
Nov_Mud_scaffold_14291_3_RBH_mcrG_methyl_coenzymeMreductasesubunitgamma_K00402methyl_coenzymeMreductasegammasubunit_EC_2.8.4.1__db_KEGG_	Nov_Mud_scaffold_14291	mcrG_methyl_coenzymeMreductasesubunitgamma_K00402methyl_coenzymeMreductasegammasubunit_EC_2.8.4.1__db_KEGG_	mcr	MethGen	Mpara	234.965	228.086	167.431	136.633	294.835	223.982	171.043	286.315	185.778	103.992	118.715	161.581
Nov_Mud_scaffold_14291_1_BLAST_mcrB_methyl_coenzymeMreductasesubunitbeta_K00401methyl_coenzymeMreductasebetasubunit_EC_2.8.4.1__db_KEGGevalue_6.5e_142bit_score_509.2identity_91.8_	Nov_Mud_scaffold_14291	mcrB_methyl_coenzymeMreductasesubunitbeta_K00401methyl_coenzymeMreductasebetasubunit_EC_2.8.4.1__db_KEGGevalue_6.5e_142bit_score_509.2identity_91.8_	mcr	MethGen	Mpara	173.822	190.386	87.9711	189.773	287.076	261.06	204.981	236.439	180.147	142.909	151.995	201.537
Aug_Open_scaffold_1790_5RBH_mcrA_methyl_coenzymeMreductasesubunitalpha_EC_2.8.4.1__K00399methyl_coenzymeMreductasealphasubunit_EC_2.8.4.1__db_KEGG_	Aug_Open_scaffold_1790	mcrA_methyl_coenzymeMreductasesubunitalpha_EC_2.8.4.1__K00399methyl_coenzymeMreductasealphasubunit_EC_2.8.4.1__db_KEGG_	mcr	MethGen	Mpara	223.856	198.802	137.362	147.444	253.981	333.45	183.24	244.739	189.301	95.4416	113.962	163.065
Nov_Mud_scaffold_14291_4_RBH_mcrA_methyl_coenzymeMreductasesubunitalpha_EC_2.8.4.1__K00399methyl_coenzymeMreductasealphasubunit_EC_2.8.4.1__db_KEGG_	Nov_Mud_scaffold_14291	mcrA_methyl_coenzymeMreductasesubunitalpha_EC_2.8.4.1__K00399methyl_coenzymeMreductasealphasubunit_EC_2.8.4.1__db_KEGG_	mcr	MethGen	Mpara	240.662	201.672	138.563	139.363	254.806	306.376	185.353	229.241	183.378	93.0438	121.918	179.111
Nov_Open_scaffold_744_7_BLAST_OmpA/MotBdomain_containingprotein_db_KEGGevalue_2.7e_19bit_score_101.3identity_33.2_	Nov_Open_scaffold_744	OmpA/MotBdomain_containingprotein_db_KEGGevalue_2.7e_19bit_score_101.3identity_33.2_	None	None	None	352.112	139.343	246.585	130.436	277.762	231.391	237.129	165.071	53.4698	144.331	88.4875	203.499
Aug_Open_scaffold_190990_2BLAST_OmpA/MotBdomain_containingprotein_db_KEGGevalue_2.7e_19bit_score_101.3identity_33.2_	Aug_Open_scaffold_190990	OmpA/MotBdomain_containingprotein_db_KEGGevalue_2.7e_19bit_score_101.3identity_33.2_	None	None	None	340.04	141.218	244.973	130.436	279.057	233.674	237.129	165.071	51.6098	143.661	91.6775	206.365
Nov_Open_scaffold_26_10_BLAST_heatshockprotein_K13993HSP20familyprotein_db_KEGGevalue_3.9e_25bit_score_120.2identity_50.4_	Nov_Open_scaffold_26	heatshockprotein_K13993HSP20familyprotein_db_KEGGevalue_3.9e_25bit_score_120.2identity_50.4_	None	None	None	277.935	371.247	371.982	140.597	261.251	150.163	141.58	63.2918	89.8213	102.413	104.14	181.257
Aug_Plant_scaffold_8719_5BLAST_photosystemIIQ_b_protein_D1__K02703photosystemIIP680reactioncenterD1protein_db_KEGGevalue_2.1e_115bit_score_420.6identity_89.2_	Aug_Plant_scaffold_8719	photosystemIIQ_b_protein_D1__K02703photosystemIIP680reactioncenterD1protein_db_KEGGevalue_2.1e_115bit_score_420.6identity_89.2_	psb	Photosynth	None	454.956	259.439	236.959	78.6797	153.135	123.933	291.838	147.378	164.783	152.175	21.424	170.412
Nov_Plant_scaffold_427_5_RBH_mcrG_methyl_coenzymeMreductasesubunitgamma_K00402methyl_coenzymeMreductasegammasubunit_EC_2.8.4.1__db_KEGG_	Nov_Plant_scaffold_427	mcrG_methyl_coenzymeMreductasesubunitgamma_K00402methyl_coenzymeMreductasegammasubunit_EC_2.8.4.1__db_KEGG_	mcr	MethGen	Mpara	224.285	224.252	163.765	132.838	267.535	204.248	172.505	290.631	182.782	105.725	112.263	170.316
Aug_Plant_scaffold_65719_1BLAST_tolA_cellenvelopeintegrityinnermembraneproteinTolA_K03646colicinimportmembraneprotein_db_KEGGevalue_1.7e_18bit_score_97.8identity_63.6_	Aug_Plant_scaffold_65719	tolA_cellenvelopeintegrityinnermembraneproteinTolA_K03646colicinimportmembraneprotein_db_KEGGevalue_1.7e_18bit_score_97.8identity_63.6_	None	None	None	0	0	0	0	0	0	394.472	412.193	451.562	252.583	304.428	433.924
Aug_Plant_scaffold_23229_1BLAST_heatshockproteinHsp20_K13993HSP20familyprotein_db_KEGGevalue_1.4e_11bit_score_74.7identity_45.7_	Aug_Plant_scaffold_23229	heatshockproteinHsp20_K13993HSP20familyprotein_db_KEGGevalue_1.4e_11bit_score_74.7identity_45.7_	None	None	None	130.74	213.192	197.809	370.389	225.262	68.3856	143.669	102.739	86.2612	231.025	159.714	296.248
Nov_Mud_scaffold_31398_2_BLAST_peptidaseS8/S53subtilisinkexinsedolisin_db_KEGGevalue_4.9e_16bit_score_90.1identity_34.0_	Nov_Mud_scaffold_31398	peptidaseS8/S53subtilisinkexinsedolisin_db_KEGGevalue_4.9e_16bit_score_90.1identity_34.0_	None	None	None	0	0	0	0	1880.2	342.892	0	0	0	0	0	0
Aug_Open_scaffold_1790_3BLAST_mcrD_methyl_coenzymeMreductaseoperonproteinD_K03422methyl_coenzymeMreductasesubunitD_db_KEGGevalue_9.3e_47bit_score_191.8identity_71.9_	Aug_Open_scaffold_1790	mcrD_methyl_coenzymeMreductaseoperonproteinD_K03422methyl_coenzymeMreductasesubunitD_db_KEGGevalue_9.3e_47bit_score_191.8identity_71.9_	mcr	MethGen	Mpara	202.453	175.007	143.737	154.516	322.119	229.122	246.378	217.19	166.294	73.5638	107.915	178.262
Aug_Mud_scaffold_145_5BLAST_heatshockproteinHsp20_K13993HSP20familyprotein_db_KEGGevalue_4e_27bit_score_126.7identity_47.1_	Aug_Mud_scaffold_145	heatshockproteinHsp20_K13993HSP20familyprotein_db_KEGGevalue_4e_27bit_score_126.7identity_47.1_	None	None	None	0	0	0	0	0	0	313.288	681.951	589.254	0	0	627.58
Aug_Open_scaffold_236286_3BLAST_heatshockproteinHsp20_K13993HSP20familyprotein_db_KEGGevalue_2.3e_07bit_score_60.5identity_36.7_	Aug_Open_scaffold_236286	heatshockproteinHsp20_K13993HSP20familyprotein_db_KEGGevalue_2.3e_07bit_score_60.5identity_36.7_	None	None	None	163.506	257.039	183.355	420.284	185.866	0	167.109	113.069	0	222.885	147.502	327.595
Aug_Plant_scaffold_101035_5BLAST_mcrA_methyl_coenzymeMreductasesubunitalpha_EC_2.8.4.1__K00399methyl_coenzymeMreductasealphasubunit_EC_2.8.4.1__db_KEGGevalue_3.8e_138bit_score_496.5identity_88.2_	Aug_Plant_scaffold_101035	mcrA_methyl_coenzymeMreductasesubunitalpha_EC_2.8.4.1__K00399methyl_coenzymeMreductasealphasubunit_EC_2.8.4.1__db_KEGGevalue_3.8e_138bit_score_496.5identity_88.2_	mcr	MethGen	None	244.063	186.834	137.716	128.169	237.754	272.279	188.38	215.747	178.412	86.2549	106.647	160.807
Nov_Plant_scaffold_491_6_RBH_S_layer_relatedduplicationdomain_containingprotein_db_KEGG_	Nov_Plant_scaffold_491	S_layer_relatedduplicationdomain_containingprotein_db_KEGG_	None	None	None	104.51	137.976	66.2512	121.045	157.474	130.931	254.762	317.793	290.029	143.642	140.341	249.4
Nov_Mud_scaffold_6426_4_BLAST_transporter_majorfacilitatorsuperfamily_db_KEGGevalue_1.1e_160bit_score_572.0identity_65.2_	Nov_Mud_scaffold_6426	transporter_majorfacilitatorsuperfamily_db_KEGGevalue_1.1e_160bit_score_572.0identity_65.2_	None	None	None	0	0	0	112.329	146.85	133.847	391.301	239.99	207.675	557.642	144.51	172.502
Aug_Plant_scaffold_27080_2BLAST_atpL_ATPsynthaseCsubunit_lipidbindingprotein_K02124V_typeH+_transportingATPasesubunitK_EC_3.6.3.14__db_KEGGevalue_5.4e_38bit_score_162.2identity_93.2_	Aug_Plant_scaffold_27080	atpL_ATPsynthaseCsubunit_lipidbindingprotein_K02124V_typeH+_transportingATPasesubunitK_EC_3.6.3.14__db_KEGGevalue_5.4e_38bit_score_162.2identity_93.2_	ATPSynth	ATPSynth	None	218.343	0	120.925	0	141.555	255.344	233.667	481.84	228.067	0	98.2149	307.461
Nov_Mud_scaffold_466_29_BLAST_atpL_ATPsynthaseCsubunit_lipidbindingprotein_K02124V_typeH+_transportingATPasesubunitK_EC_3.6.3.14__db_KEGGevalue_5.4e_38bit_score_162.2identity_93.2_	Nov_Mud_scaffold_466	atpL_ATPsynthaseCsubunit_lipidbindingprotein_K02124V_typeH+_transportingATPasesubunitK_EC_3.6.3.14__db_KEGGevalue_5.4e_38bit_score_162.2identity_93.2_	ATPSynth	ATPSynth	None	218.343	0	120.925	0	141.555	255.344	233.667	481.84	228.067	0	98.2149	307.461
Nov_Plant_scaffold_41178_1_BLAST_oxalate/formateantiporter_db_KEGGevalue_1.8e_109bit_score_401.4identity_64.1_	Nov_Plant_scaffold_41178	oxalate/formateantiporter_db_KEGGevalue_1.8e_109bit_score_401.4identity_64.1_	None	None	None	0	0	0	94.0513	130.289	79.9606	476.078	306.095	227.208	397.224	174.028	188.696
Nov_Open_scaffold_36582_1_RBH_S_layer_relatedduplicationdomain_containingprotein_db_KEGG_	Nov_Open_scaffold_36582	S_layer_relatedduplicationdomain_containingprotein_db_KEGG_	None	None	None	142.184	144.022	91.6961	144.891	184.885	122.275	289.652	258.821	250.812	95.9677	122.477	225.16
Aug_Mud_scaffold_21009_2BLAST_mcrD_methyl_coenzymeMreductaseoperonproteinD_K03422methyl_coenzymeMreductasesubunitD_db_KEGGevalue_7.1e_47bit_score_192.2identity_71.9_	Aug_Mud_scaffold_21009	mcrD_methyl_coenzymeMreductaseoperonproteinD_K03422methyl_coenzymeMreductasesubunitD_db_KEGGevalue_7.1e_47bit_score_192.2identity_71.9_	mcr	MethGen	None	197.852	161.844	121.623	130.487	316.659	198.318	237.419	172.866	188.766	61.6531	92.9031	164.998
Aug_Plant_scaffold_87092_1RBH_heatshockproteinHsp20_K13993HSP20familyprotein_db_KEGG_	Aug_Plant_scaffold_87092	heatshockproteinHsp20_K13993HSP20familyprotein_db_KEGG_	None	None	None	64.8364	41.198	23.2807	202.994	189.348	190.853	377.025	151.796	417.124	45.7151	62.398	275.167
Aug_Open_scaffold_30026_1RBH_heatshockproteinHsp20_K13993HSP20familyprotein_db_KEGG_	Aug_Open_scaffold_30026	heatshockproteinHsp20_K13993HSP20familyprotein_db_KEGG_	None	None	None	64.8364	41.198	23.2807	202.994	189.348	190.853	377.025	151.796	417.124	45.7151	62.398	275.167
Nov_Open_scaffold_324_7_BLAST_heatshockproteinHsp20_K13993HSP20familyprotein_db_KEGGevalue_6.8e_25bit_score_119.4identity_46.8_	Nov_Open_scaffold_324	heatshockproteinHsp20_K13993HSP20familyprotein_db_KEGGevalue_6.8e_25bit_score_119.4identity_46.8_	None	None	None	111.673	154.686	161.476	306.935	187.322	107.893	219.8	102.846	95.95	169.778	158.737	262.2
Nov_Open_scaffold_19106_1_RBH_mcrB_methyl_coenzymeMreductasesubunitbeta_K00401methyl_coenzymeMreductasebetasubunit_EC_2.8.4.1__db_KEGG_	Nov_Open_scaffold_19106	mcrB_methyl_coenzymeMreductasesubunitbeta_K00401methyl_coenzymeMreductasebetasubunit_EC_2.8.4.1__db_KEGG_	mcr	MethGen	None	157.273	162.499	105.986	163.531	244.095	234.359	207.438	223.476	145.443	101.184	122.903	169.578
Nov_Mud_scaffold_8403_1_RBH_heatshockproteinHsp20_K13993HSP20familyprotein_db_KEGG_	Nov_Mud_scaffold_8403	heatshockproteinHsp20_K13993HSP20familyprotein_db_KEGG_	None	None	None	62.6007	44.9375	25.0715	191.871	210.683	179.286	368.457	147.58	408.342	45.7151	62.398	284.766
Aug_Open_scaffold_256973_3BLAST_cold_shockDNA_bindingdomain_containingprotein_K03704coldshockprotein_beta_ribbon_CspAfamily__db_KEGGevalue_4.2e_27bit_score_125.6identity_89.2_	Aug_Open_scaffold_256973	cold_shockDNA_bindingdomain_containingprotein_K03704coldshockprotein_beta_ribbon_CspAfamily__db_KEGGevalue_4.2e_27bit_score_125.6identity_89.2_	None	None	None	359.961	545.707	342.102	0	457.428	324.304	0	0	0	0	0	0
Nov_Mud_scaffold_72494_1_BLAST_transporter_majorfacilitatorsuperfamily_db_KEGGevalue_5.1e_138bit_score_496.5identity_62.9_	Nov_Mud_scaffold_72494	transporter_majorfacilitatorsuperfamily_db_KEGGevalue_5.1e_138bit_score_496.5identity_62.9_	None	None	None	0	0	0	93.6077	106.8	89.6527	203.533	363.329	196.041	396.648	389.76	187.676
Aug_Open_scaffold_1790_4RBH_mcrG_methyl_coenzymeMreductasesubunitgamma_K00402methyl_coenzymeMreductasegammasubunit_EC_2.8.4.1__db_KEGG_	Aug_Open_scaffold_1790	mcrG_methyl_coenzymeMreductasesubunitgamma_K00402methyl_coenzymeMreductasegammasubunit_EC_2.8.4.1__db_KEGG_	mcr	MethGen	Mpara	193.77	199.336	139.322	129.27	243.876	181.554	178.353	237.397	160.309	95.3261	107.102	143.021
Aug_Plant_scaffold_178878_1BLAST_cspG_cold_shockdomain_containprotein_K03704coldshockprotein_beta_ribbon_CspAfamily__db_KEGGevalue_8e_22bit_score_108.2identity_76.6_	Aug_Plant_scaffold_178878	cspG_cold_shockdomain_containprotein_K03704coldshockprotein_beta_ribbon_CspAfamily__db_KEGGevalue_8e_22bit_score_108.2identity_76.6_	None	None	None	0	502.756	344.996	0	461.178	682.336	0	0	0	0	0	0
Aug_Mud_scaffold_24889_2BLAST_heatshockproteinHsp20_K13993HSP20familyprotein_db_KEGGevalue_4.5e_85bit_score_319.7identity_77.4_	Aug_Mud_scaffold_24889	heatshockproteinHsp20_K13993HSP20familyprotein_db_KEGGevalue_4.5e_85bit_score_319.7identity_77.4_	None	None	None	67.0722	46.682	21.6016	191.871	202.682	173.503	359.888	141.255	388.584	50.7946	66.1797	275.167
Aug_Mud_scaffold_37184_3BLAST_heatshockproteinHsp20_K13993HSP20familyprotein_db_KEGGevalue_1.4e_27bit_score_128.3identity_49.3_	Aug_Mud_scaffold_37184	heatshockproteinHsp20_K13993HSP20familyprotein_db_KEGGevalue_1.4e_27bit_score_128.3identity_49.3_	None	None	None	0	0	0	0	0	0	401.745	638.422	547.704	0	0	393.614
Aug_Plant_scaffold_91946_1BLAST_transporter_majorfacilitatorsuperfamily_db_KEGGevalue_1.1e_160bit_score_572.0identity_65.2_	Aug_Plant_scaffold_91946	transporter_majorfacilitatorsuperfamily_db_KEGGevalue_1.1e_160bit_score_572.0identity_65.2_	None	None	None	0	0	0	98.2881	146.85	132.566	370.786	214.532	192.262	524.54	136.132	154.177
Nov_Mud_scaffold_654_13_BLAST_phasin_db_KEGGevalue_2.2e_65bit_score_254.2identity_74.6_	Nov_Mud_scaffold_654	phasin_db_KEGGevalue_2.2e_65bit_score_254.2identity_74.6_	None	None	None	131.99	74.9645	92.0191	188.486	618.108	431.534	65.5757	41.6062	0	111.064	90.957	115.435
Nov_Plant_scaffold_169_6_RBH_methanemonooxygenase/ammoniamonooxygenasesubunitB_K10945ammoniamonooxygenasesubunitB_db_KEGG_	Nov_Plant_scaffold_169	methanemonooxygenase/ammoniamonooxygenasesubunitB_K10945ammoniamonooxygenasesubunitB_db_KEGG_	pmo	MethOx	NSP1_2	420.886	186.184	736.641	94.9565	113.864	297.371	29.5393	0	15.7129	36.3919	8.01492	21.57
Aug_Plant_scaffold_266416_1BLAST_mcrB_methyl_coenzymeMreductasesubunitbeta_K00401methyl_coenzymeMreductasebetasubunit_EC_2.8.4.1__db_KEGGevalue_1.6e_29bit_score_133.7identity_98.6_	Aug_Plant_scaffold_266416	mcrB_methyl_coenzymeMreductasesubunitbeta_K00401methyl_coenzymeMreductasebetasubunit_EC_2.8.4.1__db_KEGGevalue_1.6e_29bit_score_133.7identity_98.6_	mcr	MethGen	None	0	0	0	0	389.107	377.519	408.725	354.931	246.397	0	0	176.77
Aug_Plant_scaffold_6081_2BLAST_HSP20familyprotein_K13993HSP20familyprotein_db_KEGGevalue_4.9e_44bit_score_183.0identity_60.3_	Aug_Plant_scaffold_6081	HSP20familyprotein_K13993HSP20familyprotein_db_KEGGevalue_4.9e_44bit_score_183.0identity_60.3_	None	None	None	100.973	118.278	124.208	0	0	28.2209	449.188	363.864	300.994	77.8337	192.143	193.533
Nov_Mud_scaffold_106899_2_BLAST_HSP20familyprotein_K13993HSP20familyprotein_db_KEGGevalue_4.9e_44bit_score_183.0identity_60.3_	Nov_Mud_scaffold_106899	HSP20familyprotein_K13993HSP20familyprotein_db_KEGGevalue_4.9e_44bit_score_183.0identity_60.3_	None	None	None	100.973	118.278	124.208	0	0	28.2209	449.188	363.864	300.994	77.8337	192.143	193.533
Nov_Mud_scaffold_14291_2_BLAST_mcrD_methyl_coenzymeMreductaseoperonproteinD_K03422methyl_coenzymeMreductasesubunitD_db_KEGGevalue_7.1e_47bit_score_192.2identity_71.9_	Nov_Mud_scaffold_14291	mcrD_methyl_coenzymeMreductaseoperonproteinD_K03422methyl_coenzymeMreductasesubunitD_db_KEGGevalue_7.1e_47bit_score_192.2identity_71.9_	mcr	MethGen	Mpara	197.852	154.356	124.651	130.487	318.331	189.438	210.505	190.595	171.69	0	85.1612	173.582
Nov_Mud_scaffold_127_21_BLAST_heatshockprotein_K13993HSP20familyprotein_db_KEGGevalue_4e_27bit_score_126.7identity_56.2_	Nov_Mud_scaffold_127	heatshockprotein_K13993HSP20familyprotein_db_KEGGevalue_4e_27bit_score_126.7identity_56.2_	None	None	None	0	0	0	0	0	0	47.4925	0	39.7128	0	0	1857.97
Nov_Plant_scaffold_234_11_BLAST_atpL_ATPsynthaseCsubunit_lipidbindingprotein_K02124V_typeH+_transportingATPasesubunitK_EC_3.6.3.14__db_KEGGevalue_5.4e_38bit_score_162.2identity_93.2_	Nov_Plant_scaffold_234	atpL_ATPsynthaseCsubunit_lipidbindingprotein_K02124V_typeH+_transportingATPasesubunitK_EC_3.6.3.14__db_KEGGevalue_5.4e_38bit_score_162.2identity_93.2_	ATPSynth	ATPSynth	None	215.64	0	102.321	0	141.555	240.324	211.413	427.085	228.067	0	108.036	265.912
Aug_Open_scaffold_20163_3BLAST_HSP20familyprotein_K13993HSP20familyprotein_db_KEGGevalue_4.9e_44bit_score_183.0identity_60.3_	Aug_Open_scaffold_20163	HSP20familyprotein_K13993HSP20familyprotein_db_KEGGevalue_4.9e_44bit_score_183.0identity_60.3_	None	None	None	100.973	118.278	121.319	0	0	25.8691	445.733	360.464	300.994	77.8337	192.143	193.533
Nov_Plant_scaffold_4342_2_BLAST_rplL_50SribosomalproteinL7/L12_db_KEGGevalue_2.2e_53bit_score_213.8identity_91.8_	Nov_Plant_scaffold_4342	rplL_50SribosomalproteinL7/L12_db_KEGGevalue_2.2e_53bit_score_213.8identity_91.8_	rpl	Ribos	None	663.347	587.842	271.849	0	349.628	58.2351	0	0	0	0	0	0
Aug_Plant_scaffold_101035_3BLAST_mcrD_methyl_coenzymeMreductaseoperonproteinD_K03422methyl_coenzymeMreductasesubunitD_db_KEGGevalue_7.1e_47bit_score_192.2identity_71.9_	Aug_Plant_scaffold_101035	mcrD_methyl_coenzymeMreductaseoperonproteinD_K03422methyl_coenzymeMreductasesubunitD_db_KEGGevalue_7.1e_47bit_score_192.2identity_71.9_	mcr	MethGen	None	211.655	150.284	110.567	125.902	305.74	192.398	210.541	137.406	170.788	66.9556	66.0943	174.898
Aug_Plant_scaffold_655_2BLAST_phasin_db_KEGGevalue_2.2e_65bit_score_254.2identity_74.6_	Aug_Plant_scaffold_655	phasin_db_KEGGevalue_2.2e_65bit_score_254.2identity_74.6_	None	None	None	131.99	76.9814	93.9769	182.406	594.783	434.696	59.2193	41.6062	0	108.288	84.7554	106.993
Nov_Mud_scaffold_21497_2_BLAST_Cellwall_associatedhydrolase_db_KEGGevalue_7e_56bit_score_223.0identity_55.2_	Nov_Mud_scaffold_21497	Cellwall_associatedhydrolase_db_KEGGevalue_7e_56bit_score_223.0identity_55.2_	None	None	None	348.139	0	292.298	0	0	307.713	264.604	512.449	0	0	0	175.58
Nov_Plant_scaffold_427_4_BLAST_mcrD_methyl_coenzymeMreductaseoperonproteinD_K03422methyl_coenzymeMreductasesubunitD_db_KEGGevalue_7.1e_47bit_score_192.2identity_71.9_	Nov_Plant_scaffold_427	mcrD_methyl_coenzymeMreductaseoperonproteinD_K03422methyl_coenzymeMreductasesubunitD_db_KEGGevalue_7.1e_47bit_score_192.2identity_71.9_	mcr	MethGen	Mpara	207.054	150.284	113.652	142.914	305.74	198.318	197.348	155.38	179.777	0	70.0453	173.582
Aug_Mud_scaffold_3036_6BLAST_atpL_ATPsynthaseCsubunit_lipidbindingprotein_K02124V_typeH+_transportingATPasesubunitK_EC_3.6.3.14__db_KEGGevalue_5.4e_38bit_score_162.2identity_93.2_	Aug_Mud_scaffold_3036	atpL_ATPsynthaseCsubunit_lipidbindingprotein_K02124V_typeH+_transportingATPasesubunitK_EC_3.6.3.14__db_KEGGevalue_5.4e_38bit_score_162.2identity_93.2_	ATPSynth	ATPSynth	None	243.872	0	112.834	0	141.555	240.324	200.286	405.183	239.47	0	0	299.151
Aug_Open_scaffold_1275_4BLAST_atpL_ATPsynthaseCsubunit_lipidbindingprotein_K02124V_typeH+_transportingATPasesubunitK_EC_3.6.3.14__db_KEGGevalue_5.4e_38bit_score_162.2identity_93.2_	Aug_Open_scaffold_1275	atpL_ATPsynthaseCsubunit_lipidbindingprotein_K02124V_typeH+_transportingATPasesubunitK_EC_3.6.3.14__db_KEGGevalue_5.4e_38bit_score_162.2identity_93.2_	ATPSynth	ATPSynth	None	243.872	0	112.834	0	141.555	240.324	200.286	405.183	239.47	0	0	299.151
Aug_Plant_scaffold_101035_4BLAST_mcrG_methyl_coenzymeMreductasesubunitgamma_K00402methyl_coenzymeMreductasegammasubunit_EC_2.8.4.1__db_KEGGevalue_1.4e_109bit_score_401.4identity_82.5_	Aug_Plant_scaffold_101035	mcrG_methyl_coenzymeMreductasesubunitgamma_K00402methyl_coenzymeMreductasegammasubunit_EC_2.8.4.1__db_KEGGevalue_1.4e_109bit_score_401.4identity_82.5_	mcr	MethGen	None	201.88	146.018	139.602	114.647	232.643	200.308	115.549	218.798	183.364	99.7834	114.223	115.025
Nov_Plant_scaffold_96412_1_BLAST_cellwall_associatedhydrolase_db_KEGGevalue_2.5e_15bit_score_87.8identity_90.9_	Nov_Plant_scaffold_96412	cellwall_associatedhydrolase_db_KEGGevalue_2.5e_15bit_score_87.8identity_90.9_	None	None	None	174.861	208.377	281.331	0	393.593	112.989	159.25	159.374	122.502	0	88.4783	178.371
Nov_Mud_scaffold_25300_1_BLAST_S_layer_relatedduplicationdomain_containingprotein_db_KEGGevalue_4.4e_61bit_score_240.4identity_57.7_	Nov_Mud_scaffold_25300	S_layer_relatedduplicationdomain_containingprotein_db_KEGGevalue_4.4e_61bit_score_240.4identity_57.7_	None	None	None	136.263	134.609	64.7263	98.1748	173.244	134.517	221.949	276.388	236.745	87.7123	94.622	206.346
Nov_Mud_scaffold_287599_2_BLAST_polyhydroxyalcanoategranule_associatedprotein_db_KEGGevalue_6.6e_14bit_score_83.2identity_40.8_	Nov_Mud_scaffold_287599	polyhydroxyalcanoategranule_associatedprotein_db_KEGGevalue_6.6e_14bit_score_83.2identity_40.8_	None	None	None	59.3364	83.6138	37.6246	85.8507	97.0378	86.0883	177.151	476.549	244.488	159.62	235.592	112.894
Aug_Plant_scaffold_5941_3RBH_S_layer_relatedduplicationdomain_containingprotein_db_KEGG_	Aug_Plant_scaffold_5941	S_layer_relatedduplicationdomain_containingprotein_db_KEGG_	None	None	None	104.294	128.147	57.2663	98.6315	132.08	121.729	228.897	285.971	243.448	117.86	113.13	222.924
Nov_Plant_scaffold_4950_2_BLAST_50SribosomalproteinL25p_K02897largesubunitribosomalproteinL25_db_KEGGevalue_3.6e_81bit_score_306.6identity_86.0_	Nov_Plant_scaffold_4950	50SribosomalproteinL25p_K02897largesubunitribosomalproteinL25_db_KEGGevalue_3.6e_81bit_score_306.6identity_86.0_	rpl	Ribos	None	509.905	676.143	292.917	0	294.46	68.4869	0	0	0	0	0	0
Nov_Plant_scaffold_81_31_BLAST_sulfurrelayprotein_TusE/DsrC/DsvCfamily_K11179tRNA2_thiouridinesynthesizingproteinE_EC_2.8.1.___db_KEGGevalue_3.3e_44bit_score_183.0identity_83.5_	Nov_Plant_scaffold_81	sulfurrelayprotein_TusE/DsrC/DsvCfamily_K11179tRNA2_thiouridinesynthesizingproteinE_EC_2.8.1.___db_KEGGevalue_3.3e_44bit_score_183.0identity_83.5_	None	None	None	915.89	647.892	268.503	0	0	0	0	0	0	0	0	0
Nov_Open_scaffold_19106_2_BLAST_mcrD_methyl_coenzymeMreductaseoperonproteinD_K03422methyl_coenzymeMreductasesubunitD_db_KEGGevalue_1.2e_62bit_score_245.0identity_72.1_	Nov_Open_scaffold_19106	mcrD_methyl_coenzymeMreductaseoperonproteinD_K03422methyl_coenzymeMreductasesubunitD_db_KEGGevalue_1.2e_62bit_score_245.0identity_72.1_	mcr	MethGen	None	164.951	167.239	112.281	111.337	257.241	186.534	211.797	180.483	166.763	51.0647	70.6752	136.954
Aug_Open_scaffold_457308_1BLAST_sgpB_Sulfurglobuleprotein_db_KEGGevalue_6.4e_17bit_score_91.7identity_63.9_	Aug_Open_scaffold_457308	sgpB_Sulfurglobuleprotein_db_KEGGevalue_6.4e_17bit_score_91.7identity_63.9_	None	None	None	1078.12	0	340.194	0	0	380.302	0	0	0	0	0	0
Nov_Plant_scaffold_169_5_RBH_pmoA_methanemonooxygenasesubunitA_K10944ammoniamonooxygenasesubunitA_EC_1.14.99.39__db_KEGG_	Nov_Plant_scaffold_169	pmoA_methanemonooxygenasesubunitA_K10944ammoniamonooxygenasesubunitA_EC_1.14.99.39__db_KEGG_	pmo	MethOx	NSP1_2	403.082	166.425	620.213	84.1567	110.225	263.765	47.3229	24.3522	17.3046	31.8224	0	19.6338
Nov_Mud_scaffold_85962_1_BLAST_heatshockproteinHsp20_K13993HSP20familyprotein_db_KEGGevalue_1.1e_17bit_score_95.1identity_45.0_	Nov_Mud_scaffold_85962	heatshockproteinHsp20_K13993HSP20familyprotein_db_KEGGevalue_1.1e_17bit_score_95.1identity_45.0_	None	None	None	0	0	0	0	0	0	677.213	299.962	443.063	0	0	360.262
Nov_Plant_scaffold_35_10_BLAST_cold_shockDNA_bindingdomainprotein_K03704coldshockprotein_beta_ribbon_CspAfamily__db_KEGGevalue_2.4e_30bit_score_136.3identity_97.0_	Nov_Plant_scaffold_35	cold_shockDNA_bindingdomainprotein_K03704coldshockprotein_beta_ribbon_CspAfamily__db_KEGGevalue_2.4e_30bit_score_136.3identity_97.0_	None	None	None	909.055	536.527	326.465	0	0	0	0	0	0	0	0	0
Nov_Plant_scaffold_775_4_BLAST_phasin_db_KEGGevalue_2.2e_65bit_score_254.2identity_74.6_	Nov_Plant_scaffold_775	phasin_db_KEGGevalue_2.2e_65bit_score_254.2identity_74.6_	None	None	None	113.398	62.4704	72.6459	167.679	551.049	414.146	61.4125	39.7453	0	99.9578	84.7554	101.731
Aug_Mud_scaffold_78962_2BLAST_heatshockprotein_hsp20family_K13993HSP20familyprotein_db_KEGGevalue_1.4e_31bit_score_141.0identity_71.3_	Aug_Mud_scaffold_78962	heatshockprotein_hsp20family_K13993HSP20familyprotein_db_KEGGevalue_1.4e_31bit_score_141.0identity_71.3_	None	None	None	0	0	0	0	0	0	333.595	483.352	370.369	0	0	574.387
Nov_Plant_scaffold_25015_2_RBH_heatshockproteinHsp20_K13993HSP20familyprotein_db_KEGG_	Nov_Plant_scaffold_25015	heatshockproteinHsp20_K13993HSP20familyprotein_db_KEGG_	None	None	None	49.1863	43.8864	23.2807	155.722	170.68	159.044	325.613	122.28	364.434	43.1754	47.2712	244.77
Nov_Mud_scaffold_22027_5_BLAST_heatshockproteinHsp20_K13993HSP20familyprotein_db_KEGGevalue_1.4e_11bit_score_74.7identity_45.7_	Nov_Mud_scaffold_22027	heatshockproteinHsp20_K13993HSP20familyprotein_db_KEGGevalue_1.4e_11bit_score_74.7identity_45.7_	None	None	None	72.6331	176.115	145.448	298.118	158.426	56.988	126.256	75.3416	71.8843	198.021	165.857	197.499
Nov_Mud_scaffold_76565_1_BLAST_elongationfactorTu_EC_3.6.5.3__db_KEGGevalue_1e_103bit_score_381.7identity_91.7_	Nov_Mud_scaffold_76565	elongationfactorTu_EC_3.6.5.3__db_KEGGevalue_1e_103bit_score_381.7identity_91.7_	None	None	None	514.556	539.517	271.842	43.5109	246.927	114.602	0	0	0	0	0	0
Aug_Plant_scaffold_242798_1BLAST_cellwall_associatedhydrolasefamilyprotein_db_KEGGevalue_1e_35bit_score_154.8identity_75.2_	Aug_Plant_scaffold_242798	cellwall_associatedhydrolasefamilyprotein_db_KEGGevalue_1e_35bit_score_154.8identity_75.2_	None	None	None	0	112.727	144.405	0	0	0	418.412	387.063	108.682	136.23	87.4422	331.752
Aug_Plant_scaffold_153358_2BLAST_heatshockproteinHsp20_K13993HSP20familyprotein_db_KEGGevalue_4e_27bit_score_126.7identity_47.1_	Aug_Plant_scaffold_153358	heatshockproteinHsp20_K13993HSP20familyprotein_db_KEGGevalue_4e_27bit_score_126.7identity_47.1_	None	None	None	0	0	0	0	0	0	232.202	551.365	468.381	0	0	465.18
Aug_Mud_scaffold_21009_4BLAST_mcrA_methyl_coenzymeMreductasesubunitalpha_EC_2.8.4.1__K00399methyl_coenzymeMreductasealphasubunit_EC_2.8.4.1__db_KEGGevalue_2.6e_125bit_score_453.8identity_87.5_	Aug_Mud_scaffold_21009	mcrA_methyl_coenzymeMreductasesubunitalpha_EC_2.8.4.1__K00399methyl_coenzymeMreductasealphasubunit_EC_2.8.4.1__db_KEGGevalue_2.6e_125bit_score_453.8identity_87.5_	mcr	MethGen	None	192.75	129.649	106.981	101.835	166.555	212.379	163.425	187.486	141.581	82.0395	83.4333	138.654
Nov_Open_scaffold_1549_3_RBH_transporter_majorfacilitatorsuperfamily_db_KEGG_	Nov_Open_scaffold_1549	transporter_majorfacilitatorsuperfamily_db_KEGG_	None	None	None	0	0	0	102.968	146.85	132.566	374.084	227.644	199.85	198.956	140.361	165.821
Aug_Plant_scaffold_191281_1BLAST_transporter_majorfacilitatorsuperfamily_db_KEGGevalue_5.8e_148bit_score_529.6identity_63.5_	Aug_Plant_scaffold_191281	transporter_majorfacilitatorsuperfamily_db_KEGGevalue_5.8e_148bit_score_529.6identity_63.5_	None	None	None	0	0	0	112.329	111.732	99.3448	203.533	351.795	265.227	168.526	192.387	173.81
Nov_Mud_scaffold_1247_9_BLAST_poly_hydroxyalkanoate_granule_associatedprotein_db_KEGGevalue_3.6e_44bit_score_183.3identity_65.9_	Nov_Mud_scaffold_1247	poly_hydroxyalkanoate_granule_associatedprotein_db_KEGGevalue_3.6e_44bit_score_183.3identity_65.9_	None	None	None	51.1532	189.302	143.006	148.794	114.712	113.457	174.783	171.43	71.7681	166.791	143.145	178.915
Aug_Plant_scaffold_44952_2BLAST_molecularchaperone_db_KEGGevalue_1.4e_27bit_score_128.3identity_45.5_	Aug_Plant_scaffold_44952	molecularchaperone_db_KEGGevalue_1.4e_27bit_score_128.3identity_45.5_	None	None	None	0	0	0	0	0	0	556.594	169.115	497.678	0	0	440.777
Aug_Open_scaffold_249375_2BLAST_poly_hydroxyalkanoate_granule_associatedprotein_db_KEGGevalue_3.4e_36bit_score_156.4identity_72.8_	Aug_Open_scaffold_249375	poly_hydroxyalkanoate_granule_associatedprotein_db_KEGGevalue_3.4e_36bit_score_156.4identity_72.8_	None	None	None	0	176.571	103.997	143.157	168.339	81.4713	228.225	169.361	96.7822	214.663	139.841	139.69
Aug_Open_scaffold_61707_3BLAST_heatshockprotein_Hsp20family_K13993HSP20familyprotein_db_KEGGevalue_2.4e_44bit_score_184.1identity_58.4_	Aug_Open_scaffold_61707	heatshockprotein_Hsp20family_K13993HSP20familyprotein_db_KEGGevalue_2.4e_44bit_score_184.1identity_58.4_	None	None	None	0	38.1443	48.5521	193.969	107.053	88.9895	110.945	121.11	60.054	218.07	376.251	293.32
Aug_Plant_scaffold_211435_2BLAST_molecularchaperone_db_KEGGevalue_8.9e_47bit_score_192.2identity_56.0_	Aug_Plant_scaffold_211435	molecularchaperone_db_KEGGevalue_8.9e_47bit_score_192.2identity_56.0_	None	None	None	0	0	0	116.819	0	41.3821	354.943	322.959	250.456	172.464	237.09	154.265
Aug_Plant_scaffold_5766_1BLAST_poly_hydroxyalkanoate_granule_associatedprotein_db_KEGGevalue_3.6e_44bit_score_183.3identity_65.9_	Aug_Plant_scaffold_5766	poly_hydroxyalkanoate_granule_associatedprotein_db_KEGGevalue_3.6e_44bit_score_183.3identity_65.9_	None	None	None	51.1532	189.302	139.897	137.348	114.712	113.457	174.783	171.43	71.7681	166.791	136.638	178.915
Nov_Mud_scaffold_19021_1_BLAST_heatshockprotein_Hsp20family_K13993HSP20familyprotein_db_KEGGevalue_1.1e_44bit_score_185.3identity_58.4_	Nov_Mud_scaffold_19021	heatshockprotein_Hsp20family_K13993HSP20familyprotein_db_KEGGevalue_1.1e_44bit_score_185.3identity_58.4_	None	None	None	0	38.5504	43.6676	187.023	105.407	83.0569	102.187	109.575	57.663	213.855	380.066	319.393
Nov_Mud_scaffold_48226_1_BLAST_peptidaseS8andS53subtilisinkexinsedolisin_db_KEGGevalue_3.2e_14bit_score_84.0identity_32.2_	Nov_Mud_scaffold_48226	peptidaseS8andS53subtilisinkexinsedolisin_db_KEGGevalue_3.2e_14bit_score_84.0identity_32.2_	None	None	None	0	0	0	0	1411.6	214.556	0	0	0	0	0	0
Nov_Plant_scaffold_38409_1_BLAST_30SribosomalproteinS9p_K02996smallsubunitribosomalproteinS9_db_KEGGevalue_2.3e_61bit_score_240.4identity_90.7_	Nov_Plant_scaffold_38409	30SribosomalproteinS9p_K02996smallsubunitribosomalproteinS9_db_KEGGevalue_2.3e_61bit_score_240.4identity_90.7_	rps	Ribos	None	460.12	660.126	245.635	0	160.29	82.6533	0	0	0	0	0	0
Aug_Mud_scaffold_134231_3BLAST_heatshockproteinHsp20_K13993HSP20familyprotein_db_KEGGevalue_1.7e_59bit_score_234.2identity_83.3_	Aug_Mud_scaffold_134231	heatshockproteinHsp20_K13993HSP20familyprotein_db_KEGGevalue_1.7e_59bit_score_234.2identity_83.3_	None	None	None	56.0962	65.74	64.1899	0	57.3544	67.3725	310.976	166.251	43.4811	200.274	94.8852	481.682
Nov_Plant_scaffold_31495_1_BLAST_50SribosomalproteinL2p_K02886largesubunitribosomalproteinL2_db_KEGGevalue_1.1e_142bit_score_511.5identity_94.0_	Nov_Plant_scaffold_31495	50SribosomalproteinL2p_K02886largesubunitribosomalproteinL2_db_KEGGevalue_1.1e_142bit_score_511.5identity_94.0_	rpl	Ribos	None	449.207	591.611	326.154	20.5482	172.848	47.7924	0	0	0	0	0	0
Nov_Plant_scaffold_1421_3_BLAST_50SribosomalproteinL20p_K02887largesubunitribosomalproteinL20_db_KEGGevalue_4.9e_55bit_score_219.2identity_93.2_	Nov_Plant_scaffold_1421	50SribosomalproteinL20p_K02887largesubunitribosomalproteinL20_db_KEGGevalue_4.9e_55bit_score_219.2identity_93.2_	rpl	Ribos	None	693.059	368.075	206.432	0	232.952	99.6505	0	0	0	0	0	0
Nov_Mud_scaffold_4499_1_BLAST_S_layer_relatedduplicationdomain_containingprotein_db_KEGGevalue_1.1e_204bit_score_718.4identity_73.2_	Nov_Mud_scaffold_4499	S_layer_relatedduplicationdomain_containingprotein_db_KEGGevalue_1.1e_204bit_score_718.4identity_73.2_	None	None	None	70.2043	108.742	49.1361	91.9188	97.5636	105.789	197.882	246.169	229.568	111.495	91.0791	194.601
Aug_Plant_scaffold_86096_1BLAST_phaF_polyhydroxyalkanoatesynthesisproteinPhaF_db_KEGGevalue_6.1e_10bit_score_68.9identity_37.6_	Aug_Plant_scaffold_86096	phaF_polyhydroxyalkanoatesynthesisproteinPhaF_db_KEGGevalue_6.1e_10bit_score_68.9identity_37.6_	None	None	None	0	0	0	0	0	0	0	626.851	264.558	253.601	254.582	177.496
Aug_Open_scaffold_120403_2BLAST_heatshockproteinHsp20_db_KEGGevalue_3.8e_25bit_score_120.6identity_46.3_	Aug_Open_scaffold_120403	heatshockproteinHsp20_db_KEGGevalue_3.8e_25bit_score_120.6identity_46.3_	None	None	None	0	0	0	0	0	0	622.748	293.542	594.545	0	0	58.7461
Nov_Mud_scaffold_79808_1_BLAST_heatshockproteinHsp20_K13993HSP20familyprotein_db_KEGGevalue_3.3e_29bit_score_134.0identity_54.2_	Nov_Mud_scaffold_79808	heatshockproteinHsp20_K13993HSP20familyprotein_db_KEGGevalue_3.3e_29bit_score_134.0identity_54.2_	None	None	None	210.108	58.3405	243.846	237.178	152.704	66.871	200.719	112.595	48.3351	96.3055	51.2145	88.5969
Nov_Plant_scaffold_20929_1_BLAST_heatshockproteinHsp20_K13993HSP20familyprotein_db_KEGGevalue_5.3e_38bit_score_162.9identity_53.8_	Nov_Plant_scaffold_20929	heatshockproteinHsp20_K13993HSP20familyprotein_db_KEGGevalue_5.3e_38bit_score_162.9identity_53.8_	None	None	None	175.242	98.4165	209.12	213.441	146.866	116.606	157.458	98.2079	101.286	72.0436	64.0476	113.54
Nov_Plant_scaffold_6592_9_BLAST_rpmH_50SribosomalproteinL34_K02914largesubunitribosomalproteinL34_db_KEGGevalue_2.9e_16bit_score_89.0identity_93.2_	Nov_Plant_scaffold_6592	rpmH_50SribosomalproteinL34_K02914largesubunitribosomalproteinL34_db_KEGGevalue_2.9e_16bit_score_89.0identity_93.2_	rpl	Ribos	None	1554.54	0	0	0	0	0	0	0	0	0	0	0
Aug_Plant_scaffold_46762_1BLAST_polygranuleassociatedprotein_db_KEGGevalue_6.3e_40bit_score_169.9identity_49.8_	Aug_Plant_scaffold_46762	polygranuleassociatedprotein_db_KEGGevalue_6.3e_40bit_score_169.9identity_49.8_	None	None	None	73.0591	51.5669	50.7468	83.6947	82.6562	169.096	222.901	155.217	100.152	255.53	112.195	149.956
Aug_Open_scaffold_106527_3BLAST_heatshockproteinHsp20_K13993HSP20familyprotein_db_KEGGevalue_1.7e_33bit_score_147.9identity_54.5_	Aug_Open_scaffold_106527	heatshockproteinHsp20_K13993HSP20familyprotein_db_KEGGevalue_1.7e_33bit_score_147.9identity_54.5_	None	None	None	0	0	0	0	0	0	453.346	249.053	480.856	0	0	323.363
Nov_Mud_scaffold_70265_3_BLAST_30SribosomalproteinS8p_K02994smallsubunitribosomalproteinS8_db_KEGGevalue_3e_61bit_score_240.0identity_93.1_	Nov_Mud_scaffold_70265	30SribosomalproteinS8p_K02994smallsubunitribosomalproteinS8_db_KEGGevalue_3e_61bit_score_240.0identity_93.1_	rps	Ribos	None	396.526	509.447	386.193	0	167.488	43.4933	0	0	0	0	0	0
Nov_Mud_scaffold_149_14_BLAST_heatshockprotein_K13993HSP20familyprotein_db_KEGGevalue_3.9e_25bit_score_120.2identity_50.4_	Nov_Mud_scaffold_149	heatshockprotein_K13993HSP20familyprotein_db_KEGGevalue_3.9e_25bit_score_120.2identity_50.4_	None	None	None	189.981	234.239	242.352	83.8218	155.908	138.787	88.0028	39.9738	55.5005	56.4103	77.3615	135.943
Nov_Mud_scaffold_62190_2_BLAST_heatshockproteinHsp20_K13993HSP20familyprotein_db_KEGGevalue_6.5e_33bit_score_146.0identity_51.4_	Nov_Mud_scaffold_62190	heatshockproteinHsp20_K13993HSP20familyprotein_db_KEGGevalue_6.5e_33bit_score_146.0identity_51.4_	None	None	None	0	0	0	0	0	0	362.59	77.7298	139.808	0	0	911.554
Nov_Mud_scaffold_19929_2_BLAST_tolA_cellenvelopeintegrityinnermembraneproteinTolA_K03646colicinimportmembraneprotein_db_KEGGevalue_2.2e_10bit_score_71.2identity_59.0_	Nov_Mud_scaffold_19929	tolA_cellenvelopeintegrityinnermembraneproteinTolA_K03646colicinimportmembraneprotein_db_KEGGevalue_2.2e_10bit_score_71.2identity_59.0_	None	None	None	0	0	0	0	0	0	281.996	278.702	287.693	169.666	190.62	282.718
Nov_Mud_scaffold_22075_1_BLAST_peptidaseS8andS53subtilisinkexinsedolisin_db_KEGGevalue_1.2e_16bit_score_92.0identity_33.5_	Nov_Mud_scaffold_22075	peptidaseS8andS53subtilisinkexinsedolisin_db_KEGGevalue_1.2e_16bit_score_92.0identity_33.5_	None	None	None	0	0	0	0	1311.77	162.779	0	0	0	0	0	0
Nov_Mud_scaffold_2251_7_BLAST_polygranuleassociatedprotein_db_KEGGevalue_6.7e_40bit_score_169.9identity_49.8_	Nov_Mud_scaffold_2251	polygranuleassociatedprotein_db_KEGGevalue_6.7e_40bit_score_169.9identity_49.8_	None	None	None	65.8651	35.4808	54.2621	84.135	78.5662	169.229	233.674	125.899	60.8138	258.839	126.464	169.415
Aug_Open_scaffold_166597_1BLAST_transporter_majorfacilitatorsuperfamily_db_KEGGevalue_5.2e_157bit_score_559.7identity_66.5_	Aug_Open_scaffold_166597	transporter_majorfacilitatorsuperfamily_db_KEGGevalue_5.2e_157bit_score_559.7identity_66.5_	None	None	None	0	0	0	105.445	167.574	100.55	313.82	190.954	160.952	161.261	114.377	139.637
Aug_Open_scaffold_3132_8BLAST_4Fe_4Sferredoxin_db_KEGGevalue_4.1e_15bit_score_85.5identity_64.8_	Aug_Open_scaffold_3132	4Fe_4Sferredoxin_db_KEGGevalue_4.1e_15bit_score_85.5identity_64.8_	None	None	None	0	0	463.806	0	0	468.078	0	0	0	0	0	517.917
Aug_Mud_scaffold_33099_1BLAST_cellwall_associatedhydrolasefamilyprotein_db_KEGGevalue_2.2e_25bit_score_120.2identity_73.5_	Aug_Mud_scaffold_33099	cellwall_associatedhydrolasefamilyprotein_db_KEGGevalue_2.2e_25bit_score_120.2identity_73.5_	None	None	None	0	0	0	0	0	0	419.307	464.176	0	0	565.976	0
Aug_Plant_scaffold_262314_2BLAST_heatshockproteinHsp20_K13993HSP20familyprotein_db_KEGGevalue_1.9e_31bit_score_141.0identity_53.1_	Aug_Plant_scaffold_262314	heatshockproteinHsp20_K13993HSP20familyprotein_db_KEGGevalue_1.9e_31bit_score_141.0identity_53.1_	None	None	None	52.9741	112.05	64.967	83.9831	82.764	94.7191	256.714	115.971	150.194	124.735	104.01	203.198
Nov_Open_scaffold_2435_5_BLAST_4Fe_4Sferredoxin_db_KEGGevalue_4.1e_15bit_score_85.5identity_64.8_	Nov_Open_scaffold_2435	4Fe_4Sferredoxin_db_KEGGevalue_4.1e_15bit_score_85.5identity_64.8_	None	None	None	0	0	425.155	0	0	468.078	0	0	0	0	0	552.445
Nov_Mud_scaffold_70947_4_BLAST_30SribosomalproteinS13p_K02952smallsubunitribosomalproteinS13_db_KEGGevalue_8.5e_58bit_score_228.4identity_93.5_	Nov_Mud_scaffold_70947	30SribosomalproteinS13p_K02952smallsubunitribosomalproteinS13_db_KEGGevalue_8.5e_58bit_score_228.4identity_93.5_	rps	Ribos	None	493.654	529.704	237.558	0	134.944	47.3882	0	0	0	0	0	0
Nov_Open_scaffold_18357_2_BLAST_molecularchaperone_db_KEGGevalue_1.4e_49bit_score_201.4identity_66.2_	Nov_Open_scaffold_18357	molecularchaperone_db_KEGGevalue_1.4e_49bit_score_201.4identity_66.2_	None	None	None	399.175	303.401	456.769	0	68.0214	54.8711	38.8702	0	0	0	0	118.072
Nov_Plant_scaffold_730_4_BLAST_polygranuleassociatedprotein_db_KEGGevalue_1.9e_39bit_score_168.3identity_49.3_	Nov_Plant_scaffold_730	polygranuleassociatedprotein_db_KEGGevalue_1.9e_39bit_score_168.3identity_49.3_	None	None	None	76.5459	0	51.332	66.8351	95.5535	172.683	220.029	171.223	70.0082	234.573	114.42	151.582
Aug_Open_scaffold_19119_2BLAST_molecularchaperone_db_KEGGevalue_3.1e_49bit_score_200.3identity_66.2_	Aug_Open_scaffold_19119	molecularchaperone_db_KEGGevalue_3.1e_49bit_score_200.3identity_66.2_	None	None	None	405.884	307.615	448.709	0	68.0214	50.4814	35.631	0	0	0	0	106.024
Nov_Mud_scaffold_38641_2_BLAST_molecularchaperone_db_KEGGevalue_3.1e_49bit_score_200.3identity_66.2_	Nov_Mud_scaffold_38641	molecularchaperone_db_KEGGevalue_3.1e_49bit_score_200.3identity_66.2_	None	None	None	405.884	307.615	448.709	0	68.0214	50.4814	35.631	0	0	0	0	106.024
Nov_Plant_scaffold_38731_2_BLAST_molecularchaperone_db_KEGGevalue_3.1e_49bit_score_200.3identity_66.2_	Nov_Plant_scaffold_38731	molecularchaperone_db_KEGGevalue_3.1e_49bit_score_200.3identity_66.2_	None	None	None	405.884	307.615	448.709	0	68.0214	50.4814	35.631	0	0	0	0	106.024
Aug_Mud_scaffold_3036_8BLAST_atpH_V_typeATPsynthasesubunitH_K02121V_typeH+_transportingATPasesubunitE_EC_3.6.3.14__db_KEGGevalue_5.8e_42bit_score_175.6identity_84.3_	Aug_Mud_scaffold_3036	atpH_V_typeATPsynthasesubunitH_K02121V_typeH+_transportingATPasesubunitE_EC_3.6.3.14__db_KEGGevalue_5.8e_42bit_score_175.6identity_84.3_	ATPSynth	ATPSynth	None	0	0	0	0	169.71	87.2226	314.721	241.998	210.663	138.672	91.0835	164.997
Aug_Plant_scaffold_162954_1BLAST_heatshockproteinhsp20_K13993HSP20familyprotein_db_KEGGevalue_9.5e_18bit_score_94.7identity_58.2_	Aug_Plant_scaffold_162954	heatshockproteinhsp20_K13993HSP20familyprotein_db_KEGGevalue_9.5e_18bit_score_94.7identity_58.2_	None	None	None	0	0	0	0	0	0	672.138	359.427	234.828	0	0	148.306
Aug_Plant_scaffold_80514_3BLAST_4Fe_4Sferredoxin_db_KEGGevalue_4.1e_15bit_score_85.5identity_64.8_	Aug_Plant_scaffold_80514	4Fe_4Sferredoxin_db_KEGGevalue_4.1e_15bit_score_85.5identity_64.8_	None	None	None	0	0	425.155	0	0	468.078	0	0	0	0	0	517.917
Nov_Mud_scaffold_3361_7_BLAST_4Fe_4Sferredoxin_db_KEGGevalue_4.1e_15bit_score_85.5identity_64.8_	Nov_Mud_scaffold_3361	4Fe_4Sferredoxin_db_KEGGevalue_4.1e_15bit_score_85.5identity_64.8_	None	None	None	0	0	425.155	0	0	468.078	0	0	0	0	0	517.917
Nov_Open_scaffold_1152_6_BLAST_heatshockprotein_hsp20family_K13993HSP20familyprotein_db_KEGGevalue_4.6e_34bit_score_149.8identity_51.3_	Nov_Open_scaffold_1152	heatshockprotein_hsp20family_K13993HSP20familyprotein_db_KEGGevalue_4.6e_34bit_score_149.8identity_51.3_	None	None	None	0	0	34.1458	208.936	118.113	61.6638	374.4	189.402	183.659	95.8179	52.7275	67.9415
Nov_Plant_scaffold_234_13_BLAST_atpH_V_typeATPsynthasesubunitH_K02121V_typeH+_transportingATPasesubunitE_EC_3.6.3.14__db_KEGGevalue_5.8e_42bit_score_175.6identity_84.3_	Nov_Plant_scaffold_234	atpH_V_typeATPsynthasesubunitH_K02121V_typeH+_transportingATPasesubunitE_EC_3.6.3.14__db_KEGGevalue_5.8e_42bit_score_175.6identity_84.3_	ATPSynth	ATPSynth	None	0	0	0	0	169.71	92.674	281.24	235.457	203.641	146.376	80.8995	174.703
Aug_Open_scaffold_23347_1BLAST_heatshockproteinHsp20_K13993HSP20familyprotein_db_KEGGevalue_1.4e_21bit_score_107.8identity_49.0_	Aug_Open_scaffold_23347	heatshockproteinHsp20_K13993HSP20familyprotein_db_KEGGevalue_1.4e_21bit_score_107.8identity_49.0_	None	None	None	243.812	270.189	347.866	0	131.489	98.5462	116.805	0	0	0	77.3254	98.1351
Nov_Plant_scaffold_5906_3_BLAST_50SribosomalproteinL15p_K02876largesubunitribosomalproteinL15_db_KEGGevalue_6.4e_59bit_score_232.3identity_88.6_	Nov_Plant_scaffold_5906	50SribosomalproteinL15p_K02876largesubunitribosomalproteinL15_db_KEGGevalue_6.4e_59bit_score_232.3identity_88.6_	rpl	Ribos	None	485.084	384.291	213.529	0	231.695	60.1471	0	0	0	0	0	0
Aug_Plant_scaffold_26177_5BLAST_heatshockproteinHsp20_K13993HSP20familyprotein_db_KEGGevalue_2.3e_59bit_score_233.8identity_83.3_	Aug_Plant_scaffold_26177	heatshockproteinHsp20_K13993HSP20familyprotein_db_KEGGevalue_2.3e_59bit_score_233.8identity_83.3_	None	None	None	40.2548	75.3422	58.0393	0	0	69.9638	249.549	132.245	0	191.17	88.1077	458.745
Nov_Plant_scaffold_24633_2_BLAST_heatshockproteinHsp20_K13993HSP20familyprotein_db_KEGGevalue_2.3e_59bit_score_233.8identity_83.3_	Nov_Plant_scaffold_24633	heatshockproteinHsp20_K13993HSP20familyprotein_db_KEGGevalue_2.3e_59bit_score_233.8identity_83.3_	None	None	None	40.2548	75.3422	58.0393	0	0	69.9638	249.549	132.245	0	191.17	88.1077	458.745
Aug_Open_scaffold_1275_2BLAST_atpH_V_typeATPsynthasesubunitH_K02121V_typeH+_transportingATPasesubunitE_EC_3.6.3.14__db_KEGGevalue_5.8e_42bit_score_175.6identity_84.3_	Aug_Open_scaffold_1275	atpH_V_typeATPsynthasesubunitH_K02121V_typeH+_transportingATPasesubunitE_EC_3.6.3.14__db_KEGGevalue_5.8e_42bit_score_175.6identity_84.3_	ATPSynth	ATPSynth	None	0	0	0	0	179.902	74.5598	266.423	225.506	217.685	154.08	75.121	169.85
Nov_Plant_scaffold_7578_2_BLAST_4Fe_4Sferredoxin_db_KEGGevalue_5.2e_47bit_score_192.2identity_91.5_	Nov_Plant_scaffold_7578	4Fe_4Sferredoxin_db_KEGGevalue_5.2e_47bit_score_192.2identity_91.5_	None	None	None	725.34	242.984	317.611	0	0	75.0526	0	0	0	0	0	0
Nov_Mud_scaffold_7015_3_BLAST_universalstressprotein_db_KEGGevalue_5.8e_58bit_score_229.2identity_81.8_	Nov_Mud_scaffold_7015	universalstressprotein_db_KEGGevalue_5.8e_58bit_score_229.2identity_81.8_	None	None	None	57.1921	57.477	0	83.8821	125.684	80.3082	179.5	194.325	213.391	123.43	54.1036	184.992
Nov_Plant_scaffold_2257_12_BLAST_universalstressprotein_db_KEGGevalue_5.8e_58bit_score_229.2identity_81.8_	Nov_Plant_scaffold_2257	universalstressprotein_db_KEGGevalue_5.8e_58bit_score_229.2identity_81.8_	None	None	None	57.1921	57.477	0	83.8821	125.684	80.3082	179.5	194.325	213.391	123.43	54.1036	184.992
Aug_Plant_scaffold_34783_3BLAST_atpH_V_typeATPsynthasesubunitH_K02121V_typeH+_transportingATPasesubunitE_EC_3.6.3.14__db_KEGGevalue_5.8e_42bit_score_175.6identity_84.3_	Aug_Plant_scaffold_34783	atpH_V_typeATPsynthasesubunitH_K02121V_typeH+_transportingATPasesubunitE_EC_3.6.3.14__db_KEGGevalue_5.8e_42bit_score_175.6identity_84.3_	ATPSynth	ATPSynth	None	0	0	0	0	179.902	78.9457	259.925	225.506	217.685	146.376	75.121	169.85
Nov_Mud_scaffold_3008_4_BLAST_phasinfamilyprotein_db_KEGGevalue_1.1e_17bit_score_95.1identity_36.2_	Nov_Mud_scaffold_3008	phasinfamilyprotein_db_KEGGevalue_1.1e_17bit_score_95.1identity_36.2_	None	None	None	90.9617	0	129.529	138.276	157.633	313.734	82.3136	91.8253	0	115.476	72.6558	159.105
Nov_Mud_scaffold_263_6_RBH_Phasinn_1Tax_unculturedbacteriumRepID_K2F262_9BACT_db_UNIREF_	Nov_Mud_scaffold_263	Phasinn_1Tax_unculturedbacteriumRepID_K2F262_9BACT_db_UNIREF_	None	None	None	152.992	66.3571	132.591	102.942	218.394	218.966	74.7134	58.4987	0	115.981	72.1195	136.395
Nov_Mud_scaffold_466_31_BLAST_atpH_V_typeATPsynthasesubunitH_K02121V_typeH+_transportingATPasesubunitE_EC_3.6.3.14__db_KEGGevalue_5.8e_42bit_score_175.6identity_84.3_	Nov_Mud_scaffold_466	atpH_V_typeATPsynthasesubunitH_K02121V_typeH+_transportingATPasesubunitE_EC_3.6.3.14__db_KEGGevalue_5.8e_42bit_score_175.6identity_84.3_	ATPSynth	ATPSynth	None	0	0	0	0	179.902	74.5598	259.925	225.506	217.685	146.376	75.121	169.85
Nov_Plant_scaffold_14584_2_BLAST_heatshockproteinHsp20_K13993HSP20familyprotein_db_KEGGevalue_8.6e_33bit_score_145.6identity_47.2_	Nov_Plant_scaffold_14584	heatshockproteinHsp20_K13993HSP20familyprotein_db_KEGGevalue_8.6e_33bit_score_145.6identity_47.2_	None	None	None	0	74.3428	114.081	0	0	0	563.213	290.262	192.828	0	0	113.806
Nov_Plant_scaffold_20929_2_BLAST_molecularchaperone_db_KEGGevalue_3.2e_23bit_score_113.6identity_47.1_	Nov_Plant_scaffold_20929	molecularchaperone_db_KEGGevalue_3.2e_23bit_score_113.6identity_47.1_	None	None	None	273.493	104.843	130.508	235.76	93.593	61.1692	131.201	73.454	138.949	0	0	95.1469
Aug_Mud_scaffold_18447_6BLAST_universalstressprotein_db_KEGGevalue_5.8e_58bit_score_229.2identity_81.8_	Aug_Mud_scaffold_18447	universalstressprotein_db_KEGGevalue_5.8e_58bit_score_229.2identity_81.8_	None	None	None	57.1921	57.477	0	83.8821	125.684	80.3082	172.32	194.325	206.032	123.43	57.0381	180.411
Nov_Plant_scaffold_4273_2_BLAST_heatshockproteinhsp20_K13993HSP20familyprotein_db_KEGGevalue_1.2e_58bit_score_231.5identity_78.9_	Nov_Plant_scaffold_4273	heatshockproteinhsp20_K13993HSP20familyprotein_db_KEGGevalue_1.2e_58bit_score_231.5identity_78.9_	None	None	None	273.318	410.112	653.741	0	0	0	0	0	0	0	0	0
Nov_Mud_scaffold_179787_2_BLAST_heatshockproteinHsp20_K13993HSP20familyprotein_db_KEGGevalue_7.3e_26bit_score_122.5identity_46.6_	Nov_Mud_scaffold_179787	heatshockproteinHsp20_K13993HSP20familyprotein_db_KEGGevalue_7.3e_26bit_score_122.5identity_46.6_	None	None	None	0	0	0	0	0	0	244.821	69.9521	109.263	0	0	908.275
Nov_Plant_scaffold_46778_3_BLAST_30SribosomalproteinS16p_K02959smallsubunitribosomalproteinS16_db_KEGGevalue_1.2e_33bit_score_147.5identity_92.1_	Nov_Plant_scaffold_46778	30SribosomalproteinS16p_K02959smallsubunitribosomalproteinS16_db_KEGGevalue_1.2e_33bit_score_147.5identity_92.1_	rps	Ribos	None	376.869	608.699	0	0	342.508	0	0	0	0	0	0	0
Aug_Plant_scaffold_8308_4BLAST_proteinPhaF_db_KEGGevalue_1.3e_40bit_score_172.2identity_51.4_	Aug_Plant_scaffold_8308	proteinPhaF_db_KEGGevalue_1.3e_40bit_score_172.2identity_51.4_	None	None	None	206.806	74.8644	101.156	0	0	26.4634	406.356	220.402	145.638	86.0537	30.421	25.8555
Nov_Mud_scaffold_81195_1_BLAST_cold_shockDNA_bindingproteinfamilyprotein_K03704coldshockprotein_beta_ribbon_CspAfamily__db_KEGGevalue_3.8e_31bit_score_139.0identity_97.1_	Nov_Mud_scaffold_81195	cold_shockDNA_bindingproteinfamilyprotein_K03704coldshockprotein_beta_ribbon_CspAfamily__db_KEGGevalue_3.8e_31bit_score_139.0identity_97.1_	None	None	None	0	0	0	417.376	494.243	412.112	0	0	0	0	0	0
Nov_Plant_scaffold_34320_4_BLAST_cold_shockDNA_bindingproteinfamily_K03704coldshockprotein_beta_ribbon_CspAfamily__db_KEGGevalue_1.2e_14bit_score_83.6identity_86.4_	Nov_Plant_scaffold_34320	cold_shockDNA_bindingproteinfamily_K03704coldshockprotein_beta_ribbon_CspAfamily__db_KEGGevalue_1.2e_14bit_score_83.6identity_86.4_	None	None	None	1319.78	0	0	0	0	0	0	0	0	0	0	0
Aug_Open_scaffold_170972_2BLAST_heatshockproteinHsp20_K13993HSP20familyprotein_db_KEGGevalue_7.2e_22bit_score_108.6identity_56.7_	Aug_Open_scaffold_170972	heatshockproteinHsp20_K13993HSP20familyprotein_db_KEGGevalue_7.2e_22bit_score_108.6identity_56.7_	None	None	None	0	0	96.0432	150.69	210.21	144.24	264.201	0	128.902	126.432	0	197.033
Aug_Open_scaffold_25912_3BLAST_universalstressprotein_db_KEGGevalue_5.8e_58bit_score_229.2identity_81.8_	Aug_Open_scaffold_25912	universalstressprotein_db_KEGGevalue_5.8e_58bit_score_229.2identity_81.8_	None	None	None	56.6198	57.477	0	79.222	116.707	80.3082	183.09	187.258	213.391	110.662	50.921	180.411
Aug_Open_scaffold_61780_3BLAST_poly_hydroxyalkanoate_granule_associatedprotein_db_KEGGevalue_2.8e_16bit_score_91.3identity_41.0_	Aug_Open_scaffold_61780	poly_hydroxyalkanoate_granule_associatedprotein_db_KEGGevalue_2.8e_16bit_score_91.3identity_41.0_	None	None	None	0	62.3204	22.809	77.0413	50.3537	43.4327	236.581	184.407	211.422	175.423	175.412	74.9128
Aug_Mud_scaffold_3584_6BLAST_cold_shockDNA_bindingproteinfamilyprotein_K03704coldshockprotein_beta_ribbon_CspAfamily__db_KEGGevalue_2.2e_31bit_score_139.8identity_97.1_	Aug_Mud_scaffold_3584	cold_shockDNA_bindingproteinfamilyprotein_K03704coldshockprotein_beta_ribbon_CspAfamily__db_KEGGevalue_2.2e_31bit_score_139.8identity_97.1_	None	None	None	0	0	268.794	455.319	401.803	181.329	0	0	0	0	0	0
Aug_Plant_scaffold_63259_3BLAST_cold_shockDNA_bindingproteinfamilyprotein_K03704coldshockprotein_beta_ribbon_CspAfamily__db_KEGGevalue_2.2e_31bit_score_139.8identity_97.1_	Aug_Plant_scaffold_63259	cold_shockDNA_bindingproteinfamilyprotein_K03704coldshockprotein_beta_ribbon_CspAfamily__db_KEGGevalue_2.2e_31bit_score_139.8identity_97.1_	None	None	None	0	0	268.794	455.319	401.803	181.329	0	0	0	0	0	0
Nov_Mud_scaffold_31609_5_BLAST_heatshockprotein_hsp20family_K13993HSP20familyprotein_db_KEGGevalue_3.5e_34bit_score_150.2identity_51.3_	Nov_Mud_scaffold_31609	heatshockprotein_hsp20family_K13993HSP20familyprotein_db_KEGGevalue_3.5e_34bit_score_150.2identity_51.3_	None	None	None	0	0	0	204.394	118.113	49.8054	349.906	179.071	176.457	99.9839	52.7275	70.5546
Aug_Open_scaffold_30979_4BLAST_cold_shockDNA_bindingproteinfamilyprotein_K03704coldshockprotein_beta_ribbon_CspAfamily__db_KEGGevalue_2.2e_31bit_score_139.8identity_97.1_	Aug_Open_scaffold_30979	cold_shockDNA_bindingproteinfamilyprotein_K03704coldshockprotein_beta_ribbon_CspAfamily__db_KEGGevalue_2.2e_31bit_score_139.8identity_97.1_	None	None	None	0	0	268.794	455.319	395.271	181.329	0	0	0	0	0	0
Aug_Mud_scaffold_146397_1BLAST_polyhydroxyalkanoategranule_associatedproteinGA2_db_KEGGevalue_1.2e_13bit_score_81.6identity_33.6_	Aug_Mud_scaffold_146397	polyhydroxyalkanoategranule_associatedproteinGA2_db_KEGGevalue_1.2e_13bit_score_81.6identity_33.6_	None	None	None	0	0	0	0	0	0	112.243	441.012	200.458	234.896	172.651	133.053
Nov_Open_scaffold_21253_1_BLAST_heatshockproteinHsp20_K13993HSP20familyprotein_db_KEGGevalue_1.2e_31bit_score_141.7identity_51.1_	Nov_Open_scaffold_21253	heatshockproteinHsp20_K13993HSP20familyprotein_db_KEGGevalue_1.2e_31bit_score_141.7identity_51.1_	None	None	None	55.8379	68.5664	68.1413	68.5032	92.179	90.1871	275.223	89.8515	115.237	93.6367	101.842	175.026
Aug_Open_scaffold_808285_1BLAST_adenylylsulfatereductasesubunitalpha_EC_1.8.99.2__K00394adenylylsulfatereductase_subunitA_EC_1.8.99.2__db_KEGGevalue_5.5e_93bit_score_345.9identity_87.5_	Aug_Open_scaffold_808285	adenylylsulfatereductasesubunitalpha_EC_1.8.99.2__K00394adenylylsulfatereductase_subunitA_EC_1.8.99.2__db_KEGGevalue_5.5e_93bit_score_345.9identity_87.5_	None	None	None	140.575	63.9394	98.7343	126.257	237.07	227.915	67.3652	83.9958	47.5389	88.0252	53.6061	59.1324
Nov_Open_scaffold_16329_2_BLAST_cytochromec_classIIIfamilyprotein_db_KEGGevalue_3.1e_09bit_score_67.0identity_32.2_	Nov_Open_scaffold_16329	cytochromec_classIIIfamilyprotein_db_KEGGevalue_3.1e_09bit_score_67.0identity_32.2_	CytC	CytC	None	155.086	281.411	483.091	0	200.841	167.157	0	0	0	0	0	0
Aug_Open_scaffold_339765_2BLAST_cytochromec_classIIIfamilyprotein_db_KEGGevalue_3.1e_09bit_score_67.0identity_32.2_	Aug_Open_scaffold_339765	cytochromec_classIIIfamilyprotein_db_KEGGevalue_3.1e_09bit_score_67.0identity_32.2_	CytC	CytC	None	155.086	281.411	483.091	0	192.109	167.157	0	0	0	0	0	0
Nov_Mud_scaffold_6323_3_BLAST_cytochromec_classIIIfamilyprotein_db_KEGGevalue_3.1e_09bit_score_67.0identity_32.2_	Nov_Mud_scaffold_6323	cytochromec_classIIIfamilyprotein_db_KEGGevalue_3.1e_09bit_score_67.0identity_32.2_	CytC	CytC	None	155.086	281.411	483.091	0	192.109	167.157	0	0	0	0	0	0
Nov_Mud_scaffold_82604_2_RBH_Methanol_corrinoidmethyltransferase_db_KEGG_	Nov_Mud_scaffold_82604	Methanol_corrinoidmethyltransferase_db_KEGG_	None	None	None	140.155	111.276	80.5878	93.0792	210.55	108.774	132.025	117.122	124.408	56.115	67.6017	35.996
Nov_Plant_scaffold_18737_1_BLAST_proteinPhaF_db_KEGGevalue_9.9e_41bit_score_172.6identity_51.4_	Nov_Plant_scaffold_18737	proteinPhaF_db_KEGGevalue_9.9e_41bit_score_172.6identity_51.4_	None	None	None	189.73	69.3189	98.1368	0	0	26.4634	382.877	211.977	148.07	86.0537	32.0221	28.5296
Nov_Mud_scaffold_532_28_BLAST_heatshockproteinHsp20_K13993HSP20familyprotein_db_KEGGevalue_2.3e_59bit_score_233.8identity_83.3_	Nov_Mud_scaffold_532	heatshockproteinHsp20_K13993HSP20familyprotein_db_KEGGevalue_2.3e_59bit_score_233.8identity_83.3_	None	None	None	0	80.5366	61.2637	0	0	64.7813	230.353	128.467	0	177.515	74.5527	444.409
Aug_Mud_scaffold_171834_2IPRSCAN_Universalstressproteinfamily_db_Pfamdb_id_PF00582evalue_5.8e_13interpro_id_IPR999999interpro_description_Universalstressproteinfamily_	Aug_Mud_scaffold_171834	Universalstressproteinfamily_db_Pfamdb_id_PF00582evalue_5.8e_13interpro_id_IPR999999interpro_description_Universalstressproteinfamily_	None	None	None	0	188.272	147.057	65.5254	500.559	215.651	0	0	0	72.6703	0	61.664
Aug_Plant_scaffold_16840_2BLAST_heatshockproteinHsp20_K13993HSP20familyprotein_db_KEGGevalue_5.7e_32bit_score_142.9identity_46.1_	Aug_Plant_scaffold_16840	heatshockproteinHsp20_K13993HSP20familyprotein_db_KEGGevalue_5.7e_32bit_score_142.9identity_46.1_	None	None	None	0	78.5938	80.7379	0	0	26.9733	363.004	144.214	235.498	0	0	320.837
Aug_Open_scaffold_1354_7BLAST_phaP_granule_associatedprotein_db_KEGGevalue_1.1e_69bit_score_268.5identity_76.8_	Aug_Open_scaffold_1354	phaP_granule_associatedprotein_db_KEGGevalue_1.1e_69bit_score_268.5identity_76.8_	None	None	None	254.49	325.787	287.326	31.1043	117.869	115.989	39.4791	42.3549	0	0	0	33.3256
Aug_Mud_scaffold_13844_2RBH_transporter_majorfacilitatorsuperfamily_db_KEGG_	Aug_Mud_scaffold_13844	transporter_majorfacilitatorsuperfamily_db_KEGG_	None	None	None	0	0	0	65.8116	0	30.7017	225.468	111.071	79.8031	414.452	140.749	179.396
Nov_Mud_scaffold_19080_2_RBH_thsA_thermosomesubunitalpha_db_KEGG_	Nov_Mud_scaffold_19080	thsA_thermosomesubunitalpha_db_KEGG_	None	None	None	45.0153	77.1244	29.2263	191.942	284.882	252.385	103.234	60.2252	96.5404	16.6069	10.8694	71.0995
Aug_Mud_scaffold_2471_3BLAST_heatshockproteinHsp20_K13993HSP20familyprotein_db_KEGGevalue_9.1e_39bit_score_165.6identity_52.7_	Aug_Mud_scaffold_2471	heatshockproteinHsp20_K13993HSP20familyprotein_db_KEGGevalue_9.1e_39bit_score_165.6identity_52.7_	None	None	None	223.699	111.688	118.691	192.068	59.9721	65.3869	106.319	56.4732	110.281	61.2054	32.5833	99.6692
Nov_Open_scaffold_3318_4_BLAST_heatshockproteinHsp20_K13993HSP20familyprotein_db_KEGGevalue_9.1e_39bit_score_165.6identity_52.7_	Nov_Open_scaffold_3318	heatshockproteinHsp20_K13993HSP20familyprotein_db_KEGGevalue_9.1e_39bit_score_165.6identity_52.7_	None	None	None	223.699	111.688	118.691	192.068	59.9721	65.3869	106.319	56.4732	110.281	61.2054	32.5833	99.6692
Nov_Mud_scaffold_113196_2_BLAST_RNApolymerase_sigma32subunit_RpoH_K03089RNApolymerasesigma_32factor_db_KEGGevalue_2.2e_35bit_score_154.1identity_61.1_	Nov_Mud_scaffold_113196	RNApolymerase_sigma32subunit_RpoH_K03089RNApolymerasesigma_32factor_db_KEGGevalue_2.2e_35bit_score_154.1identity_61.1_	None	None	None	56.8117	81.124	62.0718	0	0	51.1281	185.626	261.117	135.279	136.935	163.847	101.66
Aug_Plant_scaffold_112937_1BLAST_mcrA_methyl_coenzymeMreductasesubunitalpha_EC_2.8.4.1__K00399methyl_coenzymeMreductasealphasubunit_EC_2.8.4.1__db_KEGGevalue_1.1e_151bit_score_541.6identity_88.4_	Aug_Plant_scaffold_112937	mcrA_methyl_coenzymeMreductasesubunitalpha_EC_2.8.4.1__K00399methyl_coenzymeMreductasealphasubunit_EC_2.8.4.1__db_KEGGevalue_1.1e_151bit_score_541.6identity_88.4_	mcr	MethGen	Mpara	81.1779	81.0456	78.5903	70.4696	167.867	171.052	105.73	126.781	98.0649	61.4185	95.3786	96.2906
Aug_Plant_scaffold_251570_2BLAST_heatshockproteinHsp20_K13993HSP20familyprotein_db_KEGGevalue_1.8e_11bit_score_74.3identity_44.6_	Aug_Plant_scaffold_251570	heatshockproteinHsp20_K13993HSP20familyprotein_db_KEGGevalue_1.8e_11bit_score_74.3identity_44.6_	None	None	None	0	0	0	0	0	0	480.884	192.947	366.998	0	0	190.957
Nov_Mud_scaffold_962_10_IPRSCAN_Universalstressproteinfamily_db_Pfamdb_id_PF00582evalue_5.8e_13interpro_id_IPR999999interpro_description_Universalstressproteinfamily_	Nov_Mud_scaffold_962	Universalstressproteinfamily_db_Pfamdb_id_PF00582evalue_5.8e_13interpro_id_IPR999999interpro_description_Universalstressproteinfamily_	None	None	None	0	183.565	147.057	56.1646	500.559	220.497	0	0	0	60.1075	0	56.3019
Aug_Plant_scaffold_48738_3BLAST_heatshockproteinHsp20_K13993HSP20familyprotein_db_KEGGevalue_9.1e_39bit_score_165.6identity_52.7_	Aug_Plant_scaffold_48738	heatshockproteinHsp20_K13993HSP20familyprotein_db_KEGGevalue_9.1e_39bit_score_165.6identity_52.7_	None	None	None	220.756	111.688	111.57	188.444	59.9721	68.7603	94.9485	59.2969	110.281	61.2054	32.5833	101.79
Aug_Open_scaffold_169255_2BLAST_heatshockproteinHsp20_K13993HSP20familyprotein_db_KEGGevalue_9.1e_39bit_score_165.6identity_52.7_	Aug_Open_scaffold_169255	heatshockproteinHsp20_K13993HSP20familyprotein_db_KEGGevalue_9.1e_39bit_score_165.6identity_52.7_	None	None	None	220.756	111.688	111.57	188.444	59.9721	68.7603	94.9485	59.2969	110.281	61.2054	32.5833	101.79
Nov_Mud_scaffold_105541_1_BLAST_ribonucleasepproteincomponent_K03536ribonucleasePproteincomponent_EC_3.1.26.5__db_KEGGevalue_3.6e_39bit_score_166.4identity_73.6_	Nov_Mud_scaffold_105541	ribonucleasepproteincomponent_K03536ribonucleasePproteincomponent_EC_3.1.26.5__db_KEGGevalue_3.6e_39bit_score_166.4identity_73.6_	None	None	None	370.256	458.328	211.86	0	178.103	0	0	0	0	0	0	0
Aug_Open_scaffold_28368_2BLAST_proteinPhaF_db_KEGGevalue_1.3e_40bit_score_172.2identity_51.4_	Aug_Open_scaffold_28368	proteinPhaF_db_KEGGevalue_1.3e_40bit_score_172.2identity_51.4_	None	None	None	176.449	69.3189	95.1173	0	0	17.6423	382.877	213.293	143.771	65.6726	25.6177	21.5462
Nov_Plant_scaffold_10575_3_BLAST_ATPsynthasef0subcomplexcsubunit_K02110F_typeH+_transportingATPasesubunitc_EC_3.6.3.14__db_KEGGevalue_1e_28bit_score_131.0identity_98.6_	Nov_Plant_scaffold_10575	ATPsynthasef0subcomplexcsubunit_K02110F_typeH+_transportingATPasesubunitc_EC_3.6.3.14__db_KEGGevalue_1e_28bit_score_131.0identity_98.6_	ATPSynth	ATPSynth	None	486.467	519.446	197.877	0	0	0	0	0	0	0	0	0
Nov_Mud_scaffold_53412_1_BLAST_polygranuleassociated_db_KEGGevalue_7.8e_23bit_score_112.5identity_42.6_	Nov_Mud_scaffold_53412	polygranuleassociated_db_KEGGevalue_7.8e_23bit_score_112.5identity_42.6_	None	None	None	0	0	0	48.9309	0	0	102.24	355.485	174.53	222.856	182.997	112.854
Aug_Open_scaffold_5411_5BLAST_S_layer_relatedduplicationdomain_containingprotein_db_KEGGevalue_2e_71bit_score_274.2identity_73.1_	Aug_Open_scaffold_5411	S_layer_relatedduplicationdomain_containingprotein_db_KEGGevalue_2e_71bit_score_274.2identity_73.1_	None	None	None	50.4079	69.3153	27.2217	82.7846	98.5939	81.5381	134.635	158.981	199.063	90.125	75.333	130.907
Nov_Plant_scaffold_16119_3_BLAST_rplJ_50SribosomalproteinL10_db_KEGGevalue_7.4e_26bit_score_121.7identity_78.2_	Nov_Plant_scaffold_16119	rplJ_50SribosomalproteinL10_db_KEGGevalue_7.4e_26bit_score_121.7identity_78.2_	rpl	Ribos	None	569.596	416.277	211.828	0	0	0	0	0	0	0	0	0
Aug_Mud_scaffold_65102_2BLAST_mcrG_methyl_coenzymeMreductasesubunitgamma_K00402methyl_coenzymeMreductasegammasubunit_EC_2.8.4.1__db_KEGGevalue_1.3e_123bit_score_448.0identity_91.3_	Aug_Mud_scaffold_65102	mcrG_methyl_coenzymeMreductasesubunitgamma_K00402methyl_coenzymeMreductasegammasubunit_EC_2.8.4.1__db_KEGGevalue_1.3e_123bit_score_448.0identity_91.3_	mcr	MethGen	Mpara	90.6748	68.3449	98.4167	58.0004	131.019	81.3116	138.603	161.508	109.806	59.0361	82.331	118.403
Aug_Mud_scaffold_329730_2BLAST_HSP20familyprotein_K13993HSP20familyprotein_db_KEGGevalue_4e_37bit_score_159.5identity_74.3_	Aug_Mud_scaffold_329730	HSP20familyprotein_K13993HSP20familyprotein_db_KEGGevalue_4e_37bit_score_159.5identity_74.3_	None	None	None	0	0	0	0	0	0	456.465	132.836	339.374	0	0	265.781
Nov_Mud_scaffold_3008_6_BLAST_acetoacetyl_CoAreductase_db_KEGGevalue_2.1e_48bit_score_197.2identity_77.5_	Nov_Mud_scaffold_3008	acetoacetyl_CoAreductase_db_KEGGevalue_2.1e_48bit_score_197.2identity_77.5_	None	None	None	138.555	0	76.8341	106.05	146.204	358.416	82.1937	0	0	72.6435	67.6046	141.09
Aug_Plant_scaffold_19004_3RBH_mcrA_methyl_coenzymeMreductasesubunitalpha_EC_2.8.4.1__K00399methyl_coenzymeMreductasealphasubunit_EC_2.8.4.1__db_KEGG_	Aug_Plant_scaffold_19004	mcrA_methyl_coenzymeMreductasesubunitalpha_EC_2.8.4.1__K00399methyl_coenzymeMreductasealphasubunit_EC_2.8.4.1__db_KEGG_	mcr	MethGen	Mpara	87.6098	94.1875	59.0153	87.7179	122.335	164.761	107.335	136.213	124.038	54.7804	62.9488	87.5772
Aug_Open_scaffold_33948_1BLAST_acsA_acetyl_coenzymeAsynthetase_K01895acetyl_CoAsynthetase_EC_6.2.1.1__db_KEGGevalue_4.3e_121bit_score_439.5identity_94.5_	Aug_Open_scaffold_33948	acsA_acetyl_coenzymeAsynthetase_K01895acetyl_CoAsynthetase_EC_6.2.1.1__db_KEGGevalue_4.3e_121bit_score_439.5identity_94.5_	None	None	None	70.9787	103.625	53.9002	104.992	150.97	127.991	99.256	142.506	83.253	82.0862	69.7638	97.5356
Aug_Plant_scaffold_217714_2IPRSCAN_Universalstressproteinfamily_db_Pfamdb_id_PF00582evalue_5.8e_13interpro_id_IPR999999interpro_description_Universalstressproteinfamily_	Aug_Plant_scaffold_217714	Universalstressproteinfamily_db_Pfamdb_id_PF00582evalue_5.8e_13interpro_id_IPR999999interpro_description_Universalstressproteinfamily_	None	None	None	0	160.031	129.611	60.845	491.621	201.113	0	0	0	76.6118	0	59.2394
Aug_Plant_scaffold_15014_4BLAST_glycogensynthase_EC_2.4.1.21__K00703starchsynthase_EC_2.4.1.21__db_KEGGevalue_1.6e_144bit_score_518.1identity_67.4_	Aug_Plant_scaffold_15014	glycogensynthase_EC_2.4.1.21__K00703starchsynthase_EC_2.4.1.21__db_KEGGevalue_1.6e_144bit_score_518.1identity_67.4_	None	None	None	0	0	0	178.088	0	0	0	271.88	393.071	45.227	164.8	125.648
Aug_Mud_scaffold_34764_7BLAST_cold_shockDNA_bindingdomain_containingprotein_K03704coldshockprotein_beta_ribbon_CspAfamily__db_KEGGevalue_2e_24bit_score_117.1identity_82.9_	Aug_Mud_scaffold_34764	cold_shockDNA_bindingdomain_containingprotein_K03704coldshockprotein_beta_ribbon_CspAfamily__db_KEGGevalue_2e_24bit_score_117.1identity_82.9_	None	None	None	0	0	0	400.114	338.061	437.995	0	0	0	0	0	0
Aug_Open_scaffold_21433_2RBH_thsA_thermosomesubunitalpha_db_KEGG_	Aug_Open_scaffold_21433	thsA_thermosomesubunitalpha_db_KEGG_	None	None	None	41.7999	74.1	27.4809	176.295	269.175	235.74	91.1898	56.7838	94.1713	14.1554	12.9156	69.3005
Aug_Plant_scaffold_14314_4BLAST_phaP_granule_associatedprotein_db_KEGGevalue_1.1e_69bit_score_268.5identity_76.8_	Aug_Plant_scaffold_14314	phaP_granule_associatedprotein_db_KEGGevalue_1.1e_69bit_score_268.5identity_76.8_	None	None	None	213.287	295.339	267.912	34.2147	114.297	112.854	39.4791	45.3397	0	0	0	31.5716
Aug_Mud_scaffold_300005_1RBH_methanemonooxygenase/ammoniamonooxygenasesubunitB_K10945ammoniamonooxygenasesubunitB_db_KEGG_	Aug_Mud_scaffold_300005	methanemonooxygenase/ammoniamonooxygenasesubunitB_K10945ammoniamonooxygenasesubunitB_db_KEGG_	pmo	MethOx	None	179.163	89.5917	151.006	88.109	160.149	256.946	67.898	28.6445	35.4485	41.9158	15.567	39.31
Aug_Open_scaffold_962_4BLAST_polygranule_associatedprotein_db_KEGGevalue_1.7e_26bit_score_124.8identity_44.3_	Aug_Open_scaffold_962	polygranule_associatedprotein_db_KEGGevalue_1.7e_26bit_score_124.8identity_44.3_	None	None	None	0	0	0	51.0682	0	28.1839	99.8661	325.836	149.78	204.363	184.29	102.097
Aug_Mud_scaffold_204_14BLAST_heatshockproteinHsp20_K13993HSP20familyprotein_db_KEGGevalue_2.2e_31bit_score_141.0identity_45.4_	Aug_Mud_scaffold_204	heatshockproteinHsp20_K13993HSP20familyprotein_db_KEGGevalue_2.2e_31bit_score_141.0identity_45.4_	None	None	None	0	78.5938	72.3857	0	0	26.9733	319.71	127.826	218.433	0	0	300.94
Nov_Mud_scaffold_3183_2_BLAST_coldshock_likeprotein_K03704coldshockprotein_beta_ribbon_CspAfamily__db_KEGGevalue_1.2e_21bit_score_107.5identity_71.2_	Nov_Mud_scaffold_3183	coldshock_likeprotein_K03704coldshockprotein_beta_ribbon_CspAfamily__db_KEGGevalue_1.2e_21bit_score_107.5identity_71.2_	None	None	None	356.861	480.32	306.263	0	0	0	0	0	0	0	0	0
Nov_Open_scaffold_381_3_BLAST_glycinecleavageH_protein_db_KEGGevalue_4.8e_38bit_score_163.7identity_40.2_	Nov_Open_scaffold_381	glycinecleavageH_protein_db_KEGGevalue_4.8e_38bit_score_163.7identity_40.2_	None	None	None	26.5899	38.91	42.6214	111.032	147.074	69.7618	116.491	89.3841	37.6744	140.963	140.014	176.696
Nov_Plant_scaffold_21974_1_BLAST_h+transportingtwo_sectorATPaseb/b'subunit_K02109F_typeH+_transportingATPasesubunitb_EC_3.6.3.14__db_KEGGevalue_7e_27bit_score_125.2identity_77.4_	Nov_Plant_scaffold_21974	h+transportingtwo_sectorATPaseb/b'subunit_K02109F_typeH+_transportingATPasesubunitb_EC_3.6.3.14__db_KEGGevalue_7e_27bit_score_125.2identity_77.4_	None	None	None	318.717	550.525	267.121	0	0	0	0	0	0	0	0	0
Nov_Plant_scaffold_30076_2_BLAST_DNA_directedRNApolymerasesubunitalpha_EC_2.7.7.6__K03040DNA_directedRNApolymerasesubunitalpha_EC_2.7.7.6__db_KEGGevalue_3.7e_107bit_score_393.3identity_92.3_	Nov_Plant_scaffold_30076	DNA_directedRNApolymerasesubunitalpha_EC_2.7.7.6__K03040DNA_directedRNApolymerasesubunitalpha_EC_2.7.7.6__db_KEGGevalue_3.7e_107bit_score_393.3identity_92.3_	None	None	None	385.713	326.048	155.45	24.7947	181.207	50.5428	0	0	0	0	0	0
Nov_Plant_scaffold_1466_3_BLAST_glycinecleavageH_protein_db_KEGGevalue_4.8e_38bit_score_163.7identity_40.2_	Nov_Plant_scaffold_1466	glycinecleavageH_protein_db_KEGGevalue_4.8e_38bit_score_163.7identity_40.2_	None	None	None	22.66	38.91	46.081	113.879	147.074	63.9484	118.179	91.2859	35.7907	131.302	130.981	178.31
Aug_Mud_scaffold_298075_1BLAST_Thermosomesubunit_db_KEGGevalue_8.4e_167bit_score_592.0identity_86.9_	Aug_Mud_scaffold_298075	Thermosomesubunit_db_KEGGevalue_8.4e_167bit_score_592.0identity_86.9_	None	None	None	31.2662	60.6497	35.6567	178.265	250.462	213.754	94.336	59.779	83.729	18.5406	13.9518	78.0023
Aug_Mud_scaffold_2471_4BLAST_heatshockproteinHsp20_K13993HSP20familyprotein_db_KEGGevalue_6.9e_38bit_score_162.5identity_53.8_	Aug_Mud_scaffold_2471	heatshockproteinHsp20_K13993HSP20familyprotein_db_KEGGevalue_6.9e_38bit_score_162.5identity_53.8_	None	None	None	112.732	81.2048	127.096	156.984	94.2419	69.1692	145.613	80.9394	60.7018	59.587	51.848	73.9083
Aug_Plant_scaffold_9539_1BLAST_cold_shockDNA_bindingdomain_containingprotein_K03704coldshockprotein_beta_ribbon_CspAfamily__db_KEGGevalue_1.6e_24bit_score_117.1identity_82.9_	Aug_Plant_scaffold_9539	cold_shockDNA_bindingdomain_containingprotein_K03704coldshockprotein_beta_ribbon_CspAfamily__db_KEGGevalue_1.6e_24bit_score_117.1identity_82.9_	None	None	OWC	0	0	0	404.509	0	706.094	0	0	0	0	0	0
Nov_Mud_scaffold_283_23_BLAST_coldshockproteins_K03704coldshockprotein_beta_ribbon_CspAfamily__db_KEGGevalue_9.4e_19bit_score_97.8identity_70.8_	Nov_Mud_scaffold_283	coldshockproteins_K03704coldshockprotein_beta_ribbon_CspAfamily__db_KEGGevalue_9.4e_19bit_score_97.8identity_70.8_	None	None	None	0	0	0	0	0	1107.35	0	0	0	0	0	0
Nov_Mud_scaffold_70947_2_BLAST_30SribosomalproteinS4p_K02986smallsubunitribosomalproteinS4_db_KEGGevalue_4.4e_59bit_score_233.0identity_84.1_	Nov_Mud_scaffold_70947	30SribosomalproteinS4p_K02986smallsubunitribosomalproteinS4_db_KEGGevalue_4.4e_59bit_score_233.0identity_84.1_	rps	Ribos	None	322.084	323.288	183.498	0	232.877	43.0201	0	0	0	0	0	0
Aug_Plant_scaffold_92466_2BLAST_CsbDfamilyprotein_db_KEGGevalue_5.2e_19bit_score_99.0identity_84.2_	Aug_Plant_scaffold_92466	CsbDfamilyprotein_db_KEGGevalue_5.2e_19bit_score_99.0identity_84.2_	None	None	OWC	370.688	338.534	264.782	0	0	125.866	0	0	0	0	0	0
Aug_Mud_scaffold_280047_2BLAST_acetoacetyl_CoAreductase_db_KEGGevalue_8.3e_47bit_score_191.8identity_79.1_	Aug_Mud_scaffold_280047	acetoacetyl_CoAreductase_db_KEGGevalue_8.3e_47bit_score_191.8identity_79.1_	None	None	None	148.378	0	76.0643	101.991	132.748	352.273	89.7944	0	0	0	64.3978	134.119
Aug_Plant_scaffold_22060_6BLAST_acetoacetyl_CoAreductase_db_KEGGevalue_8.3e_47bit_score_191.8identity_79.1_	Aug_Plant_scaffold_22060	acetoacetyl_CoAreductase_db_KEGGevalue_8.3e_47bit_score_191.8identity_79.1_	None	None	None	148.378	0	76.0643	101.991	132.748	352.273	89.7944	0	0	0	64.3978	134.119
Nov_Open_scaffold_744_1_BLAST_acetoacetyl_CoAreductase_db_KEGGevalue_8.3e_47bit_score_191.8identity_79.1_	Nov_Open_scaffold_744	acetoacetyl_CoAreductase_db_KEGGevalue_8.3e_47bit_score_191.8identity_79.1_	None	None	None	148.378	0	76.0643	101.991	132.748	352.273	89.7944	0	0	0	64.3978	134.119
Nov_Plant_scaffold_21992_1_BLAST_h+transportingtwo_sectorATPaseb/b'subunit_K02109F_typeH+_transportingATPasesubunitb_EC_3.6.3.14__db_KEGGevalue_2e_26bit_score_123.6identity_76.2_	Nov_Plant_scaffold_21992	h+transportingtwo_sectorATPaseb/b'subunit_K02109F_typeH+_transportingATPasesubunitb_EC_3.6.3.14__db_KEGGevalue_2e_26bit_score_123.6identity_76.2_	None	None	None	331.997	405.072	361.664	0	0	0	0	0	0	0	0	0
Aug_Plant_scaffold_10571_5BLAST_iron_sulfurclusterinsertionproteinErpA_K15724iron_sulfurclusterinsertionprotein_db_KEGGevalue_6.8e_57bit_score_225.3identity_94.0_	Aug_Plant_scaffold_10571	iron_sulfurclusterinsertionproteinErpA_K15724iron_sulfurclusterinsertionprotein_db_KEGGevalue_6.8e_57bit_score_225.3identity_94.0_	None	None	None	246.988	108.235	82.8156	0	116.476	100.294	121.079	70.414	0	0	68.4516	176.735
Nov_Mud_scaffold_532_3_BLAST_iron_sulfurclusterinsertionproteinErpA_K15724iron_sulfurclusterinsertionprotein_db_KEGGevalue_6.8e_57bit_score_225.3identity_94.0_	Nov_Mud_scaffold_532	iron_sulfurclusterinsertionproteinErpA_K15724iron_sulfurclusterinsertionprotein_db_KEGGevalue_6.8e_57bit_score_225.3identity_94.0_	None	None	None	246.988	108.235	82.8156	0	116.476	100.294	121.079	70.414	0	0	68.4516	176.735
Nov_Plant_scaffold_12908_2_BLAST_iron_sulfurclusterinsertionproteinErpA_K15724iron_sulfurclusterinsertionprotein_db_KEGGevalue_6.8e_57bit_score_225.3identity_94.0_	Nov_Plant_scaffold_12908	iron_sulfurclusterinsertionproteinErpA_K15724iron_sulfurclusterinsertionprotein_db_KEGGevalue_6.8e_57bit_score_225.3identity_94.0_	None	None	None	246.988	108.235	82.8156	0	116.476	100.294	121.079	70.414	0	0	68.4516	176.735
Aug_Open_scaffold_2530_2BLAST_CsbDfamilyprotein_db_KEGGevalue_5.2e_19bit_score_99.0identity_84.2_	Aug_Open_scaffold_2530	CsbDfamilyprotein_db_KEGGevalue_5.2e_19bit_score_99.0identity_84.2_	None	None	uNSP1-2	384.946	323.721	239.565	0	0	135.548	0	0	0	0	0	0
Aug_Plant_scaffold_559502_2BLAST_heatshockproteinHsp20_K13993HSP20familyprotein_db_KEGGevalue_8.2e_18bit_score_95.9identity_36.1_	Aug_Plant_scaffold_559502	heatshockproteinHsp20_K13993HSP20familyprotein_db_KEGGevalue_8.2e_18bit_score_95.9identity_36.1_	None	None	None	0	181.284	0	0	0	0	239.348	189.903	103.019	135.431	110.302	124.447
Nov_Mud_scaffold_108764_2_BLAST_HeatshockproteinHsp20_db_KEGGevalue_1.9e_23bit_score_114.8identity_34.7_	Nov_Mud_scaffold_108764	HeatshockproteinHsp20_db_KEGGevalue_1.9e_23bit_score_114.8identity_34.7_	None	None	None	0	62.8202	0	0	62.8421	0	234.313	198.958	93.816	151.692	113.286	164.86
Nov_Open_scaffold_92357_2_BLAST_coldshock_likeproteinCspA_db_KEGGevalue_5.6e_27bit_score_125.2identity_88.1_	Nov_Open_scaffold_92357	coldshock_likeproteinCspA_db_KEGGevalue_5.6e_27bit_score_125.2identity_88.1_	None	None	None	0	0	0	0	797.318	276.653	0	0	0	0	0	0
Aug_Mud_scaffold_298024_1BLAST_mcrA_methyl_coenzymeMreductasesubunitalpha_EC_2.8.4.1__K00399methyl_coenzymeMreductasealphasubunit_EC_2.8.4.1__db_KEGGevalue_6.3e_155bit_score_552.4identity_88.0_	Aug_Mud_scaffold_298024	mcrA_methyl_coenzymeMreductasesubunitalpha_EC_2.8.4.1__K00399methyl_coenzymeMreductasealphasubunit_EC_2.8.4.1__db_KEGGevalue_6.3e_155bit_score_552.4identity_88.0_	mcr	MethGen	Mpara	68.1247	70.1597	81.3962	65.3133	140.439	159.951	87.1176	103.714	86.1568	47.8627	86.9957	73.3949
Aug_Mud_scaffold_138329_1BLAST_molecularchaperone_smallheatshockprotein__db_KEGGevalue_5.4e_17bit_score_92.8identity_45.7_	Aug_Mud_scaffold_138329	molecularchaperone_smallheatshockprotein__db_KEGGevalue_5.4e_17bit_score_92.8identity_45.7_	None	None	None	0	0	0	0	88.4984	0	221.353	218.986	82.47	160.019	103.523	189.91
Aug_Open_scaffold_120952_2BLAST_hsp20_HSP20familyprotein_K13993HSP20familyprotein_db_KEGGevalue_1e_18bit_score_99.0identity_39.7_	Aug_Open_scaffold_120952	hsp20_HSP20familyprotein_K13993HSP20familyprotein_db_KEGGevalue_1e_18bit_score_99.0identity_39.7_	None	None	None	77.8231	59.2243	38.654	115.736	92.4972	96.2839	196.15	146.247	103.929	39.6109	39.3491	53.2679
Aug_Plant_scaffold_192770_2BLAST_coldshockDNA/RNA_bindingprotein_K03704coldshockprotein_beta_ribbon_CspAfamily__db_KEGGevalue_1.2e_29bit_score_134.0identity_93.9_	Aug_Plant_scaffold_192770	coldshockDNA/RNA_bindingprotein_K03704coldshockprotein_beta_ribbon_CspAfamily__db_KEGGevalue_1.2e_29bit_score_134.0identity_93.9_	None	None	None	280.706	0	0	0	468.77	308.606	0	0	0	0	0	0
Nov_Mud_scaffold_30230_2_BLAST_coldshockDNA/RNA_bindingprotein_K03704coldshockprotein_beta_ribbon_CspAfamily__db_KEGGevalue_1.2e_29bit_score_134.0identity_93.9_	Nov_Mud_scaffold_30230	coldshockDNA/RNA_bindingprotein_K03704coldshockprotein_beta_ribbon_CspAfamily__db_KEGGevalue_1.2e_29bit_score_134.0identity_93.9_	None	None	None	280.706	0	0	0	468.77	308.606	0	0	0	0	0	0
Nov_Plant_scaffold_63069_2_BLAST_coldshockDNA/RNA_bindingprotein_K03704coldshockprotein_beta_ribbon_CspAfamily__db_KEGGevalue_1.2e_29bit_score_134.0identity_93.9_	Nov_Plant_scaffold_63069	coldshockDNA/RNA_bindingprotein_K03704coldshockprotein_beta_ribbon_CspAfamily__db_KEGGevalue_1.2e_29bit_score_134.0identity_93.9_	None	None	None	280.706	0	0	0	468.77	308.606	0	0	0	0	0	0
Aug_Plant_scaffold_71635_2RBH_thsA_thermosomesubunitalpha_db_KEGG_	Aug_Plant_scaffold_71635	thsA_thermosomesubunitalpha_db_KEGG_	None	None	None	33.0652	67.0724	32.3091	166.829	238.093	207.171	88.3208	51.9346	80.6594	16.9414	11.1232	61.4954
Aug_Plant_scaffold_5106_2BLAST_hsp20_HSP20familyprotein_K13993HSP20familyprotein_db_KEGGevalue_1e_18bit_score_99.0identity_39.7_	Aug_Plant_scaffold_5106	hsp20_HSP20familyprotein_K13993HSP20familyprotein_db_KEGGevalue_1e_18bit_score_99.0identity_39.7_	None	None	None	77.8231	59.2243	38.654	115.736	92.4972	92.2721	193.178	146.247	103.929	39.6109	39.3491	53.2679
Nov_Plant_scaffold_515_3_BLAST_cytochromecclassi_db_KEGGevalue_6.2e_35bit_score_152.1identity_75.3_	Nov_Plant_scaffold_515	cytochromecclassi_db_KEGGevalue_6.2e_35bit_score_152.1identity_75.3_	CytC	CytC	None	409.038	256.923	384.62	0	0	0	0	0	0	0	0	0
Nov_Plant_scaffold_11725_2_BLAST_50SribosomalproteinL12p_K02935largesubunitribosomalproteinL7/L12_db_KEGGevalue_2.6e_51bit_score_206.8identity_90.3_	Nov_Plant_scaffold_11725	50SribosomalproteinL12p_K02935largesubunitribosomalproteinL7/L12_db_KEGGevalue_2.6e_51bit_score_206.8identity_90.3_	rpl	Ribos	None	668.49	226.093	118.103	0	0	37.0134	0	0	0	0	0	0
Nov_Mud_scaffold_170_6_BLAST_HSP20familyprotein_K13993HSP20familyprotein_db_KEGGevalue_9e_65bit_score_251.9identity_77.3_	Nov_Mud_scaffold_170	HSP20familyprotein_K13993HSP20familyprotein_db_KEGGevalue_9e_65bit_score_251.9identity_77.3_	None	None	None	39.3374	90.5974	57.767	0	0	0	207.303	34.0036	74.036	0	0	544.201
Aug_Mud_scaffold_271593_1BLAST_Cellwall_associatedhydrolase_db_KEGGevalue_3.8e_55bit_score_219.9identity_74.0_	Aug_Mud_scaffold_271593	Cellwall_associatedhydrolase_db_KEGGevalue_3.8e_55bit_score_219.9identity_74.0_	None	None	None	937.537	0	108.315	0	0	0	0	0	0	0	0	0
Aug_Plant_scaffold_45934_1BLAST_RNApolymerase_sigma32subunit_RpoH_K03089RNApolymerasesigma_32factor_db_KEGGevalue_6.9e_64bit_score_249.2identity_69.1_	Aug_Plant_scaffold_45934	RNApolymerase_sigma32subunit_RpoH_K03089RNApolymerasesigma_32factor_db_KEGGevalue_6.9e_64bit_score_249.2identity_69.1_	None	None	None	41.8272	71.5177	63.1871	0	0	37.0902	141.784	225.489	113.772	106.718	143.857	100.547
Aug_Mud_scaffold_87869_1RBH_RNApolymerasesigmafactorRpoHn_2Tax_ThioalkalivibrioRepID_B8GPE1_THISH_db_UNIREF_	Aug_Mud_scaffold_87869	RNApolymerasesigmafactorRpoHn_2Tax_ThioalkalivibrioRepID_B8GPE1_THISH_db_UNIREF_	None	None	None	30.6214	60.6383	39.6818	19.0149	20.0813	33.0536	133.883	227.592	113.508	118.325	154.701	92.7133
Aug_Open_scaffold_2522_3RBH_RNApolymerasesigmafactorRpoHn_2Tax_ThioalkalivibrioRepID_B8GPE1_THISH_db_UNIREF_	Aug_Open_scaffold_2522	RNApolymerasesigmafactorRpoHn_2Tax_ThioalkalivibrioRepID_B8GPE1_THISH_db_UNIREF_	None	None	None	30.6214	60.6383	39.6818	19.0149	20.0813	33.0536	133.883	227.592	113.508	118.325	154.701	92.7133
Aug_Plant_scaffold_55794_4BLAST_rpsU_30SribosomalproteinS21_K02970smallsubunitribosomalproteinS21_db_KEGGevalue_4.2e_27bit_score_125.6identity_93.8_	Aug_Plant_scaffold_55794	rpsU_30SribosomalproteinS21_K02970smallsubunitribosomalproteinS21_db_KEGGevalue_4.2e_27bit_score_125.6identity_93.8_	rps	Ribos	None	335.574	0	0	0	383.02	324.304	0	0	0	0	0	0
Aug_Mud_scaffold_145330_2BLAST_heatshockproteinHsp20_K13993HSP20familyprotein_db_KEGGevalue_4.7e_31bit_score_139.8identity_48.7_	Aug_Mud_scaffold_145330	heatshockproteinHsp20_K13993HSP20familyprotein_db_KEGGevalue_4.7e_31bit_score_139.8identity_48.7_	None	None	None	0	85.1961	75.5905	86.8499	69.9928	44.1888	128.381	81.094	130.521	113.869	88.8629	135.559
Aug_Open_scaffold_74395_2BLAST_heatshockproteinHsp20_K13993HSP20familyprotein_db_KEGGevalue_2.2e_31bit_score_141.0identity_49.6_	Aug_Open_scaffold_74395	heatshockproteinHsp20_K13993HSP20familyprotein_db_KEGGevalue_2.2e_31bit_score_141.0identity_49.6_	None	None	None	58.4299	113.524	72.6778	0	0	0	316.38	108.161	153.586	0	0	216.378
Aug_Plant_scaffold_79187_1BLAST_heatshockproteinHsp20_K13993HSP20familyprotein_db_KEGGevalue_7.1e_26bit_score_122.9identity_41.3_	Aug_Plant_scaffold_79187	heatshockproteinHsp20_K13993HSP20familyprotein_db_KEGGevalue_7.1e_26bit_score_122.9identity_41.3_	None	None	None	0	0	0	0	29.305	32.0326	160.139	177.941	71.47	180.671	168.708	212.182
Nov_Plant_scaffold_1972_6_BLAST_sgpB_Sulfurglobuleprotein_db_KEGGevalue_1.8e_19bit_score_101.3identity_46.3_	Nov_Plant_scaffold_1972	sgpB_Sulfurglobuleprotein_db_KEGGevalue_1.8e_19bit_score_101.3identity_46.3_	None	None	None	373.817	108.205	185.514	55.5909	169.637	139.268	0	0	0	0	0	0
Nov_Plant_scaffold_3232_7_RBH_thsA_thermosomesubunitalpha_db_KEGG_	Nov_Plant_scaffold_3232	thsA_thermosomesubunitalpha_db_KEGG_	None	None	None	36.8061	66.1245	21.2133	156.79	237.759	214.476	80.74	51.9032	73.7504	13.9544	11.8375	62.3269
Nov_Plant_scaffold_35041_1_BLAST_elongationfactorTu_EC_3.6.5.3__db_KEGGevalue_9.1e_131bit_score_471.9identity_91.7_	Nov_Plant_scaffold_35041	elongationfactorTu_EC_3.6.5.3__db_KEGGevalue_9.1e_131bit_score_471.9identity_91.7_	None	None	None	274.897	430.385	269.059	0	21.8718	31.2608	0	0	0	0	0	0
Nov_Mud_scaffold_1115_10_BLAST_cspA4_majorcoldshockproteinCspA4_db_KEGGevalue_3e_25bit_score_119.4identity_84.8_	Nov_Mud_scaffold_1115	cspA4_majorcoldshockproteinCspA4_db_KEGGevalue_3e_25bit_score_119.4identity_84.8_	None	None	None	308.776	493.682	224.845	0	0	0	0	0	0	0	0	0
Aug_Mud_scaffold_256053_3BLAST_cold_shockDNA_bindingdomainprotein_K03704coldshockprotein_beta_ribbon_CspAfamily__db_KEGGevalue_2.4e_30bit_score_136.3identity_97.0_	Aug_Mud_scaffold_256053	cold_shockDNA_bindingdomainprotein_K03704coldshockprotein_beta_ribbon_CspAfamily__db_KEGGevalue_2.4e_30bit_score_136.3identity_97.0_	None	None	None	629.932	396.503	0	0	0	0	0	0	0	0	0	0
Aug_Plant_scaffold_72236_2BLAST_transporter_majorfacilitatorsuperfamily_db_KEGGevalue_9.1e_166bit_score_589.0identity_67.4_	Aug_Plant_scaffold_72236	transporter_majorfacilitatorsuperfamily_db_KEGGevalue_9.1e_166bit_score_589.0identity_67.4_	None	None	None	0	0	0	90.9957	54.3372	59.1072	150.719	201.25	161.587	131.709	74.9772	98.1279
Nov_Mud_scaffold_3476_11_BLAST_heatshockproteinHsp20_K13993HSP20familyprotein_db_KEGGevalue_7.3e_22bit_score_109.4identity_38.8_	Nov_Mud_scaffold_3476	heatshockproteinHsp20_K13993HSP20familyprotein_db_KEGGevalue_7.3e_22bit_score_109.4identity_38.8_	None	None	None	0	0	0	0	0	0	177.11	181.78	58.2106	227.962	157.092	213.946
Aug_Mud_scaffold_150591_2BLAST_heatshockproteinHsp20_K13993HSP20familyprotein_db_KEGGevalue_9.3e_26bit_score_122.5identity_41.3_	Aug_Mud_scaffold_150591	heatshockproteinHsp20_K13993HSP20familyprotein_db_KEGGevalue_9.3e_26bit_score_122.5identity_41.3_	None	None	None	0	0	0	0	32.5611	32.0795	171.004	170.315	58.6001	178.164	173.268	198.68
Aug_Open_scaffold_79489_2BLAST_cold_shockDNA_bindingdomain_containingprotein_K03704coldshockprotein_beta_ribbon_CspAfamily__db_KEGGevalue_6e_21bit_score_105.1identity_71.6_	Aug_Open_scaffold_79489	cold_shockDNA_bindingdomain_containingprotein_K03704coldshockprotein_beta_ribbon_CspAfamily__db_KEGGevalue_6e_21bit_score_105.1identity_71.6_	None	None	None	0	0	235.579	0	478.391	293.944	0	0	0	0	0	0
Aug_Mud_scaffold_11799_1BLAST_sgpB_Sulfurglobuleprotein_db_KEGGevalue_2.1e_19bit_score_100.9identity_50.0_	Aug_Mud_scaffold_11799	sgpB_Sulfurglobuleprotein_db_KEGGevalue_2.1e_19bit_score_100.9identity_50.0_	None	None	None	362.723	116.836	186.244	0	188.599	153.375	0	0	0	0	0	0
Nov_Plant_scaffold_16119_1_BLAST_rplL_50SribosomalproteinL7/L12_db_KEGGevalue_1.3e_53bit_score_214.5identity_91.8_	Nov_Plant_scaffold_16119	rplL_50SribosomalproteinL7/L12_db_KEGGevalue_1.3e_53bit_score_214.5identity_91.8_	rpl	Ribos	None	365.098	381.128	259.492	0	0	0	0	0	0	0	0	0
Aug_Plant_scaffold_43192_3BLAST_molecularchaperone_db_KEGGevalue_1.7e_55bit_score_221.1identity_69.9_	Aug_Plant_scaffold_43192	molecularchaperone_db_KEGGevalue_1.7e_55bit_score_221.1identity_69.9_	None	None	None	60.472	0	45.6769	133.999	78.7419	123.897	89.3008	114.257	60.9917	61.4477	105.753	129.615
Nov_Mud_scaffold_108770_2_BLAST_50SribosomalproteinL15p_K02876largesubunitribosomalproteinL15_db_KEGGevalue_1.2e_60bit_score_238.0identity_90.2_	Nov_Mud_scaffold_108770	50SribosomalproteinL15p_K02876largesubunitribosomalproteinL15_db_KEGGevalue_1.2e_60bit_score_238.0identity_90.2_	rpl	Ribos	None	377.298	230.575	149.247	0	164.649	74.5002	0	0	0	0	0	0
Nov_Mud_scaffold_74791_4_BLAST_50SribosomalproteinL20_K02887largesubunitribosomalproteinL20_db_KEGGevalue_1.5e_19bit_score_100.1identity_88.5_	Nov_Mud_scaffold_74791	50SribosomalproteinL20_K02887largesubunitribosomalproteinL20_db_KEGGevalue_1.5e_19bit_score_100.1identity_88.5_	rpl	Ribos	None	0	994.722	0	0	0	0	0	0	0	0	0	0
Nov_Mud_scaffold_50383_1_BLAST_cold_shockDNA_bindingdomain_containingprotein_K03704coldshockprotein_beta_ribbon_CspAfamily__db_KEGGevalue_6e_21bit_score_105.1identity_71.6_	Nov_Mud_scaffold_50383	cold_shockDNA_bindingdomain_containingprotein_K03704coldshockprotein_beta_ribbon_CspAfamily__db_KEGGevalue_6e_21bit_score_105.1identity_71.6_	None	None	None	0	0	214.162	0	478.391	293.944	0	0	0	0	0	0
Aug_Open_scaffold_8741_3BLAST_coldshock_likeprotein_K03704coldshockprotein_beta_ribbon_CspAfamily__db_KEGGevalue_1.2e_21bit_score_107.5identity_71.2_	Aug_Open_scaffold_8741	coldshock_likeprotein_K03704coldshockprotein_beta_ribbon_CspAfamily__db_KEGGevalue_1.2e_21bit_score_107.5identity_71.2_	None	None	None	315.744	436.639	231.835	0	0	0	0	0	0	0	0	0
Nov_Open_scaffold_720_6_BLAST_coldshock_likeprotein_K03704coldshockprotein_beta_ribbon_CspAfamily__db_KEGGevalue_1.2e_21bit_score_107.5identity_71.2_	Nov_Open_scaffold_720	coldshock_likeprotein_K03704coldshockprotein_beta_ribbon_CspAfamily__db_KEGGevalue_1.2e_21bit_score_107.5identity_71.2_	None	None	None	315.744	436.639	231.835	0	0	0	0	0	0	0	0	0
Aug_Plant_scaffold_6196_2BLAST_molecularchaperone_K13993HSP20familyprotein_db_KEGGevalue_2.9e_34bit_score_150.6identity_52.8_	Aug_Plant_scaffold_6196	molecularchaperone_K13993HSP20familyprotein_db_KEGGevalue_2.9e_34bit_score_150.6identity_52.8_	None	None	None	0	0	0	0	0	26.3116	429.615	56.5885	231.758	0	0	234.188
Aug_Mud_scaffold_2343_11BLAST_adenylylsulfatereductasesubunitalpha_EC_1.8.99.2__K00394adenylylsulfatereductase_subunitA_EC_1.8.99.2__db_KEGGevalue_4e_48bit_score_196.1identity_91.3_	Aug_Mud_scaffold_2343	adenylylsulfatereductasesubunitalpha_EC_1.8.99.2__K00394adenylylsulfatereductase_subunitA_EC_1.8.99.2__db_KEGGevalue_4e_48bit_score_196.1identity_91.3_	None	None	None	134.949	0	127.601	125.046	243.447	203.671	0	72.4352	0	0	0	70.8754
Aug_Mud_scaffold_10459_10BLAST_coldshock_likeprotein_K03704coldshockprotein_beta_ribbon_CspAfamily__db_KEGGevalue_1.2e_21bit_score_107.5identity_71.2_	Aug_Mud_scaffold_10459	coldshock_likeprotein_K03704coldshockprotein_beta_ribbon_CspAfamily__db_KEGGevalue_1.2e_21bit_score_107.5identity_71.2_	None	None	None	315.744	436.639	224.593	0	0	0	0	0	0	0	0	0
Aug_Plant_scaffold_157767_2BLAST_coldshock_likeprotein_K03704coldshockprotein_beta_ribbon_CspAfamily__db_KEGGevalue_1.2e_21bit_score_107.5identity_71.2_	Aug_Plant_scaffold_157767	coldshock_likeprotein_K03704coldshockprotein_beta_ribbon_CspAfamily__db_KEGGevalue_1.2e_21bit_score_107.5identity_71.2_	None	None	None	315.744	436.639	224.593	0	0	0	0	0	0	0	0	0
Aug_Mud_scaffold_43519_1BLAST_rplC_50SribosomalproteinL3_K02906largesubunitribosomalproteinL3_db_KEGGevalue_5.9e_68bit_score_262.3identity_97.8_	Aug_Mud_scaffold_43519	rplC_50SribosomalproteinL3_K02906largesubunitribosomalproteinL3_db_KEGGevalue_5.9e_68bit_score_262.3identity_97.8_	rpl	Ribos	None	187.232	68.9401	85.8273	0	203.397	64.5777	77.7138	58.5717	0	68.3092	58.2566	99.4384
Aug_Plant_scaffold_86898_3BLAST_adenylylsulfatereductasesubunitalpha_EC_1.8.99.2__K00394adenylylsulfatereductase_subunitA_EC_1.8.99.2__db_KEGGevalue_1.8e_58bit_score_231.1identity_78.2_	Aug_Plant_scaffold_86898	adenylylsulfatereductasesubunitalpha_EC_1.8.99.2__K00394adenylylsulfatereductase_subunitA_EC_1.8.99.2__db_KEGGevalue_1.8e_58bit_score_231.1identity_78.2_	None	None	None	117.51	0	84.6534	81.4085	242.399	191.449	0	52.2738	0	78.6971	51.5835	70.2535
Nov_Plant_scaffold_461_8_RBH_flagellindomain_containingprotein_K02406flagellin_db_KEGG_	Nov_Plant_scaffold_461	flagellindomain_containingprotein_K02406flagellin_db_KEGG_	None	None	None	188.553	357.953	396.878	0	23.2203	0	0	0	0	0	0	0
Nov_Plant_scaffold_51880_3_BLAST_Methanolmethyltransferasecorrinoidprotein_db_KEGGevalue_8.2e_61bit_score_239.2identity_59.0_	Nov_Plant_scaffold_51880	Methanolmethyltransferasecorrinoidprotein_db_KEGGevalue_8.2e_61bit_score_239.2identity_59.0_	None	None	None	111.277	76.7638	42.9351	75.5753	140.126	65.4647	116.737	94.7696	79.724	32.8648	75.3004	54.1327
Aug_Open_scaffold_139542_1BLAST_heatshockproteinHsp20_K13993HSP20familyprotein_db_KEGGevalue_7.1e_26bit_score_122.9identity_41.3_	Aug_Open_scaffold_139542	heatshockproteinHsp20_K13993HSP20familyprotein_db_KEGGevalue_7.1e_26bit_score_122.9identity_41.3_	None	None	None	0	0	0	0	0	32.0326	157.557	157.605	66.3828	171.484	164.149	216.04
Nov_Mud_scaffold_3588_4_BLAST_iron_bindingproteinerpA_K15724iron_sulfurclusterinsertionprotein_db_KEGGevalue_3e_52bit_score_209.9identity_86.2_	Nov_Mud_scaffold_3588	iron_bindingproteinerpA_K15724iron_sulfurclusterinsertionprotein_db_KEGGevalue_3e_52bit_score_209.9identity_86.2_	None	None	None	93.104	202.038	197.837	0	164.437	78.0066	88.6293	0	0	0	0	139.744
Nov_Open_scaffold_945_2_BLAST_csp_coldshockprotein_RNAhelicaseco_factor_RNAco_chaperone_K03704coldshockprotein_beta_ribbon_CspAfamily__db_KEGGevalue_7.3e_30bit_score_134.8identity_91.3_	Nov_Open_scaffold_945	csp_coldshockprotein_RNAhelicaseco_factor_RNAco_chaperone_K03704coldshockprotein_beta_ribbon_CspAfamily__db_KEGGevalue_7.3e_30bit_score_134.8identity_91.3_	None	None	NSO	0	0	316.603	0	0	644.928	0	0	0	0	0	0
Aug_Plant_scaffold_35954_2BLAST_sgpA_sulfurglobuleproteinSgpA_db_KEGGevalue_5.5e_13bit_score_80.5identity_45.0_	Aug_Plant_scaffold_35954	sgpA_sulfurglobuleproteinSgpA_db_KEGGevalue_5.5e_13bit_score_80.5identity_45.0_	None	None	None	325.697	105.104	120.042	39.8534	127.979	121.77	0	0	0	38.9986	20.487	60.6916
Nov_Open_scaffold_590_11_BLAST_sgpA_sulfurglobuleproteinSgpA_db_KEGGevalue_5.5e_13bit_score_80.5identity_45.0_	Nov_Open_scaffold_590	sgpA_sulfurglobuleproteinSgpA_db_KEGGevalue_5.5e_13bit_score_80.5identity_45.0_	None	None	None	325.697	105.104	120.042	39.8534	127.979	121.77	0	0	0	38.9986	20.487	60.6916
Nov_Plant_scaffold_837_6_BLAST_sgpA_sulfurglobuleproteinSgpA_db_KEGGevalue_5.5e_13bit_score_80.5identity_45.0_	Nov_Plant_scaffold_837	sgpA_sulfurglobuleproteinSgpA_db_KEGGevalue_5.5e_13bit_score_80.5identity_45.0_	None	None	None	324	105.104	118.678	39.8534	127.979	121.77	0	0	0	38.9986	20.487	59.9481
Aug_Mud_scaffold_8243_6BLAST_sgpA_sulfurglobuleproteinSgpA_db_KEGGevalue_5.5e_13bit_score_80.5identity_45.0_	Aug_Mud_scaffold_8243	sgpA_sulfurglobuleproteinSgpA_db_KEGGevalue_5.5e_13bit_score_80.5identity_45.0_	None	None	None	324	105.104	118.678	39.8534	127.979	120.673	0	0	0	38.9986	20.487	59.9481
Nov_Mud_scaffold_9902_2_BLAST_sgpA_sulfurglobuleproteinSgpA_db_KEGGevalue_5.5e_13bit_score_80.5identity_45.0_	Nov_Mud_scaffold_9902	sgpA_sulfurglobuleproteinSgpA_db_KEGGevalue_5.5e_13bit_score_80.5identity_45.0_	None	None	None	324	105.104	118.678	39.8534	127.979	120.673	0	0	0	38.9986	20.487	59.9481
Nov_Open_scaffold_4375_1_BLAST_atpE_V_typeATPsynthasesubunitE_K02121V_typeH+_transportingATPasesubunitE_EC_3.6.3.14__db_KEGGevalue_5.1e_78bit_score_296.2identity_83.5_	Nov_Open_scaffold_4375	atpE_V_typeATPsynthasesubunitE_K02121V_typeH+_transportingATPasesubunitE_EC_3.6.3.14__db_KEGGevalue_5.1e_78bit_score_296.2identity_83.5_	ATPSynth	ATPSynth	None	60.9662	117.508	39.23	0	83.4582	76.9204	95.8303	166.694	116.482	40.0638	49.7131	106.805
Nov_Plant_scaffold_430_1_RBH_3_oxoacyl__acyl_carrier_protein_reductase_EC_1.1.1.100__db_KEGG_	Nov_Plant_scaffold_430	3_oxoacyl__acyl_carrier_protein_reductase_EC_1.1.1.100__db_KEGG_	None	None	None	105.901	31.136	56.3902	68.3276	139.761	234.603	73.4038	49.1255	0	47.8166	36.7819	108.025
Aug_Plant_scaffold_90378_2BLAST_heatshockprotein_hsp20family_K13993HSP20familyprotein_db_KEGGevalue_1.7e_55bit_score_221.1identity_70.2_	Aug_Plant_scaffold_90378	heatshockprotein_hsp20family_K13993HSP20familyprotein_db_KEGGevalue_1.7e_55bit_score_221.1identity_70.2_	None	None	None	132.078	179.019	214.373	43.4047	62.1899	51.9074	36.7812	104.883	0	46.0211	44.0935	30.0871
Aug_Plant_scaffold_61482_1RBH_Methanol_corrinoidmethyltransferase_db_KEGG_	Aug_Plant_scaffold_61482	Methanol_corrinoidmethyltransferase_db_KEGG_	None	None	None	94.5347	94.8157	58.5296	75.3231	156.051	81.4888	77.8981	82.1935	88.1871	42.0796	61.6976	23.9111
Aug_Open_scaffold_212357_2BLAST_Metal_dependenthydrolasesofthebeta_lactamasesuperfamilyI_PhnPprotein_db_KEGGevalue_3.7e_10bit_score_70.1identity_49.3_	Aug_Open_scaffold_212357	Metal_dependenthydrolasesofthebeta_lactamasesuperfamilyI_PhnPprotein_db_KEGGevalue_3.7e_10bit_score_70.1identity_49.3_	None	None	None	191.577	92.0188	108.32	0	147.866	342.529	0	0	0	0	0	52.7497
Nov_Mud_scaffold_186907_2_BLAST_30SribosomalproteinS3p_K02982smallsubunitribosomalproteinS3_db_KEGGevalue_2.9e_70bit_score_270.4identity_95.1_	Nov_Mud_scaffold_186907	30SribosomalproteinS3p_K02982smallsubunitribosomalproteinS3_db_KEGGevalue_2.9e_70bit_score_270.4identity_95.1_	rps	Ribos	None	284.311	291.037	189.429	0	89.7022	78.2015	0	0	0	0	0	0
Nov_Mud_scaffold_64030_1_BLAST_RNApolymerasesigma_32subunitRpoH_K03089RNApolymerasesigma_32factor_db_KEGGevalue_1.8e_54bit_score_217.6identity_73.3_	Nov_Mud_scaffold_64030	RNApolymerasesigma_32subunitRpoH_K03089RNApolymerasesigma_32factor_db_KEGGevalue_1.8e_54bit_score_217.6identity_73.3_	None	None	None	0	63.0238	0	0	0	48.4623	133.322	209.009	110.549	133.231	146.392	85.2264
Nov_Open_scaffold_24456_2_BLAST_adenylylsulfatereductasesubunitalpha_EC_1.8.99.2__K00394adenylylsulfatereductase_subunitA_EC_1.8.99.2__db_KEGGevalue_5.7e_78bit_score_295.8identity_88.6_	Nov_Open_scaffold_24456	adenylylsulfatereductasesubunitalpha_EC_1.8.99.2__K00394adenylylsulfatereductase_subunitA_EC_1.8.99.2__db_KEGGevalue_5.7e_78bit_score_295.8identity_88.6_	None	None	None	263.912	92.5209	218.767	47.2145	87.8521	105.556	32.5189	0	0	49.5066	0	28.648
Nov_Plant_scaffold_42613_1_BLAST_csp_coldshockprotein_RNAhelicaseco_factor_RNAco_chaperone_K03704coldshockprotein_beta_ribbon_CspAfamily__db_KEGGevalue_7.8e_29bit_score_131.3identity_91.0_	Nov_Plant_scaffold_42613	csp_coldshockprotein_RNAhelicaseco_factor_RNAco_chaperone_K03704coldshockprotein_beta_ribbon_CspAfamily__db_KEGGevalue_7.8e_29bit_score_131.3identity_91.0_	None	None	OWC	0	0	321.243	0	0	605.179	0	0	0	0	0	0
Aug_Plant_scaffold_147592_3BLAST_ATPsynthaseI_K02116ATPsynthaseproteinI_db_KEGGevalue_1.1e_38bit_score_164.9identity_67.8_	Aug_Plant_scaffold_147592	ATPsynthaseI_K02116ATPsynthaseproteinI_db_KEGGevalue_1.1e_38bit_score_164.9identity_67.8_	ATPSynth	ATPSynth	None	98.907	152.2	99.9882	0	103.583	123.111	89.4455	0	0	132.729	0	123.388
Aug_Open_scaffold_1275_5BLAST_atpE_V_typeATPsynthasesubunitE_K02121V_typeH+_transportingATPasesubunitE_EC_3.6.3.14__db_KEGGevalue_9.9e_79bit_score_298.5identity_84.1_	Aug_Open_scaffold_1275	atpE_V_typeATPsynthasesubunitE_K02121V_typeH+_transportingATPasesubunitE_EC_3.6.3.14__db_KEGGevalue_9.9e_79bit_score_298.5identity_84.1_	ATPSynth	ATPSynth	None	57.6854	115.57	27.9632	0	68.6102	74.3948	97.678	148.569	114.753	47.6585	51.5054	115.647
Nov_Mud_scaffold_157_17_BLAST_ATPsynthaseI_K02116ATPsynthaseproteinI_db_KEGGevalue_1.1e_38bit_score_164.9identity_67.8_	Nov_Mud_scaffold_157	ATPsynthaseI_K02116ATPsynthaseproteinI_db_KEGGevalue_1.1e_38bit_score_164.9identity_67.8_	ATPSynth	ATPSynth	None	98.2963	152.2	95.6409	0	103.583	123.605	89.4455	0	0	132.729	0	123.388
Nov_Mud_scaffold_88351_2_BLAST_heatshockprotein_K13993HSP20familyprotein_db_KEGGevalue_3.4e_24bit_score_117.1identity_47.0_	Nov_Mud_scaffold_88351	heatshockprotein_K13993HSP20familyprotein_db_KEGGevalue_3.4e_24bit_score_117.1identity_47.0_	None	None	None	118.147	189.987	205.642	0	61.9409	75.4254	62.9726	0	56.2011	53.5305	36.2697	57.8784
Aug_Plant_scaffold_243509_2BLAST_csp_coldshockprotein_RNAhelicaseco_factor_RNAco_chaperone_K03704coldshockprotein_beta_ribbon_CspAfamily__db_KEGGevalue_7.6e_29bit_score_131.3identity_93.8_	Aug_Plant_scaffold_243509	csp_coldshockprotein_RNAhelicaseco_factor_RNAco_chaperone_K03704coldshockprotein_beta_ribbon_CspAfamily__db_KEGGevalue_7.6e_29bit_score_131.3identity_93.8_	None	None	OWC	0	0	307.167	0	0	610.455	0	0	0	0	0	0
Aug_Open_scaffold_304709_1BLAST_csp_coldshockprotein_RNAhelicaseco_factor_RNAco_chaperone_K03704coldshockprotein_beta_ribbon_CspAfamily__db_KEGGevalue_7.6e_29bit_score_131.3identity_93.8_	Aug_Open_scaffold_304709	csp_coldshockprotein_RNAhelicaseco_factor_RNAco_chaperone_K03704coldshockprotein_beta_ribbon_CspAfamily__db_KEGGevalue_7.6e_29bit_score_131.3identity_93.8_	None	None	OWC	0	0	307.167	0	0	610.455	0	0	0	0	0	0
Aug_Mud_scaffold_41413_3BLAST_HeatshockproteinHsp20_K13993HSP20familyprotein_db_KEGGevalue_1.7e_26bit_score_124.4identity_54.5_	Aug_Mud_scaffold_41413	HeatshockproteinHsp20_K13993HSP20familyprotein_db_KEGGevalue_1.7e_26bit_score_124.4identity_54.5_	None	None	None	0	0	0	169.293	0	0	284.259	193.929	110.765	90.1925	0	68.1297
Nov_Plant_scaffold_27050_2_BLAST_sgpB_Sulfurglobuleprotein_db_KEGGevalue_2.3e_30bit_score_137.1identity_64.3_	Nov_Plant_scaffold_27050	sgpB_Sulfurglobuleprotein_db_KEGGevalue_2.3e_30bit_score_137.1identity_64.3_	None	None	None	285.638	0	140.397	0	146.702	281.282	0	0	0	0	0	60.3883
Aug_Mud_scaffold_317805_1BLAST_glycogensynthase_EC_2.4.1.21__K00703starchsynthase_EC_2.4.1.21__db_KEGGevalue_8.5e_140bit_score_502.3identity_69.5_	Aug_Mud_scaffold_317805	glycogensynthase_EC_2.4.1.21__K00703starchsynthase_EC_2.4.1.21__db_KEGGevalue_8.5e_140bit_score_502.3identity_69.5_	None	None	None	0	0	0	178.088	0	0	0	87.4408	393.071	39.1981	164.8	49.6487
Aug_Mud_scaffold_25799_3BLAST_heatshockprotein_Hsp20family_K13993HSP20familyprotein_db_KEGGevalue_6.6e_37bit_score_159.5identity_49.1_	Aug_Mud_scaffold_25799	heatshockprotein_Hsp20family_K13993HSP20familyprotein_db_KEGGevalue_6.6e_37bit_score_159.5identity_49.1_	None	None	None	0	0	0	0	0	0	36.1828	103.019	25.492	262.784	367.135	116.871
Aug_Mud_scaffold_8478_5BLAST_sgpB_Sulfurglobuleprotein_db_KEGGevalue_2.3e_30bit_score_137.1identity_64.3_	Aug_Mud_scaffold_8478	sgpB_Sulfurglobuleprotein_db_KEGGevalue_2.3e_30bit_score_137.1identity_64.3_	None	None	None	285.638	0	140.397	0	146.702	281.282	0	0	0	0	0	56.1448
Aug_Plant_scaffold_43842_2BLAST_sgpB_Sulfurglobuleprotein_db_KEGGevalue_2.3e_30bit_score_137.1identity_64.3_	Aug_Plant_scaffold_43842	sgpB_Sulfurglobuleprotein_db_KEGGevalue_2.3e_30bit_score_137.1identity_64.3_	None	None	None	285.638	0	140.397	0	146.702	281.282	0	0	0	0	0	56.1448
Aug_Open_scaffold_45012_2BLAST_sgpB_Sulfurglobuleprotein_db_KEGGevalue_2.3e_30bit_score_137.1identity_64.3_	Aug_Open_scaffold_45012	sgpB_Sulfurglobuleprotein_db_KEGGevalue_2.3e_30bit_score_137.1identity_64.3_	None	None	None	285.638	0	140.397	0	146.702	281.282	0	0	0	0	0	56.1448
Nov_Mud_scaffold_24812_2_BLAST_sgpB_Sulfurglobuleprotein_db_KEGGevalue_2.3e_30bit_score_137.1identity_64.3_	Nov_Mud_scaffold_24812	sgpB_Sulfurglobuleprotein_db_KEGGevalue_2.3e_30bit_score_137.1identity_64.3_	None	None	None	285.638	0	140.397	0	146.702	281.282	0	0	0	0	0	56.1448
Nov_Open_scaffold_4765_5_BLAST_sgpB_Sulfurglobuleprotein_db_KEGGevalue_2.3e_30bit_score_137.1identity_64.3_	Nov_Open_scaffold_4765	sgpB_Sulfurglobuleprotein_db_KEGGevalue_2.3e_30bit_score_137.1identity_64.3_	None	None	None	285.638	0	140.397	0	146.702	281.282	0	0	0	0	0	56.1448
Nov_Plant_scaffold_234_10_BLAST_atpE_V_typeATPsynthasesubunitE_K02121V_typeH+_transportingATPasesubunitE_EC_3.6.3.14__db_KEGGevalue_9.9e_79bit_score_298.5identity_84.1_	Nov_Plant_scaffold_234	atpE_V_typeATPsynthasesubunitE_K02121V_typeH+_transportingATPasesubunitE_EC_3.6.3.14__db_KEGGevalue_9.9e_79bit_score_298.5identity_84.1_	ATPSynth	ATPSynth	None	57.6854	121.817	25.9658	0	71.5933	67.9257	92.9132	153.286	109.87	44.8157	53.6514	108.531
Aug_Open_scaffold_68446_1BLAST_HeatshockproteinHsp20_K13993HSP20familyprotein_db_KEGGevalue_1.9e_27bit_score_127.5identity_56.9_	Aug_Open_scaffold_68446	HeatshockproteinHsp20_K13993HSP20familyprotein_db_KEGGevalue_1.9e_27bit_score_127.5identity_56.9_	None	None	None	0	0	0	136.494	0	0	309.608	189.724	120.553	76.7041	0	74.3233
Aug_Plant_scaffold_115640_1BLAST_acsA_acetyl_coenzymeAsynthetase_K01895acetyl_CoAsynthetase_EC_6.2.1.1__db_KEGGevalue_9.3e_220bit_score_768.1identity_95.3_	Aug_Plant_scaffold_115640	acsA_acetyl_coenzymeAsynthetase_K01895acetyl_CoAsynthetase_EC_6.2.1.1__db_KEGGevalue_9.3e_220bit_score_768.1identity_95.3_	None	None	None	78.5505	112.629	72.7526	101.724	89.8159	87.5359	71.9927	53.3294	58.2992	48.9557	28.4321	97.7951
Aug_Plant_scaffold_4508_4RBH_groEL_chaperoninGroEL_K04077chaperoninGroEL_db_KEGG_	Aug_Plant_scaffold_4508	groEL_chaperoninGroEL_K04077chaperoninGroEL_db_KEGG_	None	None	None	23.514	58.9185	26.2354	0	0	0	306.876	163.353	144.337	0	0	177.818
Nov_Plant_scaffold_26045_2_BLAST_50SribosomalproteinL11p_db_KEGGevalue_4.5e_71bit_score_272.7identity_97.9_	Nov_Plant_scaffold_26045	50SribosomalproteinL11p_db_KEGGevalue_4.5e_71bit_score_272.7identity_97.9_	rpl	Ribos	None	288.502	285.107	212.603	0	79.0578	32.125	0	0	0	0	0	0
Nov_Plant_scaffold_16992_2_BLAST_DNA_directedRNApolymerasesubunitalpha_EC_2.7.7.6__K03040DNA_directedRNApolymerasesubunitalpha_EC_2.7.7.6__db_KEGGevalue_7.6e_170bit_score_602.1identity_91.5_	Nov_Plant_scaffold_16992	DNA_directedRNApolymerasesubunitalpha_EC_2.7.7.6__K03040DNA_directedRNApolymerasesubunitalpha_EC_2.7.7.6__db_KEGGevalue_7.6e_170bit_score_602.1identity_91.5_	None	None	None	331.863	244.669	243.161	0	56.385	19.8097	0	0	0	0	0	0
Aug_Plant_scaffold_89799_1BLAST_cold_shockDNA_bindingdomain_containingprotein_K03704coldshockprotein_beta_ribbon_CspAfamily__db_KEGGevalue_6.1e_26bit_score_121.7identity_83.3_	Aug_Plant_scaffold_89799	cold_shockDNA_bindingdomain_containingprotein_K03704coldshockprotein_beta_ribbon_CspAfamily__db_KEGGevalue_6.1e_26bit_score_121.7identity_83.3_	None	None	OWC	0	0	0	0	415.272	471.986	0	0	0	0	0	0
Nov_Mud_scaffold_82_46_BLAST_cold_shockDNA_bindingdomain_containingprotein_K03704coldshockprotein_beta_ribbon_CspAfamily__db_KEGGevalue_6.1e_26bit_score_121.7identity_83.3_	Nov_Mud_scaffold_82	cold_shockDNA_bindingdomain_containingprotein_K03704coldshockprotein_beta_ribbon_CspAfamily__db_KEGGevalue_6.1e_26bit_score_121.7identity_83.3_	None	None	OWC	0	0	0	0	415.272	471.986	0	0	0	0	0	0
Nov_Plant_scaffold_4043_3_BLAST_cold_shockDNA_bindingdomain_containingprotein_K03704coldshockprotein_beta_ribbon_CspAfamily__db_KEGGevalue_6.1e_26bit_score_121.7identity_83.3_	Nov_Plant_scaffold_4043	cold_shockDNA_bindingdomain_containingprotein_K03704coldshockprotein_beta_ribbon_CspAfamily__db_KEGGevalue_6.1e_26bit_score_121.7identity_83.3_	None	None	OWC	0	0	0	0	415.272	471.986	0	0	0	0	0	0
Aug_Open_scaffold_68289_2BLAST_recombinaseA_K08482circadianclockproteinKaiC_db_KEGGevalue_3.2e_32bit_score_143.7identity_54.2_	Aug_Open_scaffold_68289	recombinaseA_K08482circadianclockproteinKaiC_db_KEGGevalue_3.2e_32bit_score_143.7identity_54.2_	None	None	None	0	236.341	44.1167	83.2041	54.5964	87.9916	76.1546	87.7963	105.753	0	63.6513	47.4084
Nov_Plant_scaffold_1775_1_BLAST_ribonucleasepproteincomponent_K03536ribonucleasePproteincomponent_EC_3.1.26.5__db_KEGGevalue_1e_38bit_score_164.9identity_72.7_	Nov_Plant_scaffold_1775	ribonucleasepproteincomponent_K03536ribonucleasePproteincomponent_EC_3.1.26.5__db_KEGGevalue_1e_38bit_score_164.9identity_72.7_	None	None	None	383.014	318.05	183.308	0	0	0	0	0	0	0	0	0
Nov_Plant_scaffold_2052_5_BLAST_sulfuroxidationproteinSoxZ_db_KEGGevalue_3.2e_23bit_score_113.2identity_61.5_	Nov_Plant_scaffold_2052	sulfuroxidationproteinSoxZ_db_KEGGevalue_3.2e_23bit_score_113.2identity_61.5_	None	None	None	219.042	336.939	327.639	0	0	0	0	0	0	0	0	0
Nov_Mud_scaffold_466_28_BLAST_atpE_V_typeATPsynthasesubunitE_K02121V_typeH+_transportingATPasesubunitE_EC_3.6.3.14__db_KEGGevalue_8.5e_54bit_score_215.3identity_83.0_	Nov_Mud_scaffold_466	atpE_V_typeATPsynthasesubunitE_K02121V_typeH+_transportingATPasesubunitE_EC_3.6.3.14__db_KEGGevalue_8.5e_54bit_score_215.3identity_83.0_	ATPSynth	ATPSynth	None	61.1818	90.6037	108.112	0	67.538	76.0703	76.1107	134.691	114.632	0	54.2201	100.351
Nov_Open_scaffold_18316_2_BLAST_heatshockprotein_Hsp20family_K13993HSP20familyprotein_db_KEGGevalue_1.9e_44bit_score_184.5identity_58.4_	Nov_Open_scaffold_18316	heatshockprotein_Hsp20family_K13993HSP20familyprotein_db_KEGGevalue_1.9e_44bit_score_184.5identity_58.4_	None	None	None	0	0	0	146.836	0	80.1353	60.0452	77.1482	0	97.4708	203.482	213.766
Nov_Plant_scaffold_16992_6_BLAST_30SribosomalproteinS13p_K02952smallsubunitribosomalproteinS13_db_KEGGevalue_1.8e_48bit_score_197.2identity_93.4_	Nov_Plant_scaffold_16992	30SribosomalproteinS13p_K02952smallsubunitribosomalproteinS13_db_KEGGevalue_1.8e_48bit_score_197.2identity_93.4_	rps	Ribos	None	319.574	330.612	224.652	0	0	0	0	0	0	0	0	0
Nov_Mud_scaffold_2766_6_BLAST_heatshockproteinHsp20_K13993HSP20familyprotein_db_KEGGevalue_1.3e_31bit_score_141.7identity_45.4_	Nov_Mud_scaffold_2766	heatshockproteinHsp20_K13993HSP20familyprotein_db_KEGGevalue_1.3e_31bit_score_141.7identity_45.4_	None	None	None	51.5616	87.3265	68.4339	0	0	0	245.083	88.8522	150.173	0	0	181.559
Aug_Open_scaffold_177592_1BLAST_acetoacetyl_CoAreductase_db_KEGGevalue_3.5e_18bit_score_95.9identity_67.2_	Aug_Open_scaffold_177592	acetoacetyl_CoAreductase_db_KEGGevalue_3.5e_18bit_score_95.9identity_67.2_	None	None	None	0	0	0	0	0	581.923	0	0	0	0	0	288.638
Nov_Plant_scaffold_341_2_BLAST_30SribosomalproteinS20p_K02968smallsubunitribosomalproteinS20_db_KEGGevalue_5.4e_38bit_score_162.2identity_94.3_	Nov_Plant_scaffold_341	30SribosomalproteinS20p_K02968smallsubunitribosomalproteinS20_db_KEGGevalue_5.4e_38bit_score_162.2identity_94.3_	rps	Ribos	None	251.947	277.181	195.341	0	144.693	0	0	0	0	0	0	0
Nov_Plant_scaffold_45383_2_BLAST_ompa/motbdomain_containingprotein_K03286OmpA_OmpFporin_OOPfamily_db_KEGGevalue_7.6e_24bit_score_115.2identity_64.3_	Nov_Plant_scaffold_45383	ompa/motbdomain_containingprotein_K03286OmpA_OmpFporin_OOPfamily_db_KEGGevalue_7.6e_24bit_score_115.2identity_64.3_	None	None	None	452.905	218.827	195.341	0	0	0	0	0	0	0	0	0
Aug_Mud_scaffold_172379_1BLAST_heatshockprotein_hsp20family_K13993HSP20familyprotein_db_KEGGevalue_7.9e_48bit_score_195.7identity_60.5_	Aug_Mud_scaffold_172379	heatshockprotein_hsp20family_K13993HSP20familyprotein_db_KEGGevalue_7.9e_48bit_score_195.7identity_60.5_	None	None	None	0	0	0	0	0	0	157.515	213.52	186.461	0	0	304.071
Aug_Open_scaffold_10200_2BLAST_transporter_majorfacilitatorsuperfamily_db_KEGGevalue_1.5e_159bit_score_568.2identity_64.5_	Aug_Open_scaffold_10200	transporter_majorfacilitatorsuperfamily_db_KEGGevalue_1.5e_159bit_score_568.2identity_64.5_	None	None	None	0	0	0	65.8116	0	40.1484	213.404	110.039	71.0576	151.283	126.801	82.8458
Nov_Mud_scaffold_23406_1_RBH_mcrB_methyl_coenzymeMreductasesubunitbeta_K00401methyl_coenzymeMreductasebetasubunit_EC_2.8.4.1__db_KEGG_	Nov_Mud_scaffold_23406	mcrB_methyl_coenzymeMreductasesubunitbeta_K00401methyl_coenzymeMreductasebetasubunit_EC_2.8.4.1__db_KEGG_	mcr	MethGen	None	47.0515	46.8961	29.3299	52.6213	105.701	106.909	96.1764	101.218	96.9369	49.0393	57.6478	71.1997
Aug_Open_scaffold_139928_1RBH_acsA_acetyl_coenzymeAsynthetase_K01895acetyl_CoAsynthetase_EC_6.2.1.1__db_KEGG_	Aug_Open_scaffold_139928	acsA_acetyl_coenzymeAsynthetase_K01895acetyl_CoAsynthetase_EC_6.2.1.1__db_KEGG_	None	None	None	88.5756	73.493	53.2941	60.5703	105.995	95.8384	92.8044	71.3169	68.1696	38.6084	36.0059	74.6184
Nov_Mud_scaffold_82604_1_RBH_Methanolmethyltransferasecorrinoidprotein_db_KEGG_	Nov_Mud_scaffold_82604	Methanolmethyltransferasecorrinoidprotein_db_KEGG_	None	None	None	115.364	67.9319	45.1206	75.5136	126.737	45.3085	98.4964	98.8323	75.0787	0	65.3351	44.5089
Aug_Mud_scaffold_34473_1BLAST_nosZ_nitrous_oxidereductase_db_KEGGevalue_6.2e_55bit_score_219.2identity_72.6_	Aug_Mud_scaffold_34473	nosZ_nitrous_oxidereductase_db_KEGGevalue_6.2e_55bit_score_219.2identity_72.6_	nos	NitrRed	None	68.233	73.2216	68.3474	0	190.812	0	182.663	81.2755	0	65.272	51.2865	77.0919
Nov_Plant_scaffold_49585_2_BLAST_phasinfamilyprotein_db_KEGGevalue_7.5e_16bit_score_89.0identity_36.0_	Nov_Plant_scaffold_49585	phasinfamilyprotein_db_KEGGevalue_7.5e_16bit_score_89.0identity_36.0_	None	None	None	0	0	76.5727	104.037	129.147	208.651	85.8717	83.0521	0	0	50.5309	119.709
Nov_Plant_scaffold_16730_2_BLAST_50SribosomalproteinL13p_K02871largesubunitribosomalproteinL13_db_KEGGevalue_3.7e_65bit_score_253.1identity_86.4_	Nov_Plant_scaffold_16730	50SribosomalproteinL13p_K02871largesubunitribosomalproteinL13_db_KEGGevalue_3.7e_65bit_score_253.1identity_86.4_	rpl	Ribos	None	222.224	342.832	290.422	0	0	0	0	0	0	0	0	0
Aug_Open_scaffold_217609_2BLAST_groEL_chaperoninGroEL_K04077chaperoninGroEL_db_KEGGevalue_3e_116bit_score_423.7identity_78.4_	Aug_Open_scaffold_217609	groEL_chaperoninGroEL_K04077chaperoninGroEL_db_KEGGevalue_3e_116bit_score_423.7identity_78.4_	None	None	None	22.5542	65.2825	26.3428	0	21.0991	0	276.295	133.849	128.962	0	0	178.032
Aug_Mud_scaffold_338614_1BLAST_cold_shockDNA_bindingdomain_containingprotein_K03704coldshockprotein_beta_ribbon_CspAfamily__db_KEGGevalue_1.4e_25bit_score_120.6identity_83.3_	Aug_Mud_scaffold_338614	cold_shockDNA_bindingdomain_containingprotein_K03704coldshockprotein_beta_ribbon_CspAfamily__db_KEGGevalue_1.4e_25bit_score_120.6identity_83.3_	None	None	OWC	0	0	0	0	415.272	435.679	0	0	0	0	0	0
Aug_Mud_scaffold_10121_5BLAST_cold_shockDNA_bindingproteinfamilyprotein_K03704coldshockprotein_beta_ribbon_CspAfamily__db_KEGGevalue_3.8e_31bit_score_139.0identity_97.1_	Aug_Mud_scaffold_10121	cold_shockDNA_bindingproteinfamilyprotein_K03704coldshockprotein_beta_ribbon_CspAfamily__db_KEGGevalue_3.8e_31bit_score_139.0identity_97.1_	None	None	None	0	0	0	0	473.063	374.846	0	0	0	0	0	0
Aug_Plant_scaffold_6125_5BLAST_cold_shockDNA_bindingproteinfamilyprotein_K03704coldshockprotein_beta_ribbon_CspAfamily__db_KEGGevalue_3.8e_31bit_score_139.0identity_97.1_	Aug_Plant_scaffold_6125	cold_shockDNA_bindingproteinfamilyprotein_K03704coldshockprotein_beta_ribbon_CspAfamily__db_KEGGevalue_3.8e_31bit_score_139.0identity_97.1_	None	None	None	0	0	0	0	473.063	374.846	0	0	0	0	0	0
Aug_Open_scaffold_1448_10BLAST_cold_shockDNA_bindingproteinfamilyprotein_K03704coldshockprotein_beta_ribbon_CspAfamily__db_KEGGevalue_3.8e_31bit_score_139.0identity_97.1_	Aug_Open_scaffold_1448	cold_shockDNA_bindingproteinfamilyprotein_K03704coldshockprotein_beta_ribbon_CspAfamily__db_KEGGevalue_3.8e_31bit_score_139.0identity_97.1_	None	None	None	0	0	0	0	473.063	374.846	0	0	0	0	0	0
Nov_Plant_scaffold_32066_1_BLAST_polygranuleassociated_db_KEGGevalue_6.3e_37bit_score_159.8identity_51.3_	Nov_Plant_scaffold_32066	polygranuleassociated_db_KEGGevalue_6.3e_37bit_score_159.8identity_51.3_	None	None	None	101.66	76.8251	53.3131	0	45.4925	42.345	203.969	166.289	81.4723	31.5366	24.8091	19.9186
Aug_Open_scaffold_177740_1BLAST_transporter_majorfacilitatorsuperfamily_db_KEGGevalue_1.2e_151bit_score_542.0identity_65.4_	Aug_Open_scaffold_177740	transporter_majorfacilitatorsuperfamily_db_KEGGevalue_1.2e_151bit_score_542.0identity_65.4_	None	None	None	0	0	0	0	0	0	299.448	123.168	180.961	159.319	0	84.4016
Nov_Open_scaffold_2190_4_BLAST_50SribosomalproteinL7/L12_db_KEGGevalue_5.3e_47bit_score_192.6identity_78.6_	Nov_Open_scaffold_2190	50SribosomalproteinL7/L12_db_KEGGevalue_5.3e_47bit_score_192.6identity_78.6_	rpl	Ribos	None	192.03	87.5575	185.132	0	126.586	103.389	0	0	0	86.108	0	65.0886
Nov_Mud_scaffold_47601_2_BLAST_phasinfamilyprotein_db_KEGGevalue_4.9e_40bit_score_169.5identity_67.8_	Nov_Mud_scaffold_47601	phasinfamilyprotein_db_KEGGevalue_4.9e_40bit_score_169.5identity_67.8_	None	None	None	75.2066	0	52.4279	125.241	327.578	219.038	43.8551	0	0	0	0	0
Aug_Mud_scaffold_22335_2BLAST_heatshockproteinHsp20_K13993HSP20familyprotein_db_KEGGevalue_1.9e_16bit_score_91.3identity_38.1_	Aug_Mud_scaffold_22335	heatshockproteinHsp20_K13993HSP20familyprotein_db_KEGGevalue_1.9e_16bit_score_91.3identity_38.1_	None	None	None	0	0	0	0	0	0	122.987	213.508	222.329	0	0	279.605
Aug_Plant_scaffold_27080_3BLAST_atpE_V_typeATPsynthasesubunitE_K02121V_typeH+_transportingATPasesubunitE_EC_3.6.3.14__db_KEGGevalue_1.3e_78bit_score_298.1identity_84.1_	Aug_Plant_scaffold_27080	atpE_V_typeATPsynthasesubunitE_K02121V_typeH+_transportingATPasesubunitE_EC_3.6.3.14__db_KEGGevalue_1.3e_78bit_score_298.1identity_84.1_	ATPSynth	ATPSynth	None	57.6854	109.955	32.1433	0	65.8175	56.6048	81.2349	119.924	113.289	47.6585	44.8043	103.193
Aug_Mud_scaffold_234690_2BLAST_HSP20familyprotein_K13993HSP20familyprotein_db_KEGGevalue_1.1e_32bit_score_144.8identity_64.8_	Aug_Mud_scaffold_234690	HSP20familyprotein_K13993HSP20familyprotein_db_KEGGevalue_1.1e_32bit_score_144.8identity_64.8_	None	None	None	0	107.802	0	0	0	0	131.201	194.059	147.464	0	144.037	106.633
Aug_Mud_scaffold_17562_3BLAST_heatshockprotein_Hsp20family_K13993HSP20familyprotein_db_KEGGevalue_5.5e_36bit_score_156.4identity_49.4_	Aug_Mud_scaffold_17562	heatshockprotein_Hsp20family_K13993HSP20familyprotein_db_KEGGevalue_5.5e_36bit_score_156.4identity_49.4_	None	None	None	0	0	0	0	0	0	109.99	156.499	99.6085	136.338	169.489	159.169
Aug_Open_scaffold_457_5BLAST_polygranuleassociated_db_KEGGevalue_2.2e_37bit_score_161.4identity_51.9_	Aug_Open_scaffold_457	polygranuleassociated_db_KEGGevalue_2.2e_37bit_score_161.4identity_51.9_	None	None	None	109.672	79.1429	50.4309	0	41.8728	42.0298	192.653	158.961	76.3217	32.3757	21.3513	24.764
Nov_Mud_scaffold_263_5_BLAST_phasin_db_KEGGevalue_3.6e_63bit_score_246.9identity_66.7_	Nov_Mud_scaffold_263	phasin_db_KEGGevalue_3.6e_63bit_score_246.9identity_66.7_	None	None	None	88.6239	60.8947	77.8303	74.8136	178.896	125.34	29.2617	0	0	50.0669	44.8819	96.0157
Nov_Plant_scaffold_4000_7_BLAST_phasin_db_KEGGevalue_3.6e_63bit_score_246.9identity_66.7_	Nov_Plant_scaffold_4000	phasin_db_KEGGevalue_3.6e_63bit_score_246.9identity_66.7_	None	None	None	88.6239	60.8947	77.8303	74.8136	178.896	124.18	29.2617	0	0	50.0669	44.8819	96.0157
Nov_Plant_scaffold_84_9_BLAST_37kDpre_earlyproteinn_2Tax_EnterobacteriaphageT5RepID_Q6QGS6_BPT5_db_UNIREFevalue_4.3e_20bit_score_104.0identity_42.9_	Nov_Plant_scaffold_84	37kDpre_earlyproteinn_2Tax_EnterobacteriaphageT5RepID_Q6QGS6_BPT5_db_UNIREFevalue_4.3e_20bit_score_104.0identity_42.9_	None	None	None	82.2756	445.727	296.562	0	0	0	0	0	0	0	0	0
Aug_Plant_scaffold_1155_7BLAST_polygranuleassociated_db_KEGGevalue_2.2e_37bit_score_161.4identity_51.9_	Aug_Plant_scaffold_1155	polygranuleassociated_db_KEGGevalue_2.2e_37bit_score_161.4identity_51.9_	None	None	None	109.672	79.1429	50.4309	0	39.4097	42.0298	192.653	158.961	74.3132	32.3757	21.3513	23.3073
Aug_Plant_scaffold_187143_2BLAST_tolprotein_membranespanningprotein_db_KEGGevalue_1.9e_23bit_score_114.0identity_65.7_	Aug_Plant_scaffold_187143	tolprotein_membranespanningprotein_db_KEGGevalue_1.9e_23bit_score_114.0identity_65.7_	None	None	None	176.146	170.989	275.772	0	0	62.1349	0	0	0	0	0	137.502
Nov_Plant_scaffold_884_6_BLAST_tolprotein_membranespanningprotein_db_KEGGevalue_1.9e_23bit_score_114.0identity_65.7_	Nov_Plant_scaffold_884	tolprotein_membranespanningprotein_db_KEGGevalue_1.9e_23bit_score_114.0identity_65.7_	None	None	None	176.146	170.989	275.772	0	0	62.1349	0	0	0	0	0	137.502
Aug_Plant_scaffold_74077_2BLAST_cold_shockDNA_bindingdomain_containingprotein_K03704coldshockprotein_beta_ribbon_CspAfamily__db_KEGGevalue_1.5e_27bit_score_127.1identity_89.4_	Aug_Plant_scaffold_74077	cold_shockDNA_bindingdomain_containingprotein_K03704coldshockprotein_beta_ribbon_CspAfamily__db_KEGGevalue_1.5e_27bit_score_127.1identity_89.4_	None	None	None	364.918	0	0	0	0	453.833	0	0	0	0	0	0
Nov_Mud_scaffold_16728_3_BLAST_cold_shockDNA_bindingdomain_containingprotein_K03704coldshockprotein_beta_ribbon_CspAfamily__db_KEGGevalue_1.5e_27bit_score_127.1identity_89.4_	Nov_Mud_scaffold_16728	cold_shockDNA_bindingdomain_containingprotein_K03704coldshockprotein_beta_ribbon_CspAfamily__db_KEGGevalue_1.5e_27bit_score_127.1identity_89.4_	None	None	None	364.918	0	0	0	0	453.833	0	0	0	0	0	0
Aug_Open_scaffold_158684_1BLAST_monothiolglutaredoxin_db_KEGGevalue_6.7e_39bit_score_165.2identity_79.8_	Aug_Open_scaffold_158684	monothiolglutaredoxin_db_KEGGevalue_6.7e_39bit_score_165.2identity_79.8_	None	None	None	278.78	250.151	199.377	0	0	83.705	0	0	0	0	0	0
Aug_Mud_scaffold_150835_2BLAST_HeatshockproteinHsp20_db_KEGGevalue_9e_33bit_score_145.6identity_46.1_	Aug_Mud_scaffold_150835	HeatshockproteinHsp20_db_KEGGevalue_9e_33bit_score_145.6identity_46.1_	None	None	None	0	0	0	0	0	0	179.987	186.628	138.343	0	0	304.836
Nov_Plant_scaffold_5824_1_BLAST_30SribosomalproteinS4p_K02986smallsubunitribosomalproteinS4_db_KEGGevalue_1.6e_89bit_score_334.3identity_93.2_	Nov_Plant_scaffold_5824	30SribosomalproteinS4p_K02986smallsubunitribosomalproteinS4_db_KEGGevalue_1.6e_89bit_score_334.3identity_93.2_	rps	Ribos	None	255.898	300.665	252.805	0	0	0	0	0	0	0	0	0
Nov_Mud_scaffold_96170_2_BLAST_cold_shockDNA_bindingdomain_containingprotein_K03704coldshockprotein_beta_ribbon_CspAfamily__db_KEGGevalue_2e_29bit_score_133.3identity_95.5_	Nov_Mud_scaffold_96170	cold_shockDNA_bindingdomain_containingprotein_K03704coldshockprotein_beta_ribbon_CspAfamily__db_KEGGevalue_2e_29bit_score_133.3identity_95.5_	None	None	None	0	0	0	0	334.836	471.986	0	0	0	0	0	0
Nov_Mud_scaffold_70265_5_BLAST_50SribosomalproteinL5p_K02931largesubunitribosomalproteinL5_db_KEGGevalue_2.1e_35bit_score_153.3identity_96.0_	Nov_Mud_scaffold_70265	50SribosomalproteinL5p_K02931largesubunitribosomalproteinL5_db_KEGGevalue_2.1e_35bit_score_153.3identity_96.0_	rpl	Ribos	None	205.667	428.274	170.174	0	0	0	0	0	0	0	0	0
Nov_Open_scaffold_23328_1_RBH_atpI_V_typeATPsynthasesubunitI_K02123V_typeH+_transportingATPasesubunitI_EC_3.6.3.14__db_KEGG_	Nov_Open_scaffold_23328	atpI_V_typeATPsynthasesubunitI_K02123V_typeH+_transportingATPasesubunitI_EC_3.6.3.14__db_KEGG_	ATPSynth	ATPSynth	None	23.4613	48.6756	13.217	39.4811	55.4263	44.7734	110.171	143.215	122.455	47.8825	49.2598	104.505
Aug_Plant_scaffold_98811_1BLAST_cold_shockDNA_bindingdomain_containingprotein_K03704coldshockprotein_beta_ribbon_CspAfamily__db_KEGGevalue_1.6e_24bit_score_117.1identity_82.9_	Aug_Plant_scaffold_98811	cold_shockDNA_bindingdomain_containingprotein_K03704coldshockprotein_beta_ribbon_CspAfamily__db_KEGGevalue_1.6e_24bit_score_117.1identity_82.9_	None	None	None	0	0	0	327.26	0	471.899	0	0	0	0	0	0
Aug_Mud_scaffold_194905_1BLAST_heatshockprotein_hsp20family_K13993HSP20familyprotein_db_KEGGevalue_1.5e_15bit_score_87.4identity_53.8_	Aug_Mud_scaffold_194905	heatshockprotein_hsp20family_K13993HSP20familyprotein_db_KEGGevalue_1.5e_15bit_score_87.4identity_53.8_	None	None	None	0	0	0	0	0	0	272.527	189.994	332.206	0	0	0
Aug_Plant_scaffold_43119_2BLAST_thsD_thermosomesubunitdelta_db_KEGGevalue_1.9e_55bit_score_220.7identity_94.2_	Aug_Plant_scaffold_43119	thsD_thermosomesubunitdelta_db_KEGGevalue_1.9e_55bit_score_220.7identity_94.2_	None	None	None	0	0	0	0	0	0	249.818	178.372	201.281	0	0	163.112
Nov_Open_scaffold_2481_4_BLAST_heatshockprotein_hsp20family_K13993HSP20familyprotein_db_KEGGevalue_3.3e_32bit_score_143.7identity_50.0_	Nov_Open_scaffold_2481	heatshockprotein_hsp20family_K13993HSP20familyprotein_db_KEGGevalue_3.3e_32bit_score_143.7identity_50.0_	None	None	None	0	0	0	89.2083	0	60.3149	244.12	127.747	221.548	0	0	49.0466
Nov_Plant_scaffold_7407_1_BLAST_acetate__CoAligase_K01895acetyl_CoAsynthetase_EC_6.2.1.1__db_KEGGevalue_1.4e_201bit_score_708.4identity_84.7_	Nov_Plant_scaffold_7407	acetate__CoAligase_K01895acetyl_CoAsynthetase_EC_6.2.1.1__db_KEGGevalue_1.4e_201bit_score_708.4identity_84.7_	None	None	None	68.2646	52.0331	98.7468	56.8027	58.8621	89.0595	69.3588	105.728	57.7684	65.2215	20.2936	48.2913
Aug_Mud_scaffold_14857_1BLAST_cspA_CspAprotein_K03704coldshockprotein_beta_ribbon_CspAfamily__db_KEGGevalue_3.9e_25bit_score_119.0identity_83.3_	Aug_Mud_scaffold_14857	cspA_CspAprotein_K03704coldshockprotein_beta_ribbon_CspAfamily__db_KEGGevalue_3.9e_25bit_score_119.0identity_83.3_	None	None	None	0	564.208	224.845	0	0	0	0	0	0	0	0	0
Aug_Open_scaffold_16269_1BLAST_cspA_CspAprotein_K03704coldshockprotein_beta_ribbon_CspAfamily__db_KEGGevalue_3.9e_25bit_score_119.0identity_83.3_	Aug_Open_scaffold_16269	cspA_CspAprotein_K03704coldshockprotein_beta_ribbon_CspAfamily__db_KEGGevalue_3.9e_25bit_score_119.0identity_83.3_	None	None	None	0	564.208	224.845	0	0	0	0	0	0	0	0	0
Nov_Open_scaffold_1983_9_BLAST_cspA_CspAprotein_K03704coldshockprotein_beta_ribbon_CspAfamily__db_KEGGevalue_3.9e_25bit_score_119.0identity_83.3_	Nov_Open_scaffold_1983	cspA_CspAprotein_K03704coldshockprotein_beta_ribbon_CspAfamily__db_KEGGevalue_3.9e_25bit_score_119.0identity_83.3_	None	None	None	0	564.208	224.845	0	0	0	0	0	0	0	0	0
Nov_Mud_scaffold_466_23_BLAST_atpD_V_typeATPsynthasesubunitD_EC_3.6.3.14__K02120V_typeH+_transportingATPasesubunitD_EC_3.6.3.14__db_KEGGevalue_3e_89bit_score_333.6identity_91.0_	Nov_Mud_scaffold_466	atpD_V_typeATPsynthasesubunitD_EC_3.6.3.14__K02120V_typeH+_transportingATPasesubunitD_EC_3.6.3.14__db_KEGGevalue_3e_89bit_score_333.6identity_91.0_	ATPSynth	ATPSynth	None	60.8218	51.6158	29.9364	35.6746	69.6168	64.2333	80.5701	151.319	100.225	34.7477	44.7624	65.4986
Nov_Plant_scaffold_234_5_RBH_atpD_V_typeATPsynthasesubunitD_EC_3.6.3.14__K02120V_typeH+_transportingATPasesubunitD_EC_3.6.3.14__db_KEGG_	Nov_Plant_scaffold_234	atpD_V_typeATPsynthasesubunitD_EC_3.6.3.14__K02120V_typeH+_transportingATPasesubunitD_EC_3.6.3.14__db_KEGG_	ATPSynth	ATPSynth	None	60.8218	51.6158	29.9364	35.6746	69.6168	64.2333	80.5701	151.319	100.225	34.7477	44.7624	65.4986
Nov_Plant_scaffold_30076_3_BLAST_30SribosomalproteinS4p_K02986smallsubunitribosomalproteinS4_db_KEGGevalue_1.8e_67bit_score_260.8identity_89.7_	Nov_Plant_scaffold_30076	30SribosomalproteinS4p_K02986smallsubunitribosomalproteinS4_db_KEGGevalue_1.8e_67bit_score_260.8identity_89.7_	rps	Ribos	None	217.277	237.396	111.155	0	182.081	39.9706	0	0	0	0	0	0
Nov_Plant_scaffold_767_8_BLAST_thioredoxin_K03671thioredoxin1_db_KEGGevalue_1.3e_49bit_score_201.1identity_90.5_	Nov_Plant_scaffold_767	thioredoxin_K03671thioredoxin1_db_KEGGevalue_1.3e_49bit_score_201.1identity_90.5_	None	None	None	300.143	282.855	203.627	0	0	0	0	0	0	0	0	0
Aug_Mud_scaffold_3036_7RBH_atpI_V_typeATPsynthasesubunitI_K02123V_typeH+_transportingATPasesubunitI_EC_3.6.3.14__db_KEGG_	Aug_Mud_scaffold_3036	atpI_V_typeATPsynthasesubunitI_K02123V_typeH+_transportingATPasesubunitI_EC_3.6.3.14__db_KEGG_	ATPSynth	ATPSynth	None	21.1499	30.751	13.118	34.4918	64.2184	40.4573	118.524	140.299	116.773	47.1698	46.4768	105.985
Nov_Plant_scaffold_13011_3_BLAST_elongationfactorTu_EC_3.6.5.3__db_KEGGevalue_1.4e_131bit_score_474.6identity_94.1_	Nov_Plant_scaffold_13011	elongationfactorTu_EC_3.6.5.3__db_KEGGevalue_1.4e_131bit_score_474.6identity_94.1_	None	None	None	359.303	195.657	129.696	0	59.1786	33.9069	0	0	0	0	0	0
Aug_Plant_scaffold_14152_1BLAST_HeatshockproteinHsp20_db_KEGGevalue_5.5e_41bit_score_172.9identity_53.7_	Aug_Plant_scaffold_14152	HeatshockproteinHsp20_db_KEGGevalue_5.5e_41bit_score_172.9identity_53.7_	None	None	None	0	0	0	0	0	0	291.417	50.6319	71.0726	0	0	361.226
Nov_Open_scaffold_30466_1_BLAST_heatshockproteinHsp20_K13993HSP20familyprotein_db_KEGGevalue_2.1e_12bit_score_77.4identity_38.0_	Nov_Open_scaffold_30466	heatshockproteinHsp20_K13993HSP20familyprotein_db_KEGGevalue_2.1e_12bit_score_77.4identity_38.0_	None	None	None	87.8467	0	0	0	86.6393	70.4579	194.863	136.985	132.539	0	0	64.6492
Nov_Mud_scaffold_23406_2_BLAST_mcrD_methyl_coenzymeMreductaseoperonproteinD_K03422methyl_coenzymeMreductasesubunitD_db_KEGGevalue_2.8e_67bit_score_260.4identity_74.9_	Nov_Mud_scaffold_23406	mcrD_methyl_coenzymeMreductaseoperonproteinD_K03422methyl_coenzymeMreductasesubunitD_db_KEGGevalue_2.8e_67bit_score_260.4identity_74.9_	mcr	MethGen	None	56.9861	49.4168	67.8624	69.0384	83.6943	42.7619	86.81	84.3119	51.3264	60.3712	74.6805	42.9154
Nov_Plant_scaffold_34481_2_BLAST_cytochromec_classIIIfamilyprotein_db_KEGGevalue_6.3e_10bit_score_69.3identity_33.1_	Nov_Plant_scaffold_34481	cytochromec_classIIIfamilyprotein_db_KEGGevalue_6.3e_10bit_score_69.3identity_33.1_	CytC	CytC	None	76.2602	145.251	309.775	0	122.251	115.917	0	0	0	0	0	0
Aug_Mud_scaffold_40410_2BLAST_50SribosomalproteinL7/L12_db_KEGGevalue_5.3e_47bit_score_192.6identity_78.6_	Aug_Mud_scaffold_40410	50SribosomalproteinL7/L12_db_KEGGevalue_5.3e_47bit_score_192.6identity_78.6_	rpl	Ribos	None	169.064	80.8223	173.058	0	126.586	89.604	0	0	0	63.1458	0	65.0886
Aug_Plant_scaffold_11601_5BLAST_50SribosomalproteinL7/L12_db_KEGGevalue_5.3e_47bit_score_192.6identity_78.6_	Aug_Plant_scaffold_11601	50SribosomalproteinL7/L12_db_KEGGevalue_5.3e_47bit_score_192.6identity_78.6_	rpl	Ribos	None	169.064	80.8223	173.058	0	126.586	89.604	0	0	0	63.1458	0	65.0886
Aug_Open_scaffold_32492_2BLAST_50SribosomalproteinL7/L12_db_KEGGevalue_5.3e_47bit_score_192.6identity_78.6_	Aug_Open_scaffold_32492	50SribosomalproteinL7/L12_db_KEGGevalue_5.3e_47bit_score_192.6identity_78.6_	rpl	Ribos	None	169.064	80.8223	173.058	0	126.586	89.604	0	0	0	63.1458	0	65.0886
Nov_Mud_scaffold_15928_2_BLAST_50SribosomalproteinL7/L12_db_KEGGevalue_5.3e_47bit_score_192.6identity_78.6_	Nov_Mud_scaffold_15928	50SribosomalproteinL7/L12_db_KEGGevalue_5.3e_47bit_score_192.6identity_78.6_	rpl	Ribos	None	169.064	80.8223	173.058	0	126.586	89.604	0	0	0	63.1458	0	65.0886
Nov_Open_scaffold_31857_2_BLAST_cold_shockDNA_bindingproteinfamilyprotein_K03704coldshockprotein_beta_ribbon_CspAfamily__db_KEGGevalue_3.8e_31bit_score_139.0identity_97.1_	Nov_Open_scaffold_31857	cold_shockDNA_bindingproteinfamilyprotein_K03704coldshockprotein_beta_ribbon_CspAfamily__db_KEGGevalue_3.8e_31bit_score_139.0identity_97.1_	None	None	None	0	0	0	0	436.674	326.59	0	0	0	0	0	0
Aug_Mud_scaffold_186409_1BLAST_groES_10kDachaperonin_K04078chaperoninGroES_db_KEGGevalue_3e_35bit_score_153.3identity_75.3_	Aug_Mud_scaffold_186409	groES_10kDachaperonin_K04078chaperoninGroES_db_KEGGevalue_3e_35bit_score_153.3identity_75.3_	None	None	None	0	99.5878	90.9452	0	0	0	135.986	80.9218	83.6179	0	0	269.123
Aug_Plant_scaffold_34375_2BLAST_groES_10kDachaperonin_K04078chaperoninGroES_db_KEGGevalue_3e_35bit_score_153.3identity_75.3_	Aug_Plant_scaffold_34375	groES_10kDachaperonin_K04078chaperoninGroES_db_KEGGevalue_3e_35bit_score_153.3identity_75.3_	None	None	None	0	99.5878	90.9452	0	0	0	135.986	80.9218	83.6179	0	0	269.123
Aug_Open_scaffold_37453_2BLAST_groES_10kDachaperonin_K04078chaperoninGroES_db_KEGGevalue_3e_35bit_score_153.3identity_75.3_	Aug_Open_scaffold_37453	groES_10kDachaperonin_K04078chaperoninGroES_db_KEGGevalue_3e_35bit_score_153.3identity_75.3_	None	None	None	0	99.5878	90.9452	0	0	0	135.986	80.9218	83.6179	0	0	269.123
Nov_Mud_scaffold_100668_1_BLAST_outermembraneprotein_porin__db_KEGGevalue_6.3e_57bit_score_226.9identity_43.4_	Nov_Mud_scaffold_100668	outermembraneprotein_porin__db_KEGGevalue_6.3e_57bit_score_226.9identity_43.4_	None	None	None	133.832	48.66	80.5954	27.0859	109.607	85.6564	78.8772	41.6335	24.2197	40.8705	25.5373	61.6278
Aug_Plant_scaffold_27080_1RBH_atpI_V_typeATPsynthasesubunitI_K02123V_typeH+_transportingATPasesubunitI_EC_3.6.3.14__db_KEGG_	Aug_Plant_scaffold_27080	atpI_V_typeATPsynthasesubunitI_K02123V_typeH+_transportingATPasesubunitI_EC_3.6.3.14__db_KEGG_	ATPSynth	ATPSynth	None	22.1616	34.5647	13.7643	34.2323	64.7771	41.8409	114.289	128.557	113.39	47.6453	42.6347	100.319
Aug_Open_scaffold_45954_2RBH_atpD_V_typeATPsynthasesubunitD_EC_3.6.3.14__K02120V_typeH+_transportingATPasesubunitD_EC_3.6.3.14__db_KEGG_	Aug_Open_scaffold_45954	atpD_V_typeATPsynthasesubunitD_EC_3.6.3.14__K02120V_typeH+_transportingATPasesubunitD_EC_3.6.3.14__db_KEGG_	ATPSynth	ATPSynth	None	66.5639	49.5876	29.9364	33.3689	62.235	64.743	72.8345	145.543	86.2546	37.2874	51.9229	57.5561
Nov_Mud_scaffold_3222_9_BLAST_HeatshockproteinHsp20_db_KEGGevalue_5.5e_41bit_score_172.9identity_53.7_	Nov_Mud_scaffold_3222	HeatshockproteinHsp20_db_KEGGevalue_5.5e_41bit_score_172.9identity_53.7_	None	None	None	0	0	0	0	0	0	279.4	50.6319	71.0726	0	0	354.495
Aug_Plant_scaffold_166842_1BLAST_HSP20familyprotein_K13993HSP20familyprotein_db_KEGGevalue_6.8e_58bit_score_229.2identity_68.8_	Aug_Plant_scaffold_166842	HSP20familyprotein_K13993HSP20familyprotein_db_KEGGevalue_6.8e_58bit_score_229.2identity_68.8_	None	None	None	37.7504	36.2359	28.196	0	0	0	274.533	60.0416	116.13	0	0	202.276
Aug_Plant_scaffold_128882_2BLAST_HSP20familyprotein_K13993HSP20familyprotein_db_KEGGevalue_1.5e_59bit_score_234.6identity_70.8_	Aug_Plant_scaffold_128882	HSP20familyprotein_K13993HSP20familyprotein_db_KEGGevalue_1.5e_59bit_score_234.6identity_70.8_	None	None	None	0	0	0	0	0	0	304.673	74.1898	202.794	0	0	171.236
Nov_Plant_scaffold_22642_6_BLAST_50SribosomalproteinL16p_K02878largesubunitribosomalproteinL16_db_KEGGevalue_2.8e_39bit_score_166.4identity_93.1_	Nov_Plant_scaffold_22642	50SribosomalproteinL16p_K02878largesubunitribosomalproteinL16_db_KEGGevalue_2.8e_39bit_score_166.4identity_93.1_	rpl	Ribos	None	210.844	342.77	198.689	0	0	0	0	0	0	0	0	0
Nov_Plant_scaffold_38324_2_BLAST_rplD_50SribosomalproteinL4_K02926largesubunitribosomalproteinL4_db_KEGGevalue_5.3e_22bit_score_108.6identity_81.5_	Nov_Plant_scaffold_38324	rplD_50SribosomalproteinL4_K02926largesubunitribosomalproteinL4_db_KEGGevalue_5.3e_22bit_score_108.6identity_81.5_	rpl	Ribos	None	0	741.135	0	0	0	0	0	0	0	0	0	0
Aug_Open_scaffold_291412_2IPRSCAN_Universalstressproteinfamily_db_Pfamdb_id_PF00582evalue_3.3e_10interpro_id_IPR999999interpro_description_Universalstressproteinfamily_	Aug_Open_scaffold_291412	Universalstressproteinfamily_db_Pfamdb_id_PF00582evalue_3.3e_10interpro_id_IPR999999interpro_description_Universalstressproteinfamily_	None	None	None	0	143.036	76.7285	0	396.136	123.656	0	0	0	0	0	0
Aug_Mud_scaffold_286286_1BLAST_adenylylsulfatereductasesubunitalpha_EC_1.8.99.2__K00394adenylylsulfatereductase_subunitA_EC_1.8.99.2__db_KEGGevalue_6.4e_183bit_score_645.6identity_86.1_	Aug_Mud_scaffold_286286	adenylylsulfatereductasesubunitalpha_EC_1.8.99.2__K00394adenylylsulfatereductase_subunitA_EC_1.8.99.2__db_KEGGevalue_6.4e_183bit_score_645.6identity_86.1_	None	None	None	186.153	71.2553	156.402	24.5761	71.2008	78.6043	28.9856	14.2279	19.8036	43.0347	18.0316	26.8799
Aug_Open_scaffold_1275_3RBH_atpI_V_typeATPsynthasesubunitI_K02123V_typeH+_transportingATPasesubunitI_EC_3.6.3.14__db_KEGG_	Aug_Open_scaffold_1275	atpI_V_typeATPsynthasesubunitI_K02123V_typeH+_transportingATPasesubunitI_EC_3.6.3.14__db_KEGG_	ATPSynth	ATPSynth	None	21.4088	28.2844	12.7081	35.9424	59.6457	41.3241	109.642	128.779	112.3	45.0855	41.4848	101.911
Aug_Open_scaffold_139893_3BLAST_HeatshockproteinHsp20_db_KEGGevalue_7.3e_30bit_score_136.0identity_40.7_	Aug_Open_scaffold_139893	HeatshockproteinHsp20_db_KEGGevalue_7.3e_30bit_score_136.0identity_40.7_	None	None	None	0	0	0	0	0	0	181.195	117.877	191.99	0	0	245.408
Nov_Plant_scaffold_3320_8_BLAST_DNA_directedRNApolymerasesubunitalpha_EC_2.7.7.6__K03040DNA_directedRNApolymerasesubunitalpha_EC_2.7.7.6__db_KEGGevalue_1.5e_107bit_score_394.4identity_91.0_	Nov_Plant_scaffold_3320	DNA_directedRNApolymerasesubunitalpha_EC_2.7.7.6__K03040DNA_directedRNApolymerasesubunitalpha_EC_2.7.7.6__db_KEGGevalue_1.5e_107bit_score_394.4identity_91.0_	None	None	None	402.553	148.439	80.21	0	64.5017	40.2439	0	0	0	0	0	0
Nov_Mud_scaffold_466_30_RBH_atpI_V_typeATPsynthasesubunitI_K02123V_typeH+_transportingATPasesubunitI_EC_3.6.3.14__db_KEGG_	Nov_Mud_scaffold_466	atpI_V_typeATPsynthasesubunitI_K02123V_typeH+_transportingATPasesubunitI_EC_3.6.3.14__db_KEGG_	ATPSynth	ATPSynth	None	21.9441	32.801	14.6819	31.8886	57.6165	38.8296	106.916	126.736	116.173	44.2936	44.0149	97.8322
Nov_Mud_scaffold_1760_6_RBH_RNApolymerasefactorsigma_32_K03089RNApolymerasesigma_32factor_db_KEGG_	Nov_Mud_scaffold_1760	RNApolymerasefactorsigma_32_K03089RNApolymerasesigma_32factor_db_KEGG_	None	None	None	52.8282	23.1568	29.2278	62.3741	33.1265	35.0182	111.02	84.0717	33.096	77.6305	65.3642	126.636
Aug_Open_scaffold_10316_5RBH_rpsC_30SribosomalproteinS3Ae_K02984smallsubunitribosomalproteinS3Ae_db_KEGG_	Aug_Open_scaffold_10316	rpsC_30SribosomalproteinS3Ae_K02984smallsubunitribosomalproteinS3Ae_db_KEGG_	rps	Ribos	None	0	0	0	69.5293	57.7973	42.0845	100.491	107.64	151.722	57.9722	39.0277	105.666
Aug_Mud_scaffold_40352_2BLAST_coldshock_likeproteinCspA_db_KEGGevalue_1.2e_21bit_score_107.5identity_77.3_	Aug_Mud_scaffold_40352	coldshock_likeproteinCspA_db_KEGGevalue_1.2e_21bit_score_107.5identity_77.3_	None	None	None	441.855	0	0	0	0	281.15	0	0	0	0	0	0
Aug_Plant_scaffold_182389_2BLAST_coldshock_likeproteinCspA_db_KEGGevalue_1.2e_21bit_score_107.5identity_77.3_	Aug_Plant_scaffold_182389	coldshock_likeproteinCspA_db_KEGGevalue_1.2e_21bit_score_107.5identity_77.3_	None	None	None	441.855	0	0	0	0	281.15	0	0	0	0	0	0
Nov_Mud_scaffold_64234_2_BLAST_coldshock_likeproteinCspA_db_KEGGevalue_1.2e_21bit_score_107.5identity_77.3_	Nov_Mud_scaffold_64234	coldshock_likeproteinCspA_db_KEGGevalue_1.2e_21bit_score_107.5identity_77.3_	None	None	None	441.855	0	0	0	0	281.15	0	0	0	0	0	0
Nov_Open_scaffold_13478_2_BLAST_coldshock_likeproteinCspA_db_KEGGevalue_1.2e_21bit_score_107.5identity_77.3_	Nov_Open_scaffold_13478	coldshock_likeproteinCspA_db_KEGGevalue_1.2e_21bit_score_107.5identity_77.3_	None	None	None	441.855	0	0	0	0	281.15	0	0	0	0	0	0
Aug_Mud_scaffold_288010_1BLAST_heatshockprotein_Hsp20family_K13993HSP20familyprotein_db_KEGGevalue_1.3e_42bit_score_178.3identity_56.5_	Aug_Mud_scaffold_288010	heatshockprotein_Hsp20family_K13993HSP20familyprotein_db_KEGGevalue_1.3e_42bit_score_178.3identity_56.5_	None	None	None	0	0	0	140.722	95.1731	55.1761	69.8248	57.4681	35.9055	67.6747	100.505	99.9461
Aug_Plant_scaffold_28201_3BLAST_heatshockprotein_Hsp20family_K13993HSP20familyprotein_db_KEGGevalue_1.3e_42bit_score_178.3identity_56.5_	Aug_Plant_scaffold_28201	heatshockprotein_Hsp20family_K13993HSP20familyprotein_db_KEGGevalue_1.3e_42bit_score_178.3identity_56.5_	None	None	None	0	0	0	140.722	95.1731	55.1761	69.8248	57.4681	35.9055	67.6747	100.505	99.9461
Aug_Open_scaffold_29030_1BLAST_heatshockprotein_Hsp20family_K13993HSP20familyprotein_db_KEGGevalue_1.3e_42bit_score_178.3identity_56.5_	Aug_Open_scaffold_29030	heatshockprotein_Hsp20family_K13993HSP20familyprotein_db_KEGGevalue_1.3e_42bit_score_178.3identity_56.5_	None	None	None	0	0	0	140.722	95.1731	55.1761	69.8248	57.4681	35.9055	67.6747	100.505	99.9461
Nov_Mud_scaffold_84861_1_RBH_rplC_50SribosomalproteinL3_K02906largesubunitribosomalproteinL3_db_KEGG_	Nov_Mud_scaffold_84861	rplC_50SribosomalproteinL3_K02906largesubunitribosomalproteinL3_db_KEGG_	rpl	Ribos	None	132.182	44.5233	70.5848	42.3222	112.281	73.8254	48.5271	36.2617	0	53.8916	46.8332	60.5486
Aug_Plant_scaffold_39053_1BLAST_RNApolymerasefactorsigma_32_K03089RNApolymerasesigma_32factor_db_KEGGevalue_1.2e_139bit_score_501.5identity_86.7_	Aug_Plant_scaffold_39053	RNApolymerasefactorsigma_32_K03089RNApolymerasesigma_32factor_db_KEGGevalue_1.2e_139bit_score_501.5identity_86.7_	None	None	None	53.7386	23.0515	30.2331	60.3499	29.671	34.0083	112.547	79.2225	32.2739	71.9498	65.0582	129.428
Aug_Plant_scaffold_5829_4BLAST_iron_bindingproteinerpA_K15724iron_sulfurclusterinsertionprotein_db_KEGGevalue_3e_52bit_score_209.9identity_86.2_	Aug_Plant_scaffold_5829	iron_bindingproteinerpA_K15724iron_sulfurclusterinsertionprotein_db_KEGGevalue_3e_52bit_score_209.9identity_86.2_	None	None	None	70.2868	152.513	124.223	0	106.194	70.5774	86.4625	0	0	0	0	104.096
Nov_Plant_scaffold_234_12_RBH_atpI_V_typeATPsynthasesubunitI_K02123V_typeH+_transportingATPasesubunitI_EC_3.6.3.14__db_KEGG_	Nov_Plant_scaffold_234	atpI_V_typeATPsynthasesubunitI_K02123V_typeH+_transportingATPasesubunitI_EC_3.6.3.14__db_KEGG_	ATPSynth	ATPSynth	None	17.1271	30.751	15.5886	32.8666	56.0505	37.4195	105.966	130.478	111.942	41.3447	39.4038	95.1054
Nov_Plant_scaffold_4342_3_BLAST_rplJ_50SribosomalproteinL10_db_KEGGevalue_2e_70bit_score_270.8identity_85.1_	Nov_Plant_scaffold_4342	rplJ_50SribosomalproteinL10_db_KEGGevalue_2e_70bit_score_270.8identity_85.1_	rpl	Ribos	None	210.994	243.079	101.501	0	110.876	45.8434	0	0	0	0	0	0
Nov_Plant_scaffold_24869_1_BLAST_30SribosomalproteinS16p_K02959smallsubunitribosomalproteinS16_db_KEGGevalue_1.2e_33bit_score_147.5identity_92.1_	Nov_Plant_scaffold_24869	30SribosomalproteinS16p_K02959smallsubunitribosomalproteinS16_db_KEGGevalue_1.2e_33bit_score_147.5identity_92.1_	rps	Ribos	None	269.192	281.851	160.284	0	0	0	0	0	0	0	0	0
Nov_Mud_scaffold_844_12_BLAST_formaldehyde_activatingenzyme_K10713formaldehyde_activatingenzyme_EC_4.3._.___db_KEGGevalue_2.5e_34bit_score_149.8identity_92.4_	Nov_Mud_scaffold_844	formaldehyde_activatingenzyme_K10713formaldehyde_activatingenzyme_EC_4.3._.___db_KEGGevalue_2.5e_34bit_score_149.8identity_92.4_	fae	FormDissim	NSM	0	0	0	200.851	229.303	278.379	0	0	0	0	0	0
Nov_Mud_scaffold_10130_2_BLAST_heatshockprotein_Hsp20family_K13993HSP20familyprotein_db_KEGGevalue_3e_42bit_score_177.2identity_55.9_	Nov_Mud_scaffold_10130	heatshockprotein_Hsp20family_K13993HSP20familyprotein_db_KEGGevalue_3e_42bit_score_177.2identity_55.9_	None	None	None	0	0	0	136.919	87.8521	55.1761	69.8248	54.5947	35.9055	67.6747	100.505	99.9461
Aug_Plant_scaffold_194872_1BLAST_heatshockproteinHsp20_K13993HSP20familyprotein_db_KEGGevalue_2.9e_48bit_score_197.2identity_55.1_	Aug_Plant_scaffold_194872	heatshockproteinHsp20_K13993HSP20familyprotein_db_KEGGevalue_2.9e_48bit_score_197.2identity_55.1_	None	None	None	0	0	0	95.907	75.8472	65.1401	97.5568	62.1469	33.6526	92.674	65.76	118.072
Nov_Mud_scaffold_4572_1_BLAST_adenylylsulfatereductasesubunitalpha_EC_1.8.99.2__K00394adenylylsulfatereductase_subunitA_EC_1.8.99.2__db_KEGGevalue_0bit_score_1256.1identity_89.4_	Nov_Mud_scaffold_4572	adenylylsulfatereductasesubunitalpha_EC_1.8.99.2__K00394adenylylsulfatereductase_subunitA_EC_1.8.99.2__db_KEGGevalue_0bit_score_1256.1identity_89.4_	None	None	None	82.6714	51.5574	65.5758	59.0729	105.62	92.7482	51.8834	52.1949	27.2848	48.4297	27.2524	41.7508
Aug_Plant_scaffold_199807_1BLAST_acsA_acetyl_coenzymeAsynthetase_K01895acetyl_CoAsynthetase_EC_6.2.1.1__db_KEGGevalue_2.3e_226bit_score_790.0identity_94.4_	Aug_Plant_scaffold_199807	acsA_acetyl_coenzymeAsynthetase_K01895acetyl_CoAsynthetase_EC_6.2.1.1__db_KEGGevalue_2.3e_226bit_score_790.0identity_94.4_	None	None	None	44.0567	67.7891	29.1352	52.7377	85.531	58.5203	44.4931	109.357	53.8405	53.2703	56.6179	47.4117
Nov_Plant_scaffold_1311_3_RBH_adenylylsulfatereductasesubunitalpha_EC_1.8.99.2__K00394adenylylsulfatereductase_subunitA_EC_1.8.99.2__db_KEGG_	Nov_Plant_scaffold_1311	adenylylsulfatereductasesubunitalpha_EC_1.8.99.2__K00394adenylylsulfatereductase_subunitA_EC_1.8.99.2__db_KEGG_	None	None	None	83.1457	50.8425	66.5996	57.2337	105.005	91.0257	51.2994	51.2123	26.7887	48.4255	27.685	41.7701
Aug_Plant_scaffold_15163_4BLAST_phasinfamilyprotein_db_KEGGevalue_1.4e_39bit_score_167.9identity_66.9_	Aug_Plant_scaffold_15163	phasinfamilyprotein_db_KEGGevalue_1.4e_39bit_score_167.9identity_66.9_	None	None	None	51.4275	0	51.5978	136.626	256.603	201.278	0	0	0	0	0	0
Nov_Mud_scaffold_1276_12_RBH_rpsC_30SribosomalproteinS3Ae_K02984smallsubunitribosomalproteinS3Ae_db_KEGG_	Nov_Mud_scaffold_1276	rpsC_30SribosomalproteinS3Ae_K02984smallsubunitribosomalproteinS3Ae_db_KEGG_	rps	Ribos	None	0	28.9852	0	60.2012	56.6514	41.9314	92.9708	97.4457	132.994	53.8221	35.9024	95.4682
Nov_Plant_scaffold_241_5_RBH_rpsC_30SribosomalproteinS3Ae_K02984smallsubunitribosomalproteinS3Ae_db_KEGG_	Nov_Plant_scaffold_241	rpsC_30SribosomalproteinS3Ae_K02984smallsubunitribosomalproteinS3Ae_db_KEGG_	rps	Ribos	None	0	28.9852	0	60.2012	56.6514	41.9314	92.9708	97.4457	132.994	53.8221	35.9024	95.4682
Nov_Plant_scaffold_1008_5_BLAST_rplU_50SribosomalproteinL21_K02888largesubunitribosomalproteinL21_db_KEGGevalue_2.3e_48bit_score_196.8identity_92.2_	Nov_Plant_scaffold_1008	rplU_50SribosomalproteinL21_K02888largesubunitribosomalproteinL21_db_KEGGevalue_2.3e_48bit_score_196.8identity_92.2_	rpl	Ribos	None	198.097	114.856	0	0	0	70.9287	116.805	86.2173	0	0	0	109.039
Nov_Open_scaffold_677_5_BLAST_adenylylsulfatereductasesubunitalpha_EC_1.8.99.2__K00394adenylylsulfatereductase_subunitA_EC_1.8.99.2__db_KEGGevalue_0bit_score_1262.7identity_89.5_	Nov_Open_scaffold_677	adenylylsulfatereductasesubunitalpha_EC_1.8.99.2__K00394adenylylsulfatereductase_subunitA_EC_1.8.99.2__db_KEGGevalue_0bit_score_1262.7identity_89.5_	None	None	None	83.1457	50.2148	66.5996	56.6183	103.858	90.0841	50.3666	50.7381	26.7887	48.9799	27.2524	40.7259
Aug_Open_scaffold_178175_4BLAST_mtrH_tetrahydromethanopterinS_methyltransferasesubunitH_EC_2.1.1.86__K00584tetrahydromethanopterinS_methyltransferasesubunitH_EC_2.1.1.86__db_KEGGevalue_3e_60bit_score_236.5identity_91.6_	Aug_Open_scaffold_178175	mtrH_tetrahydromethanopterinS_methyltransferasesubunitH_EC_2.1.1.86__K00584tetrahydromethanopterinS_methyltransferasesubunitH_EC_2.1.1.86__db_KEGGevalue_3e_60bit_score_236.5identity_91.6_	mtr	MethGen	None	89.7342	0	0	0	0	88.9553	172.098	121.351	115.57	0	0	104.823
Nov_Plant_scaffold_9978_3_BLAST_30SribosomalproteinS8p_K02994smallsubunitribosomalproteinS8_db_KEGGevalue_2e_60bit_score_237.3identity_90.1_	Nov_Plant_scaffold_9978	30SribosomalproteinS8p_K02994smallsubunitribosomalproteinS8_db_KEGGevalue_2e_60bit_score_237.3identity_90.1_	rps	Ribos	None	381.585	101.365	99.5137	0	74.8608	35.1502	0	0	0	0	0	0
Aug_Plant_scaffold_30805_5BLAST_heatshockproteinHsp20_K13993HSP20familyprotein_db_KEGGevalue_3e_59bit_score_233.4identity_83.3_	Aug_Plant_scaffold_30805	heatshockproteinHsp20_K13993HSP20familyprotein_db_KEGGevalue_3e_59bit_score_233.4identity_83.3_	None	None	None	68.1168	140.939	80.6102	0	0	0	147.252	106.288	59.8484	0	0	88.8819
Aug_Open_scaffold_1914_9BLAST_heatshockproteinHsp20_K13993HSP20familyprotein_db_KEGGevalue_3e_59bit_score_233.4identity_83.3_	Aug_Open_scaffold_1914	heatshockproteinHsp20_K13993HSP20familyprotein_db_KEGGevalue_3e_59bit_score_233.4identity_83.3_	None	None	None	68.1168	140.939	80.6102	0	0	0	147.252	106.288	59.8484	0	0	88.8819
Nov_Open_scaffold_15303_1_BLAST_heatshockproteinHsp20_K13993HSP20familyprotein_db_KEGGevalue_3e_59bit_score_233.4identity_83.3_	Nov_Open_scaffold_15303	heatshockproteinHsp20_K13993HSP20familyprotein_db_KEGGevalue_3e_59bit_score_233.4identity_83.3_	None	None	None	68.1168	140.939	80.6102	0	0	0	147.252	106.288	59.8484	0	0	88.8819
Aug_Open_scaffold_217609_1BLAST_molecularchaperoneGroES_K04078chaperoninGroES_db_KEGGevalue_5.2e_23bit_score_112.5identity_61.5_	Aug_Open_scaffold_217609	molecularchaperoneGroES_K04078chaperoninGroES_db_KEGGevalue_5.2e_23bit_score_112.5identity_61.5_	None	None	None	0	0	0	0	0	0	315.062	0	180.436	0	0	193.769
Nov_Plant_scaffold_13635_3_BLAST_HSP20familyprotein_K13993HSP20familyprotein_db_KEGGevalue_6.8e_59bit_score_232.3identity_77.5_	Nov_Plant_scaffold_13635	HSP20familyprotein_K13993HSP20familyprotein_db_KEGGevalue_6.8e_59bit_score_232.3identity_77.5_	None	None	None	0	0	0	0	0	0	394.553	76.3776	100.898	0	0	117.317
Aug_Mud_scaffold_2368_3BLAST_heatshockprotein_Hsp20family_K13993HSP20familyprotein_db_KEGGevalue_3.6e_35bit_score_153.7identity_52.1_	Aug_Mud_scaffold_2368	heatshockprotein_Hsp20family_K13993HSP20familyprotein_db_KEGGevalue_3.6e_35bit_score_153.7identity_52.1_	None	None	None	0	0	0	0	0	0	34.0345	45.676	0	149.056	279.759	177.524
Nov_Mud_scaffold_92583_1_BLAST_heatshockprotein_Hsp20family_K13993HSP20familyprotein_db_KEGGevalue_3.6e_35bit_score_153.7identity_52.1_	Nov_Mud_scaffold_92583	heatshockprotein_Hsp20family_K13993HSP20familyprotein_db_KEGGevalue_3.6e_35bit_score_153.7identity_52.1_	None	None	None	0	0	0	0	0	0	34.0345	45.676	0	149.056	279.759	177.524
Nov_Plant_scaffold_99233_2_BLAST_rplC_50SribosomalproteinL3_K02906largesubunitribosomalproteinL3_db_KEGGevalue_3.6e_67bit_score_260.0identity_97.0_	Nov_Plant_scaffold_99233	rplC_50SribosomalproteinL3_K02906largesubunitribosomalproteinL3_db_KEGGevalue_3.6e_67bit_score_260.0identity_97.0_	rpl	Ribos	None	128.815	0	49.2542	0	165.613	57.8093	49.0031	45.0522	0	57.2664	44.8839	83.5338
Aug_Plant_scaffold_85313_2BLAST_HeatshockproteinHsp20_K13993HSP20familyprotein_db_KEGGevalue_2.5e_27bit_score_127.5identity_56.9_	Aug_Plant_scaffold_85313	HeatshockproteinHsp20_K13993HSP20familyprotein_db_KEGGevalue_2.5e_27bit_score_127.5identity_56.9_	None	None	None	0	0	0	96.8829	0	0	229.767	134.321	101.885	79.1756	0	37.4528
Nov_Mud_scaffold_973_15_BLAST_phasinfamilyprotein_db_KEGGevalue_7.8e_71bit_score_272.3identity_79.3_	Nov_Mud_scaffold_973	phasinfamilyprotein_db_KEGGevalue_7.8e_71bit_score_272.3identity_79.3_	None	None	None	47.6726	0	78.4971	77.0819	190.5	192.687	23.6202	0	0	35.2978	0	34.1127
Aug_Plant_scaffold_34375_1RBH_groEL_60kDachaperonin_K04077chaperoninGroEL_db_KEGG_	Aug_Plant_scaffold_34375	groEL_60kDachaperonin_K04077chaperoninGroEL_db_KEGG_	None	None	None	62.7089	82.3986	73.9013	0	20.7251	14.8209	111.192	78.1656	48.1293	0	0	185.677
Aug_Plant_scaffold_21359_4BLAST_rplU_50SribosomalproteinL21_K02888largesubunitribosomalproteinL21_db_KEGGevalue_2.5e_47bit_score_193.4identity_91.2_	Aug_Plant_scaffold_21359	rplU_50SribosomalproteinL21_K02888largesubunitribosomalproteinL21_db_KEGGevalue_2.5e_47bit_score_193.4identity_91.2_	rpl	Ribos	None	187.409	107.905	0	0	0	60.5989	122.219	80.999	0	0	0	117.34
Nov_Plant_scaffold_10920_4_BLAST_HeatshockproteinHsp20_db_KEGGevalue_9.5e_22bit_score_109.8identity_44.1_	Nov_Plant_scaffold_10920	HeatshockproteinHsp20_db_KEGGevalue_9.5e_22bit_score_109.8identity_44.1_	None	None	None	131.691	86.0637	117.663	0	0	0	189.271	48.1955	48.5583	0	0	54.6702
Nov_Mud_scaffold_15733_6_BLAST_HeatshockproteinHsp20_db_KEGGevalue_3.5e_32bit_score_143.7identity_45.3_	Nov_Mud_scaffold_15733	HeatshockproteinHsp20_db_KEGGevalue_3.5e_32bit_score_143.7identity_45.3_	None	None	None	69.9004	88.5555	115.544	0	64.2386	89.7188	74.9474	44.9577	0	0	0	126.617
Nov_Plant_scaffold_7088_2_RBH_RNApolymerasefactorsigma_32_K03089RNApolymerasesigma_32factor_db_KEGG_	Nov_Plant_scaffold_7088	RNApolymerasefactorsigma_32_K03089RNApolymerasesigma_32factor_db_KEGG_	None	None	None	44.9391	25.3943	21.8441	65.7335	29.7705	31.6018	111.759	60.9322	45.0931	76.2609	61.2634	99.8697
Nov_Mud_scaffold_597_18_BLAST_rplU_50SribosomalproteinL21_K02888largesubunitribosomalproteinL21_db_KEGGevalue_6.7e_48bit_score_195.3identity_91.3_	Nov_Mud_scaffold_597	rplU_50SribosomalproteinL21_K02888largesubunitribosomalproteinL21_db_KEGGevalue_6.7e_48bit_score_195.3identity_91.3_	rpl	Ribos	None	182.859	114.856	0	0	0	68.9823	119.066	79.0326	0	0	0	109.039
Nov_Open_scaffold_4375_2_RBH_atpC_V_typeATPsynthasesubunitC_K02119V_typeH+_transportingATPasesubunitC_EC_3.6.3.14__db_KEGG_	Nov_Open_scaffold_4375	atpC_V_typeATPsynthasesubunitC_K02119V_typeH+_transportingATPasesubunitC_EC_3.6.3.14__db_KEGG_	ATPSynth	ATPSynth	None	40.148	42.0882	18.9433	37.1123	65.8236	42.5292	86.313	121.508	68.8835	39.4993	43.042	67.2618
Aug_Plant_scaffold_3288_4BLAST_phasinfamilyprotein_db_KEGGevalue_7.8e_71bit_score_272.3identity_79.3_	Aug_Plant_scaffold_3288	phasinfamilyprotein_db_KEGGevalue_7.8e_71bit_score_272.3identity_79.3_	None	None	None	45.289	0	80.4117	77.0819	190.5	188.063	23.6202	0	0	35.494	0	32.407
Nov_Mud_scaffold_9582_3_BLAST_heatshockproteinHsp20_K13993HSP20familyprotein_db_KEGGevalue_4.2e_15bit_score_85.9identity_54.7_	Nov_Mud_scaffold_9582	heatshockproteinHsp20_K13993HSP20familyprotein_db_KEGGevalue_4.2e_15bit_score_85.9identity_54.7_	None	None	None	0	0	0	0	0	174.045	254.299	0	0	0	0	244.174
Aug_Mud_scaffold_30603_3RBH_rpsC_30SribosomalproteinS3Ae_K02984smallsubunitribosomalproteinS3Ae_db_KEGG_	Aug_Mud_scaffold_30603	rpsC_30SribosomalproteinS3Ae_K02984smallsubunitribosomalproteinS3Ae_db_KEGG_	rps	Ribos	None	0	0	0	55.3135	57.6282	38.0003	87.1601	95.535	149.535	57.9722	39.3217	91.1288
Nov_Plant_scaffold_20117_3_BLAST_cold_shockDNA_bindingdomain_containingprotein_K03704coldshockprotein_beta_ribbon_CspAfamily__db_KEGGevalue_7.8e_27bit_score_124.8identity_81.9_	Nov_Plant_scaffold_20117	cold_shockDNA_bindingdomain_containingprotein_K03704coldshockprotein_beta_ribbon_CspAfamily__db_KEGGevalue_7.8e_27bit_score_124.8identity_81.9_	None	None	None	446.149	0	224.491	0	0	0	0	0	0	0	0	0
Nov_Plant_scaffold_119_15_RBH_Nitrous_oxidereductasen_1Tax_Thiocapsamarina5811RepID_F9U858_9GAMM_db_UNIREF_	Nov_Plant_scaffold_119	Nitrous_oxidereductasen_1Tax_Thiocapsamarina5811RepID_F9U858_9GAMM_db_UNIREF_	nos	NitrRed	None	23.981	73.2216	55.351	0	185.92	0	52.1443	75.083	0	65.272	51.2865	87.1761
Aug_Plant_scaffold_15664_2BLAST_HeatshockproteinHsp20_db_KEGGevalue_3.5e_32bit_score_143.7identity_45.3_	Aug_Plant_scaffold_15664	HeatshockproteinHsp20_db_KEGGevalue_3.5e_32bit_score_143.7identity_45.3_	None	None	None	69.9004	88.5555	115.052	0	68.5226	79.341	74.9474	44.9577	0	0	0	123.316
Aug_Mud_scaffold_45233_3BLAST_rplU_50SribosomalproteinL21_K02888largesubunitribosomalproteinL21_db_KEGGevalue_6.7e_48bit_score_195.3identity_91.3_	Aug_Mud_scaffold_45233	rplU_50SribosomalproteinL21_K02888largesubunitribosomalproteinL21_db_KEGGevalue_6.7e_48bit_score_195.3identity_91.3_	rpl	Ribos	None	182.859	105.285	0	0	0	68.9823	119.066	79.0326	0	0	0	109.039
Nov_Plant_scaffold_1834_7_BLAST_50SribosomalproteinL17p_K02879largesubunitribosomalproteinL17_db_KEGGevalue_6.6e_52bit_score_208.8identity_89.7_	Nov_Plant_scaffold_1834	50SribosomalproteinL17p_K02879largesubunitribosomalproteinL17_db_KEGGevalue_6.6e_52bit_score_208.8identity_89.7_	rpl	Ribos	None	256.852	106.146	101.807	0	128.125	70.493	0	0	0	0	0	0
Aug_Mud_scaffold_9275_3BLAST_HeatshockproteinHsp20_db_KEGGevalue_3.5e_32bit_score_143.7identity_45.3_	Aug_Mud_scaffold_9275	HeatshockproteinHsp20_db_KEGGevalue_3.5e_32bit_score_143.7identity_45.3_	None	None	None	66.829	88.5555	112.908	0	68.5226	81.4854	74.9474	44.6307	0	0	0	123.316
Nov_Plant_scaffold_3128_5_BLAST_50SribosomalproteinL23p_K02892largesubunitribosomalproteinL23_db_KEGGevalue_1.8e_44bit_score_183.7identity_100.0_	Nov_Plant_scaffold_3128	50SribosomalproteinL23p_K02892largesubunitribosomalproteinL23_db_KEGGevalue_1.8e_44bit_score_183.7identity_100.0_	rpl	Ribos	None	352.201	212.628	95.7011	0	0	0	0	0	0	0	0	0
Aug_Plant_scaffold_4508_3BLAST_molecularchaperoneGroES_K04078chaperoninGroES_db_KEGGevalue_5.1e_23bit_score_112.5identity_61.5_	Aug_Plant_scaffold_4508	molecularchaperoneGroES_K04078chaperoninGroES_db_KEGGevalue_5.1e_23bit_score_112.5identity_61.5_	None	None	None	0	0	0	0	0	0	294.799	0	181.272	0	0	183.466
Nov_Plant_scaffold_11725_1_BLAST_rplJ_50SribosomalproteinL10_db_KEGGevalue_1.6e_69bit_score_268.1identity_83.9_	Nov_Plant_scaffold_11725	rplJ_50SribosomalproteinL10_db_KEGGevalue_1.6e_69bit_score_268.1identity_83.9_	rpl	Ribos	None	358.859	107.532	102.608	0	64.1576	25.5806	0	0	0	0	0	0
Nov_Plant_scaffold_16992_3_BLAST_30SribosomalproteinS4p_K02986smallsubunitribosomalproteinS4_db_KEGGevalue_2.3e_94bit_score_350.5identity_86.1_	Nov_Plant_scaffold_16992	30SribosomalproteinS4p_K02986smallsubunitribosomalproteinS4_db_KEGGevalue_2.3e_94bit_score_350.5identity_86.1_	rps	Ribos	None	236.969	191.141	230.162	0	0	0	0	0	0	0	0	0
Nov_Mud_scaffold_8604_11_BLAST_groEL_60kDachaperonin_K04077chaperoninGroEL_db_KEGGevalue_2.5e_197bit_score_693.7identity_82.2_	Nov_Mud_scaffold_8604	groEL_60kDachaperonin_K04077chaperoninGroEL_db_KEGGevalue_2.5e_197bit_score_693.7identity_82.2_	None	None	None	67.2751	82.8254	65.8945	0	23.4065	12.7265	110.956	75.3592	48.6486	0	0	171.147
Aug_Plant_scaffold_61482_2RBH_Methanolmethyltransferasecorrinoidprotein_db_KEGG_	Aug_Plant_scaffold_61482	Methanolmethyltransferasecorrinoidprotein_db_KEGG_	None	None	None	71.8418	52.9203	39.1245	52.0334	94.4585	42.5149	68.9551	63.6221	61.6204	0	46.9164	60.4125
Aug_Plant_scaffold_12435_5BLAST_heatshockprotein_Hsp20family_K13993HSP20familyprotein_db_KEGGevalue_3e_42bit_score_177.2identity_55.9_	Aug_Plant_scaffold_12435	heatshockprotein_Hsp20family_K13993HSP20familyprotein_db_KEGGevalue_3e_42bit_score_177.2identity_55.9_	None	None	None	0	0	39.2396	66.2238	0	0	81.4623	117.396	60.054	98.6735	105.288	84.7369
Aug_Plant_scaffold_0_187BLAST_heatshockproteinHsp20_K04080molecularchaperoneIbpA_db_KEGGevalue_9.5e_13bit_score_79.0identity_33.8_	Aug_Plant_scaffold_0	heatshockproteinHsp20_K04080molecularchaperoneIbpA_db_KEGGevalue_9.5e_13bit_score_79.0identity_33.8_	None	None	None	0	0	0	54.3174	51.8554	0	65.2666	59.5444	38.8071	184.065	83.5595	113.117
Aug_Plant_scaffold_5750_3BLAST_HSP20familyprotein_K13993HSP20familyprotein_db_KEGGevalue_1.2e_39bit_score_168.3identity_58.2_	Aug_Plant_scaffold_5750	HSP20familyprotein_K13993HSP20familyprotein_db_KEGGevalue_1.2e_39bit_score_168.3identity_58.2_	None	None	None	0	0	52.567	0	0	31.3638	145.73	125.822	116.856	55.3883	33.4238	88.1025
Aug_Open_scaffold_202_2BLAST_HSP20familyprotein_K13993HSP20familyprotein_db_KEGGevalue_1.2e_39bit_score_168.3identity_58.2_	Aug_Open_scaffold_202	HSP20familyprotein_K13993HSP20familyprotein_db_KEGGevalue_1.2e_39bit_score_168.3identity_58.2_	None	None	None	0	0	52.567	0	0	31.3638	145.73	125.822	116.856	55.3883	33.4238	88.1025
Nov_Plant_scaffold_8804_2_BLAST_thsD_thermosomesubunitdelta_db_KEGGevalue_3.7e_225bit_score_786.2identity_94.0_	Nov_Plant_scaffold_8804	thsD_thermosomesubunitdelta_db_KEGGevalue_3.7e_225bit_score_786.2identity_94.0_	None	None	None	0	0	0	0	19.3214	13.5543	163.792	151.981	135.552	22.8008	14.8537	125.73
Aug_Plant_scaffold_275363_3BLAST_glycinecleavageH_protein_db_KEGGevalue_1.2e_09bit_score_68.6identity_34.5_	Aug_Plant_scaffold_275363	glycinecleavageH_protein_db_KEGGevalue_1.2e_09bit_score_68.6identity_34.5_	None	None	None	0	0	0	149.133	96.3162	0	59.186	0	0	94.0827	88.4091	160.259
Nov_Plant_scaffold_34894_1_BLAST_adenylylsulfatereductasesubunitalpha_EC_1.8.99.2__K00394adenylylsulfatereductase_subunitA_EC_1.8.99.2__db_KEGGevalue_4.1e_196bit_score_689.5identity_86.4_	Nov_Plant_scaffold_34894	adenylylsulfatereductasesubunitalpha_EC_1.8.99.2__K00394adenylylsulfatereductase_subunitA_EC_1.8.99.2__db_KEGGevalue_4.1e_196bit_score_689.5identity_86.4_	None	None	None	172.619	69.1057	137.659	17.6786	54.9681	74.8311	28.17	14.2433	0	33.6956	19.889	24.4593
Nov_Plant_scaffold_5866_4_BLAST_cytochromecclassi_db_KEGGevalue_6.2e_43bit_score_178.7identity_93.9_	Nov_Plant_scaffold_5866	cytochromecclassi_db_KEGGevalue_6.2e_43bit_score_178.7identity_93.9_	CytC	CytC	None	398.158	141.354	106.839	0	0	0	0	0	0	0	0	0
Nov_Plant_scaffold_3320_5_BLAST_30SribosomalproteinS11p_K02948smallsubunitribosomalproteinS11_db_KEGGevalue_6.5e_64bit_score_248.8identity_95.4_	Nov_Plant_scaffold_3320	30SribosomalproteinS11p_K02948smallsubunitribosomalproteinS11_db_KEGGevalue_6.5e_64bit_score_248.8identity_95.4_	rps	Ribos	None	306.406	166.744	72.1856	0	53.7488	45.755	0	0	0	0	0	0
Nov_Mud_scaffold_8604_10_BLAST_groES_10kDachaperonin_K04078chaperoninGroES_db_KEGGevalue_3e_35bit_score_153.3identity_75.3_	Nov_Mud_scaffold_8604	groES_10kDachaperonin_K04078chaperoninGroES_db_KEGGevalue_3e_35bit_score_153.3identity_75.3_	None	None	None	0	98.9119	82.0926	0	0	0	129.187	0	71.3222	0	0	258.967
Aug_Open_scaffold_28133_3IPRSCAN_Universalstressproteinfamily_db_Pfamdb_id_PF00582evalue_5.2e_08interpro_id_IPR999999interpro_description_Universalstressproteinfamily_	Aug_Open_scaffold_28133	Universalstressproteinfamily_db_Pfamdb_id_PF00582evalue_5.2e_08interpro_id_IPR999999interpro_description_Universalstressproteinfamily_	None	None	None	0	231.904	153.159	0	162.258	92.854	0	0	0	0	0	0
Nov_Plant_scaffold_2935_2_BLAST_h+transportingtwo_sectorATPaseb/b'subunit_K02109F_typeH+_transportingATPasesubunitb_EC_3.6.3.14__db_KEGGevalue_2e_50bit_score_204.1identity_75.0_	Nov_Plant_scaffold_2935	h+transportingtwo_sectorATPaseb/b'subunit_K02109F_typeH+_transportingATPasesubunitb_EC_3.6.3.14__db_KEGGevalue_2e_50bit_score_204.1identity_75.0_	None	None	None	339.183	148.263	122.897	0	0	27.986	0	0	0	0	0	0
Aug_Mud_scaffold_355323_2BLAST_outermembraneprotein_porin__db_KEGGevalue_3.2e_24bit_score_117.1identity_43.1_	Aug_Mud_scaffold_355323	outermembraneprotein_porin__db_KEGGevalue_3.2e_24bit_score_117.1identity_43.1_	None	None	None	108.188	0	77.0293	61.3788	79.4153	107.639	64.3413	89.4918	0	0	0	50.5024
Nov_Mud_scaffold_47575_2_BLAST_TusE/DsrC/DsvCfamilysulfurrelayprotein_db_KEGGevalue_4.3e_53bit_score_212.6identity_90.0_	Nov_Mud_scaffold_47575	TusE/DsrC/DsvCfamilysulfurrelayprotein_db_KEGGevalue_4.3e_53bit_score_212.6identity_90.0_	None	None	None	98.0783	0	99.51	0	133.551	186.054	0	0	0	120.576	0	0
Nov_Open_scaffold_27686_1_BLAST_groEL_60kDachaperonin_K04077chaperoninGroEL_db_KEGGevalue_1.7e_111bit_score_407.9identity_75.7_	Nov_Open_scaffold_27686	groEL_60kDachaperonin_K04077chaperoninGroEL_db_KEGGevalue_1.7e_111bit_score_407.9identity_75.7_	None	None	None	56.1339	88.121	48.7444	0	21.999	13.9005	97.7938	83.8245	66.5655	0	0	160.45
Nov_Plant_scaffold_521_9_BLAST_TusE/DsrC/DsvCfamilysulfurrelayprotein_db_KEGGevalue_4.3e_53bit_score_212.6identity_90.0_	Nov_Plant_scaffold_521	TusE/DsrC/DsvCfamilysulfurrelayprotein_db_KEGGevalue_4.3e_53bit_score_212.6identity_90.0_	None	None	None	103.868	0	99.51	0	125.695	186.054	0	0	0	120.576	0	0
Nov_Open_scaffold_1295_6_BLAST_TusE/DsrC/DsvCfamilysulfurrelayprotein_db_KEGGevalue_4.3e_53bit_score_212.6identity_90.0_	Nov_Open_scaffold_1295	TusE/DsrC/DsvCfamilysulfurrelayprotein_db_KEGGevalue_4.3e_53bit_score_212.6identity_90.0_	None	None	None	110.36	0	93.5982	0	125.695	184.723	0	0	0	117.991	0	0
Nov_Open_scaffold_30986_2_RBH_atpD_V_typeATPsynthasesubunitD_EC_3.6.3.14__K02120V_typeH+_transportingATPasesubunitD_EC_3.6.3.14__db_KEGG_	Nov_Open_scaffold_30986	atpD_V_typeATPsynthasesubunitD_EC_3.6.3.14__K02120V_typeH+_transportingATPasesubunitD_EC_3.6.3.14__db_KEGG_	ATPSynth	ATPSynth	None	48.435	41.5776	21.2571	28.2595	58.4923	50.8626	66.9851	114.858	84.2649	33.9577	34.1769	48.8733
Aug_Mud_scaffold_88199_3RBH_atpD_V_typeATPsynthasesubunitD_EC_3.6.3.14__K02120V_typeH+_transportingATPasesubunitD_EC_3.6.3.14__db_KEGG_	Aug_Mud_scaffold_88199	atpD_V_typeATPsynthasesubunitD_EC_3.6.3.14__K02120V_typeH+_transportingATPasesubunitD_EC_3.6.3.14__db_KEGG_	ATPSynth	ATPSynth	None	46.6535	27.2844	21.2571	28.2595	62.6703	51.1728	77.0329	118.236	82.3783	33.7518	34.3444	47.5239
Nov_Mud_scaffold_20778_5_BLAST_heatshockprotein_Hsp20family_K13993HSP20familyprotein_db_KEGGevalue_1.3e_26bit_score_124.4identity_61.7_	Nov_Mud_scaffold_20778	heatshockprotein_Hsp20family_K13993HSP20familyprotein_db_KEGGevalue_1.3e_26bit_score_124.4identity_61.7_	None	None	None	0	0	0	0	0	0	0	175.829	145.123	0	180.347	129.002
Nov_Plant_scaffold_523_1_IPRSCAN_DNA_dependentRNApolymerase_db_Pfamdb_id_PF00940evalue_2.9e_07interpro_id_IPR999999interpro_description_DNA_dependentRNApolymerase_	Nov_Plant_scaffold_523	DNA_dependentRNApolymerase_db_Pfamdb_id_PF00940evalue_2.9e_07interpro_id_IPR999999interpro_description_DNA_dependentRNApolymerase_	None	None	None	149.369	141.704	338.499	0	0	0	0	0	0	0	0	0
Aug_Mud_scaffold_8243_2BLAST_monothiolglutaredoxin_db_KEGGevalue_5.3e_41bit_score_172.6identity_72.3_	Aug_Mud_scaffold_8243	monothiolglutaredoxin_db_KEGGevalue_5.3e_41bit_score_172.6identity_72.3_	None	None	None	206.516	175.44	163.518	0	0	83.5494	0	0	0	0	0	0
Aug_Plant_scaffold_80376_3BLAST_monothiolglutaredoxin_db_KEGGevalue_5.3e_41bit_score_172.6identity_72.3_	Aug_Plant_scaffold_80376	monothiolglutaredoxin_db_KEGGevalue_5.3e_41bit_score_172.6identity_72.3_	None	None	None	206.516	175.44	163.518	0	0	83.5494	0	0	0	0	0	0
Nov_Open_scaffold_590_7_BLAST_monothiolglutaredoxin_db_KEGGevalue_5.3e_41bit_score_172.6identity_72.3_	Nov_Open_scaffold_590	monothiolglutaredoxin_db_KEGGevalue_5.3e_41bit_score_172.6identity_72.3_	None	None	None	206.516	175.44	163.518	0	0	83.5494	0	0	0	0	0	0
Nov_Plant_scaffold_837_2_BLAST_monothiolglutaredoxin_db_KEGGevalue_5.3e_41bit_score_172.6identity_72.3_	Nov_Plant_scaffold_837	monothiolglutaredoxin_db_KEGGevalue_5.3e_41bit_score_172.6identity_72.3_	None	None	None	213.4	168.13	163.518	0	0	83.5494	0	0	0	0	0	0
Aug_Plant_scaffold_168665_4BLAST_50SribosomalproteinL20_K02887largesubunitribosomalproteinL20_db_KEGGevalue_1.7e_33bit_score_147.1identity_83.5_	Aug_Plant_scaffold_168665	50SribosomalproteinL20_K02887largesubunitribosomalproteinL20_db_KEGGevalue_1.7e_33bit_score_147.1identity_83.5_	rpl	Ribos	None	157.525	219.414	166.313	0	0	84.8931	0	0	0	0	0	0
Nov_Open_scaffold_3951_2_RBH_recombinaseA_K08482circadianclockproteinKaiC_db_KEGG_	Nov_Open_scaffold_3951	recombinaseA_K08482circadianclockproteinKaiC_db_KEGG_	None	None	None	19.5742	315.122	13.2794	39.2717	21.3372	36.7534	21.6089	30.6205	38.7941	31.9783	25.914	33.5488
Nov_Open_scaffold_35888_2_RBH_tuf_translationelongationfactorEF_1subunitalpha_K03231elongationfactor1_alpha_db_KEGG_	Nov_Open_scaffold_35888	tuf_translationelongationfactorEF_1subunitalpha_K03231elongationfactor1_alpha_db_KEGG_	None	None	None	23.4996	27.1727	0	38.9706	50.1965	33.788	86.7328	93.5281	109.755	28.0811	39.7311	95.0124
Aug_Plant_scaffold_41952_1BLAST_rplC_50SribosomalproteinL3_K02906largesubunitribosomalproteinL3_db_KEGGevalue_1.3e_100bit_score_371.3identity_95.9_	Aug_Plant_scaffold_41952	rplC_50SribosomalproteinL3_K02906largesubunitribosomalproteinL3_db_KEGGevalue_1.3e_100bit_score_371.3identity_95.9_	rpl	Ribos	None	109.551	30.9681	50.7997	45.7159	101.833	64.9928	36.847	32.1779	0	47.3712	41.8149	63.9903
Aug_Mud_scaffold_18652_4BLAST_rplK_50SribosomalproteinL11_K02867largesubunitribosomalproteinL11_db_KEGGevalue_7.8e_72bit_score_275.4identity_88.0_	Aug_Mud_scaffold_18652	rplK_50SribosomalproteinL11_K02867largesubunitribosomalproteinL11_db_KEGGevalue_7.8e_72bit_score_275.4identity_88.0_	rpl	Ribos	None	0	0	0	0	49.6304	27.3024	93.1333	127.14	110.841	71.2365	45.0807	100.964
Nov_Mud_scaffold_5671_5_BLAST_rplK_50SribosomalproteinL11_K02867largesubunitribosomalproteinL11_db_KEGGevalue_7.8e_72bit_score_275.4identity_88.0_	Nov_Mud_scaffold_5671	rplK_50SribosomalproteinL11_K02867largesubunitribosomalproteinL11_db_KEGGevalue_7.8e_72bit_score_275.4identity_88.0_	rpl	Ribos	None	0	0	0	0	49.6304	27.3024	93.1333	127.14	110.841	71.2365	45.0807	100.964
Nov_Plant_scaffold_1986_3_BLAST_rplK_50SribosomalproteinL11_K02867largesubunitribosomalproteinL11_db_KEGGevalue_7.8e_72bit_score_275.4identity_88.0_	Nov_Plant_scaffold_1986	rplK_50SribosomalproteinL11_K02867largesubunitribosomalproteinL11_db_KEGGevalue_7.8e_72bit_score_275.4identity_88.0_	rpl	Ribos	None	0	0	0	0	49.6304	27.3024	93.1333	127.14	110.841	71.2365	45.0807	100.964
Aug_Open_scaffold_55085_3BLAST_rplK_50SribosomalproteinL11_K02867largesubunitribosomalproteinL11_db_KEGGevalue_1.8e_71bit_score_274.2identity_87.3_	Aug_Open_scaffold_55085	rplK_50SribosomalproteinL11_K02867largesubunitribosomalproteinL11_db_KEGGevalue_1.8e_71bit_score_274.2identity_87.3_	rpl	Ribos	None	0	0	0	0	49.6304	27.7701	92.1312	131.622	112.694	66.9465	44.5957	99.8774
Nov_Plant_scaffold_176_10_BLAST_50SribosomalproteinL7/L12_db_KEGGevalue_3.5e_46bit_score_189.9identity_77.0_	Nov_Plant_scaffold_176	50SribosomalproteinL7/L12_db_KEGGevalue_3.5e_46bit_score_189.9identity_77.0_	rpl	Ribos	None	149.743	0	156.959	0	120.558	89.604	0	0	0	57.4053	0	50.6245
Aug_Plant_scaffold_159536_3BLAST_cold_shockDNA_bindingproteinfamilyprotein_K03704coldshockprotein_beta_ribbon_CspAfamily__db_KEGGevalue_2.2e_24bit_score_116.3identity_98.2_	Aug_Plant_scaffold_159536	cold_shockDNA_bindingproteinfamilyprotein_K03704coldshockprotein_beta_ribbon_CspAfamily__db_KEGGevalue_2.2e_24bit_score_116.3identity_98.2_	None	None	None	624.797	0	0	0	0	0	0	0	0	0	0	0
Aug_Plant_scaffold_3743_2BLAST_phasin_db_KEGGevalue_4.1e_64bit_score_250.0identity_73.5_	Aug_Plant_scaffold_3743	phasin_db_KEGGevalue_4.1e_64bit_score_250.0identity_73.5_	None	None	None	163.766	162.739	107.682	0	41.2889	0	81.9697	67.0322	0	0	0	0
Aug_Plant_scaffold_111514_1BLAST_atpA_V_typeATPsynthasesubunitA_K02117V_typeH+_transportingATPasesubunitA_EC_3.6.3.14__db_KEGGevalue_1.7e_207bit_score_727.2identity_98.6_	Aug_Plant_scaffold_111514	atpA_V_typeATPsynthasesubunitA_K02117V_typeH+_transportingATPasesubunitA_EC_3.6.3.14__db_KEGGevalue_1.7e_207bit_score_727.2identity_98.6_	ATPSynth	ATPSynth	None	48.7528	41.3261	18.3539	18.5921	44.7036	32.2606	71.3537	100.489	91.8758	32.3448	45.8822	78.4287
Aug_Open_scaffold_8368_3BLAST_HSP20familyprotein_K13993HSP20familyprotein_db_KEGGevalue_3.3e_59bit_score_233.4identity_70.1_	Aug_Open_scaffold_8368	HSP20familyprotein_K13993HSP20familyprotein_db_KEGGevalue_3.3e_59bit_score_233.4identity_70.1_	None	None	None	0	0	0	0	0	0	271.667	55.8057	206.132	0	0	89.8173
Aug_Mud_scaffold_2901_5BLAST_HeatshockproteinHsp20_db_KEGGevalue_4.1e_26bit_score_123.6identity_40.0_	Aug_Mud_scaffold_2901	HeatshockproteinHsp20_db_KEGGevalue_4.1e_26bit_score_123.6identity_40.0_	None	None	None	0	0	0	0	0	0	50.4915	83.6922	32.683	197.853	132.85	125.804
Nov_Mud_scaffold_3250_7_BLAST_molecularchaperone_db_KEGGevalue_1.3e_63bit_score_248.1identity_78.3_	Nov_Mud_scaffold_3250	molecularchaperone_db_KEGGevalue_1.3e_63bit_score_248.1identity_78.3_	None	None	None	0	52.6073	46.7324	51.4842	65.8069	42.5367	116.702	66.7423	50.358	0	43.5338	84.8607
Nov_Mud_scaffold_15_80_BLAST_adenylylsulfatereductasesubunitalpha_EC_1.8.99.2__K00394adenylylsulfatereductase_subunitA_EC_1.8.99.2__db_KEGGevalue_0bit_score_1230.3identity_86.7_	Nov_Mud_scaffold_15	adenylylsulfatereductasesubunitalpha_EC_1.8.99.2__K00394adenylylsulfatereductase_subunitA_EC_1.8.99.2__db_KEGGevalue_0bit_score_1230.3identity_86.7_	None	None	None	141.547	65.4754	130.398	17.6766	55.3397	69.5341	28.9856	10.8422	19.8036	38.6256	20.8537	21.9198
Aug_Plant_scaffold_19004_1BLAST_mcrD_methyl_coenzymeMreductaseoperonproteinD_K03422methyl_coenzymeMreductasesubunitD_db_KEGGevalue_5.7e_65bit_score_252.7identity_72.5_	Aug_Plant_scaffold_19004	mcrD_methyl_coenzymeMreductaseoperonproteinD_K03422methyl_coenzymeMreductasesubunitD_db_KEGGevalue_5.7e_65bit_score_252.7identity_72.5_	mcr	MethGen	Mpara	0	0	45.0444	43.7578	62.8421	32.5142	91.7733	153.43	105.38	0	31.4157	52.8666
Nov_Open_scaffold_13697_4_BLAST_similartomitochondrialATPsynthasec_subunit_P3_precursor_K02128F_typeH+_transportingATPasesubunitc_EC_3.6.3.14__db_KEGGevalue_6.1e_22bit_score_108.6identity_74.6_	Nov_Open_scaffold_13697	similartomitochondrialATPsynthasec_subunit_P3_precursor_K02128F_typeH+_transportingATPasesubunitc_EC_3.6.3.14__db_KEGGevalue_6.1e_22bit_score_108.6identity_74.6_	ATPSynth	ATPSynth	None	0	0	0	0	0	0	0	293.042	325.958	0	0	0
Aug_Plant_scaffold_401002_2RBH_atpD_V_typeATPsynthasesubunitD_EC_3.6.3.14__K02120V_typeH+_transportingATPasesubunitD_EC_3.6.3.14__db_KEGG_	Aug_Plant_scaffold_401002	atpD_V_typeATPsynthasesubunitD_EC_3.6.3.14__K02120V_typeH+_transportingATPasesubunitD_EC_3.6.3.14__db_KEGG_	ATPSynth	ATPSynth	None	41.5266	32.0906	21.2571	25.8247	64.3776	51.2334	65.4005	110.768	89.0099	32.3777	34.1769	48.8417
Nov_Plant_scaffold_5103_4_BLAST_30SribosomalproteinS7_db_KEGGevalue_4.6e_77bit_score_292.7identity_92.3_	Nov_Plant_scaffold_5103	30SribosomalproteinS7_db_KEGGevalue_4.6e_77bit_score_292.7identity_92.3_	rps	Ribos	None	359.78	77.3635	78.1804	0	59.7421	37.4594	0	0	0	0	0	0
Aug_Mud_scaffold_73082_3BLAST_groEL_60kDachaperonin_K04077chaperoninGroEL_db_KEGGevalue_4e_136bit_score_490.0identity_78.4_	Aug_Mud_scaffold_73082	groEL_60kDachaperonin_K04077chaperoninGroEL_db_KEGGevalue_4e_136bit_score_490.0identity_78.4_	None	None	None	48.8982	74.8927	51.7234	0	20.8313	9.57052	102.012	73.1489	51.5554	0	0	178.353
Aug_Plant_scaffold_1018_3BLAST_outermembraneprotein_db_KEGGevalue_4.7e_58bit_score_230.3identity_52.8_	Aug_Plant_scaffold_1018	outermembraneprotein_db_KEGGevalue_4.7e_58bit_score_230.3identity_52.8_	None	None	None	91.4886	83.0053	93.6384	0	0	36.3675	53.1593	47.9294	59.8916	98.1543	0	47.2807
Nov_Plant_scaffold_904_10_BLAST_outermembraneprotein_porin__db_KEGGevalue_1.9e_58bit_score_231.5identity_51.9_	Nov_Plant_scaffold_904	outermembraneprotein_porin__db_KEGGevalue_1.9e_58bit_score_231.5identity_51.9_	None	None	None	129.483	73.8161	111.969	0	60.0945	86.078	31.9615	0	0	50.2325	33.5497	32.3204
Aug_Plant_scaffold_327_8BLAST_molecularchaperone_db_KEGGevalue_1.3e_63bit_score_248.1identity_78.3_	Aug_Plant_scaffold_327	molecularchaperone_db_KEGGevalue_1.3e_63bit_score_248.1identity_78.3_	None	None	None	0	52.6073	47.9068	51.4842	65.8069	29.221	114.054	63.7086	47.3863	0	46.658	89.4477
Nov_Plant_scaffold_12743_2_BLAST_4Fe_4Sferredoxin_db_KEGGevalue_1.3e_45bit_score_187.6identity_85.1_	Nov_Plant_scaffold_12743	4Fe_4Sferredoxin_db_KEGGevalue_1.3e_45bit_score_187.6identity_85.1_	None	None	None	135.397	255.134	216.905	0	0	0	0	0	0	0	0	0
Nov_Mud_scaffold_10079_6_BLAST_heatshockproteinhsp20_K13993HSP20familyprotein_db_KEGGevalue_1.3e_16bit_score_91.7identity_43.0_	Nov_Mud_scaffold_10079	heatshockproteinhsp20_K13993HSP20familyprotein_db_KEGGevalue_1.3e_16bit_score_91.7identity_43.0_	None	None	None	63.7434	85.3497	97.9576	0	0	0	144.9	0	46.9136	0	0	168.536
Nov_Mud_scaffold_5459_3_BLAST_ribosomalRNAmethyltransferaseRrmJ/FtsJ_K0242723SrRNA_uridine2552_2'_O__methyltransferase_EC_2.1.1.166__db_KEGGevalue_2.6e_67bit_score_260.8identity_62.0_	Nov_Mud_scaffold_5459	ribosomalRNAmethyltransferaseRrmJ/FtsJ_K0242723SrRNA_uridine2552_2'_O__methyltransferase_EC_2.1.1.166__db_KEGGevalue_2.6e_67bit_score_260.8identity_62.0_	None	None	None	221.3	231.669	149.762	0	0	0	0	0	0	0	0	0
Nov_Open_scaffold_3492_3_BLAST_ribosomalRNAmethyltransferaseRrmJ/FtsJ_K0242723SrRNA_uridine2552_2'_O__methyltransferase_EC_2.1.1.166__db_KEGGevalue_2.6e_67bit_score_260.8identity_62.0_	Nov_Open_scaffold_3492	ribosomalRNAmethyltransferaseRrmJ/FtsJ_K0242723SrRNA_uridine2552_2'_O__methyltransferase_EC_2.1.1.166__db_KEGGevalue_2.6e_67bit_score_260.8identity_62.0_	None	None	None	221.3	231.669	149.762	0	0	0	0	0	0	0	0	0
Nov_Plant_scaffold_327_8_BLAST_ribosomalRNAmethyltransferaseRrmJ/FtsJ_K0242723SrRNA_uridine2552_2'_O__methyltransferase_EC_2.1.1.166__db_KEGGevalue_2.6e_67bit_score_260.8identity_62.0_	Nov_Plant_scaffold_327	ribosomalRNAmethyltransferaseRrmJ/FtsJ_K0242723SrRNA_uridine2552_2'_O__methyltransferase_EC_2.1.1.166__db_KEGGevalue_2.6e_67bit_score_260.8identity_62.0_	None	None	None	221.3	231.669	149.762	0	0	0	0	0	0	0	0	0
Nov_Mud_scaffold_318_2_BLAST_cytochromec_classI_db_KEGGevalue_3.1e_45bit_score_186.4identity_89.2_	Nov_Mud_scaffold_318	cytochromec_classI_db_KEGGevalue_3.1e_45bit_score_186.4identity_89.2_	CytC	CytC	None	93.7045	147.143	87.5667	0	0	0	0	0	0	106.445	66.0411	100.577
Nov_Plant_scaffold_70_1_BLAST_fimbrialproteinprecursor_pilin__strainP1__K02650typeIVpilusassemblyproteinPilA_db_KEGGevalue_1.6e_26bit_score_124.0identity_71.9_	Nov_Plant_scaffold_70	fimbrialproteinprecursor_pilin__strainP1__K02650typeIVpilusassemblyproteinPilA_db_KEGGevalue_1.6e_26bit_score_124.0identity_71.9_	None	None	None	418.494	0	182.721	0	0	0	0	0	0	0	0	0
Aug_Open_scaffold_188626_1BLAST_50SribosomalproteinL20_K02887largesubunitribosomalproteinL20_db_KEGGevalue_2.4e_46bit_score_190.3identity_82.5_	Aug_Open_scaffold_188626	50SribosomalproteinL20_K02887largesubunitribosomalproteinL20_db_KEGGevalue_2.4e_46bit_score_190.3identity_82.5_	rpl	Ribos	None	151.39	142.713	143.574	0	0	43.3707	69.6266	0	0	0	0	46.4525
Nov_Mud_scaffold_466_27_RBH_atpC_V_typeATPsynthasesubunitC_K02119V_typeH+_transportingATPasesubunitC_EC_3.6.3.14__db_KEGG_	Nov_Mud_scaffold_466	atpC_V_typeATPsynthasesubunitC_K02119V_typeH+_transportingATPasesubunitC_EC_3.6.3.14__db_KEGG_	ATPSynth	ATPSynth	None	28.3608	32.559	24.2544	23.0884	54.561	38.0813	88.0067	114.083	67.3964	29.8489	29.8424	66.6019
Aug_Plant_scaffold_19004_2RBH_mcrG_methyl_coenzymeMreductasesubunitgamma_K00402methyl_coenzymeMreductasegammasubunit_EC_2.8.4.1__db_KEGG_	Aug_Plant_scaffold_19004	mcrG_methyl_coenzymeMreductasesubunitgamma_K00402methyl_coenzymeMreductasegammasubunit_EC_2.8.4.1__db_KEGG_	mcr	MethGen	Mpara	31.5158	21.0836	15.543	44.6645	67.1781	53.4708	74.5573	106.669	85.7005	20.8721	20.9053	50.7408
Aug_Mud_scaffold_256491_1BLAST_thioredoxin_db_KEGGevalue_2.1e_54bit_score_217.2identity_80.8_	Aug_Mud_scaffold_256491	thioredoxin_db_KEGGevalue_2.1e_54bit_score_217.2identity_80.8_	None	None	None	58.8824	102.42	93.8413	0	134.372	101.991	0	0	0	0	0	100.473
Nov_Plant_scaffold_1799_3_BLAST_rplL_50SribosomalproteinL7/L12_db_KEGGevalue_3.4e_41bit_score_172.9identity_90.8_	Nov_Plant_scaffold_1799	rplL_50SribosomalproteinL7/L12_db_KEGGevalue_3.4e_41bit_score_172.9identity_90.8_	rpl	Ribos	None	227.065	204.774	159.584	0	0	0	0	0	0	0	0	0
Nov_Plant_scaffold_5886_4_RBH_50SribosomalproteinL25p_K02897largesubunitribosomalproteinL25_db_KEGG_	Nov_Plant_scaffold_5886	50SribosomalproteinL25p_K02897largesubunitribosomalproteinL25_db_KEGG_	rpl	Ribos	None	373.416	94.381	68.0723	0	31.0892	24.4421	0	0	0	0	0	0
Aug_Plant_scaffold_10494_4BLAST_outermembraneprotein_db_KEGGevalue_1e_67bit_score_262.3identity_56.5_	Aug_Plant_scaffold_10494	outermembraneprotein_db_KEGGevalue_1e_67bit_score_262.3identity_56.5_	None	None	None	63.711	67.3983	65.8049	66.7298	95.9958	89.9939	34.0657	0	0	45.7096	19.8515	41.9899
Aug_Mud_scaffold_18652_5BLAST_rplX_50SribosomalproteinL24_K02601transcriptionalantiterminatorNusG_db_KEGGevalue_2.1e_74bit_score_283.9identity_96.0_	Aug_Mud_scaffold_18652	rplX_50SribosomalproteinL24_K02601transcriptionalantiterminatorNusG_db_KEGGevalue_2.1e_74bit_score_283.9identity_96.0_	rpl	Ribos	None	0	0	0	52.6284	0	54.3837	113.231	65.8165	102.804	43.7836	56.0771	101.6
Aug_Open_scaffold_1275_6RBH_atpC_V_typeATPsynthasesubunitC_K02119V_typeH+_transportingATPasesubunitC_EC_3.6.3.14__db_KEGG_	Aug_Open_scaffold_1275	atpC_V_typeATPsynthasesubunitC_K02119V_typeH+_transportingATPasesubunitC_EC_3.6.3.14__db_KEGG_	ATPSynth	ATPSynth	None	28.6869	33.0828	23.639	23.2	51.8315	38.0813	90.2569	113.132	65.4141	28.6549	29.4102	64.9262
Aug_Mud_scaffold_18863_4BLAST_glutaredoxin_likeprotein_K07390monothiolglutaredoxin_db_KEGGevalue_3.3e_50bit_score_203.0identity_90.6_	Aug_Mud_scaffold_18863	glutaredoxin_likeprotein_K07390monothiolglutaredoxin_db_KEGGevalue_3.3e_50bit_score_203.0identity_90.6_	None	None	None	85.1548	0	0	0	101.618	64.2481	81.5917	140.525	0	0	0	116.789
Aug_Mud_scaffold_13174_2BLAST_outermembraneprotein_db_KEGGevalue_1e_67bit_score_262.3identity_56.5_	Aug_Mud_scaffold_13174	outermembraneprotein_db_KEGGevalue_1e_67bit_score_262.3identity_56.5_	None	None	None	63.711	67.3983	67.1479	64.6445	95.9958	89.9939	34.0657	0	0	45.7096	18.4336	41.9899
Aug_Plant_scaffold_192487_3BLAST_rplX_50SribosomalproteinL24_K02601transcriptionalantiterminatorNusG_db_KEGGevalue_2.1e_74bit_score_283.9identity_96.0_	Aug_Plant_scaffold_192487	rplX_50SribosomalproteinL24_K02601transcriptionalantiterminatorNusG_db_KEGGevalue_2.1e_74bit_score_283.9identity_96.0_	rpl	Ribos	None	0	0	0	52.6284	0	54.3837	113.231	65.8165	109.657	43.7836	50.1743	99.181
Aug_Open_scaffold_193911_1BLAST_rplX_50SribosomalproteinL24_K02601transcriptionalantiterminatorNusG_db_KEGGevalue_2.1e_74bit_score_283.9identity_96.0_	Aug_Open_scaffold_193911	rplX_50SribosomalproteinL24_K02601transcriptionalantiterminatorNusG_db_KEGGevalue_2.1e_74bit_score_283.9identity_96.0_	rpl	Ribos	None	0	0	0	52.6284	0	54.3837	113.231	65.8165	109.657	43.7836	50.1743	99.181
Nov_Mud_scaffold_5671_6_BLAST_rplX_50SribosomalproteinL24_K02601transcriptionalantiterminatorNusG_db_KEGGevalue_2.1e_74bit_score_283.9identity_96.0_	Nov_Mud_scaffold_5671	rplX_50SribosomalproteinL24_K02601transcriptionalantiterminatorNusG_db_KEGGevalue_2.1e_74bit_score_283.9identity_96.0_	rpl	Ribos	None	0	0	0	52.6284	0	54.3837	113.231	65.8165	109.657	43.7836	50.1743	99.181
Nov_Plant_scaffold_1986_2_BLAST_rplX_50SribosomalproteinL24_K02601transcriptionalantiterminatorNusG_db_KEGGevalue_2.1e_74bit_score_283.9identity_96.0_	Nov_Plant_scaffold_1986	rplX_50SribosomalproteinL24_K02601transcriptionalantiterminatorNusG_db_KEGGevalue_2.1e_74bit_score_283.9identity_96.0_	rpl	Ribos	None	0	0	0	52.6284	0	54.3837	113.231	65.8165	109.657	43.7836	50.1743	99.181
Nov_Open_scaffold_18033_2_BLAST_rplX_50SribosomalproteinL24_K02601transcriptionalantiterminatorNusG_db_KEGGevalue_2.1e_74bit_score_283.9identity_96.0_	Nov_Open_scaffold_18033	rplX_50SribosomalproteinL24_K02601transcriptionalantiterminatorNusG_db_KEGGevalue_2.1e_74bit_score_283.9identity_96.0_	rpl	Ribos	None	0	0	0	51.2578	0	48.8842	113.231	63.2918	102.804	48.1541	56.0771	104.019
Nov_Mud_scaffold_1812_3_RBH_thsD_thermosomesubunitdelta_db_KEGG_	Nov_Mud_scaffold_1812	thsD_thermosomesubunitdelta_db_KEGG_	None	None	None	0	0	0	31.0417	14.3095	11.3514	138.41	128.007	120.32	18.9534	15.7128	109.245
Nov_Plant_scaffold_1486_5_BLAST_50SribosomalproteinL25p_K02897largesubunitribosomalproteinL25_db_KEGGevalue_3.7e_69bit_score_266.5identity_79.2_	Nov_Plant_scaffold_1486	50SribosomalproteinL25p_K02897largesubunitribosomalproteinL25_db_KEGGevalue_3.7e_69bit_score_266.5identity_79.2_	rpl	Ribos	None	186.908	279.703	120.329	0	0	0	0	0	0	0	0	0
Aug_Open_scaffold_207269_1BLAST_HeatshockproteinHsp20_db_KEGGevalue_7.5e_40bit_score_169.1identity_55.0_	Aug_Open_scaffold_207269	HeatshockproteinHsp20_db_KEGGevalue_7.5e_40bit_score_169.1identity_55.0_	None	None	None	0	76.8582	48.1024	0	66.307	46.6437	66.875	0	0	54.8556	64.4926	162.701
Nov_Plant_scaffold_234_9_RBH_atpC_V_typeATPsynthasesubunitC_K02119V_typeH+_transportingATPasesubunitC_EC_3.6.3.14__db_KEGG_	Nov_Plant_scaffold_234	atpC_V_typeATPsynthasesubunitC_K02119V_typeH+_transportingATPasesubunitC_EC_3.6.3.14__db_KEGG_	ATPSynth	ATPSynth	None	29.3737	32.559	24.2544	21.5491	49.7111	36.7681	87.0396	113.132	70.3697	29.8489	28.1372	63.7062
Aug_Plant_scaffold_4385_4RBH_groEL_molecularchaperoneGroEL_K04077chaperoninGroEL_db_KEGG_	Aug_Plant_scaffold_4385	groEL_molecularchaperoneGroEL_K04077chaperoninGroEL_db_KEGG_	None	None	None	14.3325	20.1813	20.5735	0	0	0	260.675	72.0834	72.6974	0	0	125.763
Nov_Mud_scaffold_13073_5_BLAST_HeatshockproteinHsp20_db_KEGGevalue_2e_40bit_score_171.0identity_55.3_	Nov_Mud_scaffold_13073	HeatshockproteinHsp20_db_KEGGevalue_2e_40bit_score_171.0identity_55.3_	None	None	None	0	76.8582	47.5201	0	66.307	46.0379	69.9365	0	0	54.3885	67.1258	158.066
Nov_Plant_scaffold_944_2_BLAST_HeatshockproteinHsp20_db_KEGGevalue_2e_40bit_score_171.0identity_55.3_	Nov_Plant_scaffold_944	HeatshockproteinHsp20_db_KEGGevalue_2e_40bit_score_171.0identity_55.3_	None	None	None	0	76.8582	47.5201	0	66.307	46.0379	69.9365	0	0	54.3885	67.1258	158.066
Nov_Mud_scaffold_37123_1_BLAST_groEL_molecularchaperoneGroEL_K04077chaperoninGroEL_db_KEGGevalue_7.5e_227bit_score_792.0identity_84.8_	Nov_Mud_scaffold_37123	groEL_molecularchaperoneGroEL_K04077chaperoninGroEL_db_KEGGevalue_7.5e_227bit_score_792.0identity_84.8_	None	None	None	32.3889	16.9948	20.909	0	0	0	252.172	76.9471	69.9211	0	0	114.393
Aug_Open_scaffold_49876_2BLAST_outermembraneprotein_db_KEGGevalue_1e_67bit_score_262.3identity_56.5_	Aug_Open_scaffold_49876	outermembraneprotein_db_KEGGevalue_1e_67bit_score_262.3identity_56.5_	None	None	None	63.711	67.5292	67.1479	60.4739	91.996	87.8253	30.8213	0	0	51.4233	19.8515	40.7902
Nov_Mud_scaffold_7295_5_BLAST_outermembraneprotein_db_KEGGevalue_1e_67bit_score_262.3identity_56.5_	Nov_Mud_scaffold_7295	outermembraneprotein_db_KEGGevalue_1e_67bit_score_262.3identity_56.5_	None	None	None	63.711	67.5292	67.1479	60.4739	91.996	87.8253	30.8213	0	0	51.4233	19.8515	40.7902
Aug_Mud_scaffold_132702_1BLAST_acsA_acetyl_coenzymeAsynthetase_K01895acetyl_CoAsynthetase_EC_6.2.1.1__db_KEGGevalue_0bit_score_1036.6identity_94.1_	Aug_Mud_scaffold_132702	acsA_acetyl_coenzymeAsynthetase_K01895acetyl_CoAsynthetase_EC_6.2.1.1__db_KEGGevalue_0bit_score_1036.6identity_94.1_	None	None	None	35.8384	46.3924	21.1592	43.5148	73.0644	55.768	51.9975	78.8412	57.0062	30.3345	37.5278	48.36
Aug_Plant_scaffold_43119_1BLAST_thsD_thermosomesubunitdelta_db_KEGGevalue_3.3e_119bit_score_433.3identity_95.3_	Aug_Plant_scaffold_43119	thsD_thermosomesubunitdelta_db_KEGGevalue_3.3e_119bit_score_433.3identity_95.3_	None	None	None	0	0	0	0	0	15.9204	143.15	146.515	120.613	29.1216	0	123.066
Aug_Plant_scaffold_67799_1BLAST_cold_shockDNA_bindingdomain_containingprotein_K03704coldshockprotein_beta_ribbon_CspAfamily__db_KEGGevalue_7.8e_27bit_score_124.8identity_81.9_	Aug_Plant_scaffold_67799	cold_shockDNA_bindingdomain_containingprotein_K03704coldshockprotein_beta_ribbon_CspAfamily__db_KEGGevalue_7.8e_27bit_score_124.8identity_81.9_	None	None	None	383.187	0	0	0	0	195.19	0	0	0	0	0	0
Nov_Plant_scaffold_23460_1_BLAST_Alkylhydroperoxidereductase/Thiolspecificantioxidant/Malallergen_K03386peroxiredoxin_alkylhydroperoxidereductasesubunitC__EC_1.11.1.15__db_KEGGevalue_5.9e_41bit_score_172.2identity_83.0_	Nov_Plant_scaffold_23460	Alkylhydroperoxidereductase/Thiolspecificantioxidant/Malallergen_K03386peroxiredoxin_alkylhydroperoxidereductasesubunitC__EC_1.11.1.15__db_KEGGevalue_5.9e_41bit_score_172.2identity_83.0_	None	None	None	169.259	0	87.726	0	201.101	119.931	0	0	0	0	0	0
Nov_Plant_scaffold_234_7_RBH_atpA_V_typeATPsynthasesubunitA_K02117V_typeH+_transportingATPasesubunitA_EC_3.6.3.14__db_KEGG_	Nov_Plant_scaffold_234	atpA_V_typeATPsynthasesubunitA_K02117V_typeH+_transportingATPasesubunitA_EC_3.6.3.14__db_KEGG_	ATPSynth	ATPSynth	None	32.3985	37.467	21.735	14.8919	43.8308	25.242	73.665	93.3502	92.1476	36.0796	41.6221	65.1265
Aug_Mud_scaffold_8294_3BLAST_rplU_50SribosomalproteinL21e_K02889largesubunitribosomalproteinL21e_db_KEGGevalue_9.4e_44bit_score_181.4identity_90.6_	Aug_Mud_scaffold_8294	rplU_50SribosomalproteinL21e_K02889largesubunitribosomalproteinL21e_db_KEGGevalue_9.4e_44bit_score_181.4identity_90.6_	rpl	Ribos	None	0	0	0	0	0	131.247	132.584	94.8062	93.1722	0	0	124.261
Aug_Plant_scaffold_51778_2BLAST_rplU_50SribosomalproteinL21e_K02889largesubunitribosomalproteinL21e_db_KEGGevalue_9.4e_44bit_score_181.4identity_90.6_	Aug_Plant_scaffold_51778	rplU_50SribosomalproteinL21e_K02889largesubunitribosomalproteinL21e_db_KEGGevalue_9.4e_44bit_score_181.4identity_90.6_	rpl	Ribos	None	0	0	0	0	0	131.247	132.584	94.8062	93.1722	0	0	124.261
Nov_Mud_scaffold_97_15_BLAST_rplU_50SribosomalproteinL21e_K02889largesubunitribosomalproteinL21e_db_KEGGevalue_9.4e_44bit_score_181.4identity_90.6_	Nov_Mud_scaffold_97	rplU_50SribosomalproteinL21e_K02889largesubunitribosomalproteinL21e_db_KEGGevalue_9.4e_44bit_score_181.4identity_90.6_	rpl	Ribos	None	0	0	0	0	0	131.247	132.584	94.8062	93.1722	0	0	124.261
Nov_Open_scaffold_2610_3_BLAST_transporter_majorfacilitatorsuperfamily_db_KEGGevalue_7.6e_150bit_score_535.8identity_67.2_	Nov_Open_scaffold_2610	transporter_majorfacilitatorsuperfamily_db_KEGGevalue_7.6e_150bit_score_535.8identity_67.2_	None	None	None	0	0	0	0	0	0	224.993	66.7769	54.3102	107.88	76.1856	45.1985
Aug_Mud_scaffold_3036_4RBH_atpC_V_typeATPsynthasesubunitC_K02119V_typeH+_transportingATPasesubunitC_EC_3.6.3.14__db_KEGG_	Aug_Mud_scaffold_3036	atpC_V_typeATPsynthasesubunitC_K02119V_typeH+_transportingATPasesubunitC_EC_3.6.3.14__db_KEGG_	ATPSynth	ATPSynth	None	29.3737	29.958	25.0629	21.5491	44.9141	36.7681	84.0402	112.181	72.352	29.8489	25.7897	61.5344
Nov_Plant_scaffold_44_3_BLAST_iron_sulfurclusterassemblyaccessoryprotein_K15724iron_sulfurclusterinsertionprotein_db_KEGGevalue_4.1e_54bit_score_216.1identity_88.8_	Nov_Plant_scaffold_44	iron_sulfurclusterassemblyaccessoryprotein_K15724iron_sulfurclusterinsertionprotein_db_KEGGevalue_4.1e_54bit_score_216.1identity_88.8_	None	None	None	241.244	151.529	179.434	0	0	0	0	0	0	0	0	0
Aug_Plant_scaffold_7835_5BLAST_heatshockprotein_hsp20family_K13993HSP20familyprotein_db_KEGGevalue_5.6e_32bit_score_142.9identity_50.0_	Aug_Plant_scaffold_7835	heatshockprotein_hsp20family_K13993HSP20familyprotein_db_KEGGevalue_5.6e_32bit_score_142.9identity_50.0_	None	None	None	0	0	0	66.9062	0	32.3396	172.32	99.3591	152.314	0	0	47.2807
Nov_Mud_scaffold_64605_1_BLAST_Cellwall_associatedhydrolase_db_KEGGevalue_1.5e_07bit_score_61.6identity_49.3_	Nov_Mud_scaffold_64605	Cellwall_associatedhydrolase_db_KEGGevalue_1.5e_07bit_score_61.6identity_49.3_	None	None	None	50.5343	0	71.3557	58.4623	174.602	82.3006	0	0	0	0	54.0794	77.3589
Aug_Plant_scaffold_5533_3BLAST_phasinfamilyprotein_db_KEGGevalue_1.6e_37bit_score_161.4identity_57.4_	Aug_Plant_scaffold_5533	phasinfamilyprotein_db_KEGGevalue_1.6e_37bit_score_161.4identity_57.4_	None	None	None	55.4807	70.8123	56.5324	0	74.0533	85.7741	45.4878	47.2644	0	41.5929	42.0648	42.4514
Aug_Mud_scaffold_65102_1BLAST_mcrA_methyl_coenzymeMreductasesubunitalpha_EC_2.8.4.1__K00399methyl_coenzymeMreductasealphasubunit_EC_2.8.4.1__db_KEGGevalue_4.8e_258bit_score_895.6identity_90.4_	Aug_Mud_scaffold_65102	mcrA_methyl_coenzymeMreductasesubunitalpha_EC_2.8.4.1__K00399methyl_coenzymeMreductasealphasubunit_EC_2.8.4.1__db_KEGGevalue_4.8e_258bit_score_895.6identity_90.4_	mcr	MethGen	Mpara	30.7913	54.5125	45.0684	50.1446	85.7339	44.6034	58.3011	56.1673	43.0658	36.3953	25.0371	29.1056
Nov_Plant_scaffold_7958_1_BLAST_cytochromecoxidase_cbb3_type_subuniti_EC_1.9.3.1__K00404cytochromecoxidasecbb3_typesubunitI_EC_1.9.3.1__db_KEGGevalue_2.6e_251bit_score_873.2identity_81.9_	Nov_Plant_scaffold_7958	cytochromecoxidase_cbb3_type_subuniti_EC_1.9.3.1__K00404cytochromecoxidasecbb3_typesubunitI_EC_1.9.3.1__db_KEGGevalue_2.6e_251bit_score_873.2identity_81.9_	Cytcbb	CytCO	None	155.298	174.429	147.65	0	55.7252	23.8326	0	0	0	0	0	0
Aug_Open_scaffold_70397_3BLAST_tuf_elongationfactorTu_EC_3.6.5.3__K02358elongationfactorTu_db_KEGGevalue_4.5e_172bit_score_609.4identity_97.4_	Aug_Open_scaffold_70397	tuf_elongationfactorTu_EC_3.6.5.3__K02358elongationfactorTu_db_KEGGevalue_4.5e_172bit_score_609.4identity_97.4_	None	None	None	54.0647	31.0041	33.8915	0	73.1775	93.6189	20.2156	19.9532	0	119.048	68.3214	41.0394
Aug_Open_scaffold_10541_5RBH_Cyclopropane_fatty_acyl_phospholipidsynthase_EC_2.1.1.79__K00574cyclopropane_fatty_acyl_phospholipidsynthase_EC_2.1.1.79__db_KEGG_	Aug_Open_scaffold_10541	Cyclopropane_fatty_acyl_phospholipidsynthase_EC_2.1.1.79__K00574cyclopropane_fatty_acyl_phospholipidsynthase_EC_2.1.1.79__db_KEGG_	None	None	None	0	0	0	268.141	0	285.442	0	0	0	0	0	0
Nov_Mud_scaffold_277_7_RBH_Cyclopropane_fatty_acyl_phospholipidsynthase_EC_2.1.1.79__K00574cyclopropane_fatty_acyl_phospholipidsynthase_EC_2.1.1.79__db_KEGG_	Nov_Mud_scaffold_277	Cyclopropane_fatty_acyl_phospholipidsynthase_EC_2.1.1.79__K00574cyclopropane_fatty_acyl_phospholipidsynthase_EC_2.1.1.79__db_KEGG_	None	None	None	0	0	0	268.141	0	285.442	0	0	0	0	0	0
Aug_Mud_scaffold_135142_1BLAST_molecularchaperone_db_KEGGevalue_4.4e_37bit_score_159.5identity_67.9_	Aug_Mud_scaffold_135142	molecularchaperone_db_KEGGevalue_4.4e_37bit_score_159.5identity_67.9_	None	None	None	168.033	140.725	199.399	0	0	0	0	0	0	0	0	44.8423
Aug_Mud_scaffold_271090_1BLAST_outermembraneprotein_porin__db_KEGGevalue_6.1e_17bit_score_93.6identity_44.1_	Aug_Mud_scaffold_271090	outermembraneprotein_porin__db_KEGGevalue_6.1e_17bit_score_93.6identity_44.1_	None	None	None	67.7086	51.6465	77.6372	32.7498	61.2615	60.8412	44.4384	30.2781	22.7592	31.8401	21.2084	50.2993
Aug_Open_scaffold_26853_2BLAST_phasinfamilyprotein_db_KEGGevalue_1.6e_37bit_score_161.4identity_57.4_	Aug_Open_scaffold_26853	phasinfamilyprotein_db_KEGGevalue_1.6e_37bit_score_161.4identity_57.4_	None	None	None	63.1482	66.6469	56.5324	0	74.0533	81.799	35.139	47.4477	0	39.1685	44.8691	42.4514
Aug_Plant_scaffold_113078_3BLAST_OmpA/MotB_K03286OmpA_OmpFporin_OOPfamily_db_KEGGevalue_1.6e_58bit_score_231.1identity_78.6_	Aug_Plant_scaffold_113078	OmpA/MotB_K03286OmpA_OmpFporin_OOPfamily_db_KEGGevalue_1.6e_58bit_score_231.1identity_78.6_	None	None	None	130.231	0	118.068	0	70.4818	67.4887	0	48.83	0	57.8001	0	57.2034
Aug_Plant_scaffold_791_7BLAST_coldshockDNA/RNA_bindingprotein_K03704coldshockprotein_beta_ribbon_CspAfamily__db_KEGGevalue_2e_18bit_score_96.7identity_72.6_	Aug_Plant_scaffold_791	coldshockDNA/RNA_bindingprotein_K03704coldshockprotein_beta_ribbon_CspAfamily__db_KEGGevalue_2e_18bit_score_96.7identity_72.6_	None	None	None	0	0	0	0	0	549.325	0	0	0	0	0	0
Nov_Open_scaffold_677_4_BLAST_dissimilatoryadenylylsulfatereductasebetasubunit_EC_1.8.99.2__db_KEGGevalue_1.4e_76bit_score_291.2identity_84.5_	Nov_Open_scaffold_677	dissimilatoryadenylylsulfatereductasebetasubunit_EC_1.8.99.2__db_KEGGevalue_1.4e_76bit_score_291.2identity_84.5_	None	None	None	38.543	53.0353	50.0795	0	70.6525	59.8125	75.0983	91.7727	0	65.8602	0	44.2329
Aug_Plant_scaffold_14765_3BLAST_30SribosomalproteinS12_K02950smallsubunitribosomalproteinS12_db_KEGGevalue_1.5e_65bit_score_254.2identity_99.2_	Aug_Plant_scaffold_14765	30SribosomalproteinS12_K02950smallsubunitribosomalproteinS12_db_KEGGevalue_1.5e_65bit_score_254.2identity_99.2_	rps	Ribos	None	123.413	90.0682	67.6426	0	65.1797	62.4529	73.658	0	0	0	0	65.8469
Nov_Mud_scaffold_1108_12_BLAST_30SribosomalproteinS12_K02950smallsubunitribosomalproteinS12_db_KEGGevalue_1.5e_65bit_score_254.2identity_99.2_	Nov_Mud_scaffold_1108	30SribosomalproteinS12_K02950smallsubunitribosomalproteinS12_db_KEGGevalue_1.5e_65bit_score_254.2identity_99.2_	rps	Ribos	None	123.413	90.0682	67.6426	0	65.1797	62.4529	73.658	0	0	0	0	65.8469
Aug_Open_scaffold_188_11BLAST_OmpA/MotBdomain_containingprotein_K03286OmpA_OmpFporin_OOPfamily_db_KEGGevalue_1.7e_18bit_score_98.6identity_37.2_	Aug_Open_scaffold_188	OmpA/MotBdomain_containingprotein_K03286OmpA_OmpFporin_OOPfamily_db_KEGGevalue_1.7e_18bit_score_98.6identity_37.2_	None	None	None	58.6228	27.675	40.105	42.943	69.4404	69.1249	63.3253	58.8183	19.7117	41.1416	15.459	41.5596
Aug_Plant_scaffold_11637_2BLAST_cold_shockDNA_bindingdomain_containingprotein_K03704coldshockprotein_beta_ribbon_CspAfamily__db_KEGGevalue_7.8e_27bit_score_124.8identity_81.9_	Aug_Plant_scaffold_11637	cold_shockDNA_bindingdomain_containingprotein_K03704coldshockprotein_beta_ribbon_CspAfamily__db_KEGGevalue_7.8e_27bit_score_124.8identity_81.9_	None	None	None	405.727	0	0	0	0	141.493	0	0	0	0	0	0
Aug_Open_scaffold_217272_2BLAST_cold_shockDNA_bindingdomain_containingprotein_K03704coldshockprotein_beta_ribbon_CspAfamily__db_KEGGevalue_7.8e_27bit_score_124.8identity_81.9_	Aug_Open_scaffold_217272	cold_shockDNA_bindingdomain_containingprotein_K03704coldshockprotein_beta_ribbon_CspAfamily__db_KEGGevalue_7.8e_27bit_score_124.8identity_81.9_	None	None	None	405.727	0	0	0	0	141.493	0	0	0	0	0	0
Nov_Mud_scaffold_86630_1_RBH_tuf_elongationfactorTu_EC_3.6.5.3__K02358elongationfactorTu_db_KEGG_	Nov_Mud_scaffold_86630	tuf_elongationfactorTu_EC_3.6.5.3__K02358elongationfactorTu_db_KEGG_	None	None	None	89.7209	41.6242	64.1913	21.4266	55.1252	55.206	45.9046	34.4995	0	53.4338	27.258	57.9676
Nov_Plant_scaffold_20969_2_BLAST_aromatichydrocarbondegradationmembraneprotein_db_KEGGevalue_1.6e_36bit_score_157.9identity_51.0_	Nov_Plant_scaffold_20969	aromatichydrocarbondegradationmembraneprotein_db_KEGGevalue_1.6e_36bit_score_157.9identity_51.0_	None	None	None	191.085	105.374	249.096	0	0	0	0	0	0	0	0	0
Aug_Plant_scaffold_97718_3BLAST_chaperoneproteinDnaK_K04043molecularchaperoneDnaK_db_KEGGevalue_1.3e_97bit_score_361.7identity_75.1_	Aug_Plant_scaffold_97718	chaperoneproteinDnaK_K04043molecularchaperoneDnaK_db_KEGGevalue_1.3e_97bit_score_361.7identity_75.1_	None	None	None	43.991	79.2671	45.4634	53.6975	63.3828	43.6923	66.6951	42.1968	48.8224	0	21.7489	34.5239
Aug_Plant_scaffold_387693_1BLAST_heatshockprotein_Hsp20family_K13993HSP20familyprotein_db_KEGGevalue_6.3e_24bit_score_115.9identity_50.8_	Aug_Plant_scaffold_387693	heatshockprotein_Hsp20family_K13993HSP20familyprotein_db_KEGGevalue_6.3e_24bit_score_115.9identity_50.8_	None	None	None	0	0	0	0	0	0	61.8756	112.424	67.147	94.3242	103.852	101.357
Aug_Plant_scaffold_238682_2BLAST_methyl_coenzymeMreductase_betasubunit_db_KEGGevalue_1.4e_108bit_score_397.9identity_86.8_	Aug_Plant_scaffold_238682	methyl_coenzymeMreductase_betasubunit_db_KEGGevalue_1.4e_108bit_score_397.9identity_86.8_	mcr	MethGen	None	0	0	25.7954	70.6391	40.975	29.3832	74.2088	62.3462	43.2297	57.9381	93.0678	43.2935
Aug_Open_scaffold_245732_2BLAST_dissimilatoryadenylylsulfatereductasebetasubunit_EC_1.8.99.2__db_KEGGevalue_1.4e_76bit_score_291.2identity_84.5_	Aug_Open_scaffold_245732	dissimilatoryadenylylsulfatereductasebetasubunit_EC_1.8.99.2__db_KEGGevalue_1.4e_76bit_score_291.2identity_84.5_	None	None	None	38.543	53.0353	52.7152	0	62.8022	59.8125	75.0983	88.4951	0	65.8602	0	44.2329
Aug_Plant_scaffold_50656_1BLAST_outermembraneprotein_porin__db_KEGGevalue_2.6e_57bit_score_228.8identity_43.8_	Aug_Plant_scaffold_50656	outermembraneprotein_porin__db_KEGGevalue_2.6e_57bit_score_228.8identity_43.8_	None	None	None	84.4351	44.5316	71.4814	29.0293	66.3646	59.4877	48.0151	28.7334	15.9982	35.8708	15.0891	40.7701
Aug_Mud_scaffold_19007_4BLAST_heatshockproteinHsp20_K13993HSP20familyprotein_db_KEGGevalue_2.2e_20bit_score_104.8identity_38.4_	Aug_Mud_scaffold_19007	heatshockproteinHsp20_K13993HSP20familyprotein_db_KEGGevalue_2.2e_20bit_score_104.8identity_38.4_	None	None	None	34.889	156.52	127.523	100.492	86.0096	33.7541	0	0	0	0	0	0
Aug_Open_scaffold_224633_2BLAST_tailfiberprotein_db_KEGGevalue_2.9e_07bit_score_60.8identity_37.1_	Aug_Open_scaffold_224633	tailfiberprotein_db_KEGGevalue_2.9e_07bit_score_60.8identity_37.1_	None	None	None	100.268	174.797	73.2692	45.4208	79.1446	66.1268	0	0	0	0	0	0
Aug_Plant_scaffold_59235_3BLAST_Cyclopropane_fatty_acyl_phospholipidsynthase_EC_2.1.1.79__K00574cyclopropane_fatty_acyl_phospholipidsynthase_EC_2.1.1.79__db_KEGGevalue_1.2e_70bit_score_271.9identity_61.3_	Aug_Plant_scaffold_59235	Cyclopropane_fatty_acyl_phospholipidsynthase_EC_2.1.1.79__K00574cyclopropane_fatty_acyl_phospholipidsynthase_EC_2.1.1.79__db_KEGGevalue_1.2e_70bit_score_271.9identity_61.3_	None	None	None	0	0	0	268.141	0	270.419	0	0	0	0	0	0
Aug_Plant_scaffold_239902_1BLAST_dissimilatoryadenylylsulfatereductasebetasubunit_EC_1.8.99.2__db_KEGGevalue_1.4e_76bit_score_291.2identity_84.5_	Aug_Plant_scaffold_239902	dissimilatoryadenylylsulfatereductasebetasubunit_EC_1.8.99.2__db_KEGGevalue_1.4e_76bit_score_291.2identity_84.5_	None	None	None	38.543	53.0353	50.0795	0	62.8022	59.8125	75.0983	88.4951	0	65.8602	0	44.2329
Nov_Mud_scaffold_4572_2_BLAST_dissimilatoryadenylylsulfatereductasebetasubunit_EC_1.8.99.2__db_KEGGevalue_1.4e_76bit_score_291.2identity_84.5_	Nov_Mud_scaffold_4572	dissimilatoryadenylylsulfatereductasebetasubunit_EC_1.8.99.2__db_KEGGevalue_1.4e_76bit_score_291.2identity_84.5_	None	None	None	38.543	53.0353	50.0795	0	62.8022	59.8125	75.0983	88.4951	0	65.8602	0	44.2329
Nov_Plant_scaffold_1311_2_BLAST_dissimilatoryadenylylsulfatereductasebetasubunit_EC_1.8.99.2__db_KEGGevalue_1.4e_76bit_score_291.2identity_84.5_	Nov_Plant_scaffold_1311	dissimilatoryadenylylsulfatereductasebetasubunit_EC_1.8.99.2__db_KEGGevalue_1.4e_76bit_score_291.2identity_84.5_	None	None	None	38.543	53.0353	50.0795	0	62.8022	59.8125	75.0983	88.4951	0	65.8602	0	44.2329
Nov_Mud_scaffold_533_30_RBH_ahpC_alkylhydroperoxidereductase_EC_1.11.1.15__K03386peroxiredoxin_alkylhydroperoxidereductasesubunitC__EC_1.11.1.15__db_KEGG_	Nov_Mud_scaffold_533	ahpC_alkylhydroperoxidereductase_EC_1.11.1.15__K03386peroxiredoxin_alkylhydroperoxidereductasesubunitC__EC_1.11.1.15__db_KEGG_	None	None	None	119.182	33.0293	66.825	0	45.4925	33.913	43.7558	49.8627	0	46.0314	26.207	73.3422
Aug_Mud_scaffold_43519_3RBH_tuf_elongationfactorTu_EC_3.6.5.3__K02358elongationfactorTu_db_KEGG_	Aug_Mud_scaffold_43519	tuf_elongationfactorTu_EC_3.6.5.3__K02358elongationfactorTu_db_KEGG_	None	None	None	87.3716	40.6518	62.2863	21.4266	55.2924	53.2208	45.2522	33.7802	0	52.6032	27.3406	58.2021
Nov_Mud_scaffold_466_25_RBH_atpA_V_typeATPsynthasesubunitA_K02117V_typeH+_transportingATPasesubunitA_EC_3.6.3.14__db_KEGG_	Nov_Mud_scaffold_466	atpA_V_typeATPsynthasesubunitA_K02117V_typeH+_transportingATPasesubunitA_EC_3.6.3.14__db_KEGG_	ATPSynth	ATPSynth	None	29.609	34.6999	21.8451	13.2638	41.1621	23.4111	69.3275	89.8067	82.5263	35.5205	37.6817	58.1466
Aug_Plant_scaffold_142017_3BLAST_phasin_db_KEGGevalue_1.5e_58bit_score_231.1identity_88.8_	Aug_Plant_scaffold_142017	phasin_db_KEGGevalue_1.5e_58bit_score_231.1identity_88.8_	None	None	None	49.7858	0	52.7534	0	256.881	129.691	47.5966	0	0	0	0	0
Aug_Mud_scaffold_15116_3BLAST_phasin_db_KEGGevalue_8.4e_09bit_score_65.5identity_45.9_	Aug_Mud_scaffold_15116	phasin_db_KEGGevalue_8.4e_09bit_score_65.5identity_45.9_	None	None	None	0	0	0	0	198.012	338.381	0	0	0	0	0	0
Nov_Open_scaffold_16506_2_RBH_thsD_thermosomesubunitdelta_db_KEGG_	Nov_Open_scaffold_16506	thsD_thermosomesubunitdelta_db_KEGG_	None	None	None	0	0	0	0	17.0099	17.7388	122.172	146.045	118.899	0	18.2929	96.0042
Nov_Mud_scaffold_248895_1_BLAST_molecularchaperoneDnaK_K04043molecularchaperoneDnaK_db_KEGGevalue_1.2e_94bit_score_351.7identity_87.1_	Nov_Mud_scaffold_248895	molecularchaperoneDnaK_K04043molecularchaperoneDnaK_db_KEGGevalue_1.2e_94bit_score_351.7identity_87.1_	None	None	None	0	36.8933	18.9637	0	0	0	158.455	114.264	104.715	0	0	102.675
Aug_Plant_scaffold_1684_8RBH_ahpC_alkylhydroperoxidereductase_EC_1.11.1.15__K03386peroxiredoxin_alkylhydroperoxidereductasesubunitC__EC_1.11.1.15__db_KEGG_	Aug_Plant_scaffold_1684	ahpC_alkylhydroperoxidereductase_EC_1.11.1.15__K03386peroxiredoxin_alkylhydroperoxidereductasesubunitC__EC_1.11.1.15__db_KEGG_	None	None	None	119.182	33.0293	66.825	0	45.4925	33.913	43.7558	49.8627	0	46.0314	26.207	71.6366
Aug_Plant_scaffold_83710_2RBH_RBL_ribulose_bisphosphatecarboxylase_largesubunitorchain_chloroplast_RuBisCo_db_KEGG_	Aug_Plant_scaffold_83710	RBL_ribulose_bisphosphatecarboxylase_largesubunitorchain_chloroplast_RuBisCo_db_KEGG_	None	None	None	25.0606	13.4034	13.0022	0	0	16.2577	136.859	118.423	211.247	0	0	0
Nov_Mud_scaffold_146419_3_BLAST_heatshockprotein_Hsp20family_K13993HSP20familyprotein_db_KEGGevalue_3.5e_21bit_score_106.7identity_50.4_	Nov_Mud_scaffold_146419	heatshockprotein_Hsp20family_K13993HSP20familyprotein_db_KEGGevalue_3.5e_21bit_score_106.7identity_50.4_	None	None	None	0	0	0	0	0	0	74.7924	77.3265	70.7678	91.9421	107.567	111.694
Aug_Plant_scaffold_250675_1BLAST_acsA_acetyl_coenzymeAsynthetase_K01895acetyl_CoAsynthetase_EC_6.2.1.1__db_KEGGevalue_1e_207bit_score_728.0identity_94.4_	Aug_Plant_scaffold_250675	acsA_acetyl_coenzymeAsynthetase_K01895acetyl_CoAsynthetase_EC_6.2.1.1__db_KEGGevalue_1e_207bit_score_728.0identity_94.4_	None	None	None	33.2704	47.7836	29.8271	38.8489	63.4767	43.8486	45.7069	55.6736	50.4992	39.6571	34.37	50.5654
Aug_Plant_scaffold_192487_2BLAST_rplK_50SribosomalproteinL11_K02867largesubunitribosomalproteinL11_db_KEGGevalue_1.4e_52bit_score_211.1identity_84.8_	Aug_Plant_scaffold_192487	rplK_50SribosomalproteinL11_K02867largesubunitribosomalproteinL11_db_KEGGevalue_1.4e_52bit_score_211.1identity_84.8_	rpl	Ribos	None	0	0	0	0	0	0	88.9199	120.426	124.702	83.2273	45.4398	69.9012
Aug_Plant_scaffold_5527_2BLAST_cyt2_cytochromec_552_db_KEGGevalue_1.7e_38bit_score_164.1identity_78.2_	Aug_Plant_scaffold_5527	cyt2_cytochromec_552_db_KEGGevalue_1.7e_38bit_score_164.1identity_78.2_	CytC	CytC	None	0	186.863	192.167	0	0	77.575	0	0	0	0	0	74.5075
Nov_Mud_scaffold_2041_9_BLAST_cyt2_cytochromec_552_db_KEGGevalue_1.7e_38bit_score_164.1identity_78.2_	Nov_Mud_scaffold_2041	cyt2_cytochromec_552_db_KEGGevalue_1.7e_38bit_score_164.1identity_78.2_	CytC	CytC	None	0	186.863	192.167	0	0	77.575	0	0	0	0	0	74.5075
Nov_Plant_scaffold_11863_2_BLAST_30SribosomalproteinS15p_K02956smallsubunitribosomalproteinS15_db_KEGGevalue_1.2e_37bit_score_161.0identity_90.1_	Nov_Plant_scaffold_11863	30SribosomalproteinS15p_K02956smallsubunitribosomalproteinS15_db_KEGGevalue_1.2e_37bit_score_161.0identity_90.1_	rps	Ribos	None	179.692	172.62	177.8	0	0	0	0	0	0	0	0	0
Aug_Mud_scaffold_177036_1BLAST_groEL_chaperoninGroEL_K04077chaperoninGroEL_db_KEGGevalue_5.8e_180bit_score_636.0identity_79.8_	Aug_Mud_scaffold_177036	groEL_chaperoninGroEL_K04077chaperoninGroEL_db_KEGGevalue_5.8e_180bit_score_636.0identity_79.8_	None	None	None	0	21.3806	29.7057	24.0029	30.5937	8.64667	71.6962	171.866	73.1069	0	0	98.8915
Aug_Open_scaffold_284525_3BLAST_heatshockproteinHsp20_K13993HSP20familyprotein_db_KEGGevalue_2.4e_23bit_score_113.6identity_57.9_	Aug_Open_scaffold_284525	heatshockproteinHsp20_K13993HSP20familyprotein_db_KEGGevalue_2.4e_23bit_score_113.6identity_57.9_	None	None	None	0	0	0	0	0	0	245.206	0	0	0	0	283.843
Nov_Plant_scaffold_3320_4_BLAST_30SribosomalproteinS13p_K02952smallsubunitribosomalproteinS13_db_KEGGevalue_3.5e_59bit_score_233.0identity_93.5_	Nov_Plant_scaffold_3320	30SribosomalproteinS13p_K02952smallsubunitribosomalproteinS13_db_KEGGevalue_3.5e_59bit_score_233.0identity_93.5_	rps	Ribos	None	348.686	74.0871	105.243	0	0	0	0	0	0	0	0	0
Aug_Open_scaffold_33174_1BLAST_groEL_molecularchaperoneGroEL_K04077chaperoninGroEL_db_KEGGevalue_2e_43bit_score_180.6identity_75.4_	Aug_Open_scaffold_33174	groEL_molecularchaperoneGroEL_K04077chaperoninGroEL_db_KEGGevalue_2e_43bit_score_180.6identity_75.4_	None	None	None	0	0	0	0	0	0	158.806	71.8478	97.8177	0	0	198.967
Nov_Plant_scaffold_4120_1_BLAST_phasin_db_KEGGevalue_3.7e_28bit_score_129.8identity_60.0_	Nov_Plant_scaffold_4120	phasin_db_KEGGevalue_3.7e_28bit_score_129.8identity_60.0_	None	None	None	179.117	133.34	138.159	0	0	0	0	75.0693	0	0	0	0
Nov_Mud_scaffold_43532_1_RBH_acsA_acetyl_coenzymeAsynthetase_K01895acetyl_CoAsynthetase_EC_6.2.1.1__db_KEGG_	Nov_Mud_scaffold_43532	acsA_acetyl_coenzymeAsynthetase_K01895acetyl_CoAsynthetase_EC_6.2.1.1__db_KEGG_	None	None	None	30.9705	56.3586	22.1011	34.7028	63.1796	46.9764	47.3095	54.6929	47.5836	47.5848	30.0028	42.3355
Aug_Mud_scaffold_21850_2BLAST_cyt2_cytochromec_552_db_KEGGevalue_1.7e_38bit_score_164.1identity_78.2_	Aug_Mud_scaffold_21850	cyt2_cytochromec_552_db_KEGGevalue_1.7e_38bit_score_164.1identity_78.2_	CytC	CytC	None	0	177.52	193.719	0	0	87.2226	0	0	0	0	0	64.3762
Aug_Open_scaffold_189785_2BLAST_phasinfamilyprotein_db_KEGGevalue_3.6e_39bit_score_166.4identity_77.5_	Aug_Open_scaffold_189785	phasinfamilyprotein_db_KEGGevalue_3.6e_39bit_score_166.4identity_77.5_	None	None	None	0	0	71.7696	86.9459	190.854	172.612	0	0	0	0	0	0
Aug_Plant_scaffold_30455_1BLAST_tuf_translationelongationfactorEF_1subunitalpha_K03231elongationfactor1_alpha_db_KEGGevalue_2.3e_165bit_score_587.0identity_95.7_	Aug_Plant_scaffold_30455	tuf_translationelongationfactorEF_1subunitalpha_K03231elongationfactor1_alpha_db_KEGGevalue_2.3e_165bit_score_587.0identity_95.7_	None	None	None	24.6028	19.9093	0	38.9706	43.6509	36.1417	70.7262	68.767	82.1244	32.5037	33.3601	69.2911
Nov_Plant_scaffold_41452_1_BLAST_4Fe_4Sferredoxin_db_KEGGevalue_7.5e_46bit_score_188.3identity_86.2_	Nov_Plant_scaffold_41452	4Fe_4Sferredoxin_db_KEGGevalue_7.5e_46bit_score_188.3identity_86.2_	None	None	None	119.477	237.643	162.679	0	0	0	0	0	0	0	0	0
Aug_Open_scaffold_54491_1BLAST_HSP20familyprotein_db_KEGGevalue_9.4e_26bit_score_122.1identity_47.8_	Aug_Open_scaffold_54491	HSP20familyprotein_db_KEGGevalue_9.4e_26bit_score_122.1identity_47.8_	None	None	None	42.629	61.9451	54.3663	0	0	27.4335	154.454	60.2981	54.1516	0	0	63.7446
Aug_Open_scaffold_6837_4BLAST_universalstressproteinfamily_db_KEGGevalue_2.9e_21bit_score_107.5identity_44.2_	Aug_Open_scaffold_6837	universalstressproteinfamily_db_KEGGevalue_2.9e_21bit_score_107.5identity_44.2_	None	None	None	0	0	39.61	68.7025	134.012	63.2814	41.1647	0	0	67.8001	38.5202	65.8761
Nov_Mud_scaffold_2324_4_BLAST_universalstressproteinfamily_db_KEGGevalue_2.9e_21bit_score_107.5identity_44.2_	Nov_Mud_scaffold_2324	universalstressproteinfamily_db_KEGGevalue_2.9e_21bit_score_107.5identity_44.2_	None	None	None	0	0	39.61	68.7025	134.012	63.2814	41.1647	0	0	67.8001	38.5202	65.8761
Nov_Open_scaffold_477_12_BLAST_universalstressproteinfamily_db_KEGGevalue_2.9e_21bit_score_107.5identity_44.2_	Nov_Open_scaffold_477	universalstressproteinfamily_db_KEGGevalue_2.9e_21bit_score_107.5identity_44.2_	None	None	None	0	0	39.61	68.7025	134.012	63.2814	41.1647	0	0	67.8001	38.5202	65.8761
Nov_Mud_scaffold_12955_4_BLAST_outermembraneprotein/peptidoglycan_associated_lipo_protein_db_KEGGevalue_8.8e_19bit_score_99.0identity_42.6_	Nov_Mud_scaffold_12955	outermembraneprotein/peptidoglycan_associated_lipo_protein_db_KEGGevalue_8.8e_19bit_score_99.0identity_42.6_	None	None	None	80.1374	0	66.3362	0	76.4725	56.2358	0	46.4141	0	73.1651	63.953	54.7291
Aug_Plant_scaffold_116302_2BLAST_heatshockproteinHsp20_K13993HSP20familyprotein_db_KEGGevalue_5.2e_25bit_score_119.8identity_44.2_	Aug_Plant_scaffold_116302	heatshockproteinHsp20_K13993HSP20familyprotein_db_KEGGevalue_5.2e_25bit_score_119.8identity_44.2_	None	None	None	0	0	0	64.6814	95.3578	115.164	53.5	48.4159	72.8443	0	32.3352	32.727
Nov_Plant_scaffold_38_22_RBH_50SribosomalproteinL5_K02931largesubunitribosomalproteinL5_db_KEGG_	Nov_Plant_scaffold_38	50SribosomalproteinL5_K02931largesubunitribosomalproteinL5_db_KEGG_	rpl	Ribos	None	283.325	147.499	81.7812	0	0	0	0	0	0	0	0	0
Nov_Plant_scaffold_45383_1_BLAST_ompa/motbdomain_containingprotein_K03286OmpA_OmpFporin_OOPfamily_db_KEGGevalue_4.5e_73bit_score_280.0identity_64.1_	Nov_Plant_scaffold_45383	ompa/motbdomain_containingprotein_K03286OmpA_OmpFporin_OOPfamily_db_KEGGevalue_4.5e_73bit_score_280.0identity_64.1_	None	None	None	223.3	95.3504	193.752	0	0	0	0	0	0	0	0	0
Nov_Plant_scaffold_26629_3_BLAST_30SribosomalproteinS12p_K02950smallsubunitribosomalproteinS12_db_KEGGevalue_7.6e_38bit_score_161.8identity_96.4_	Nov_Plant_scaffold_26629	30SribosomalproteinS12p_K02950smallsubunitribosomalproteinS12_db_KEGGevalue_7.6e_38bit_score_161.8identity_96.4_	rps	Ribos	None	189.9	204.924	117.009	0	0	0	0	0	0	0	0	0
Nov_Plant_scaffold_18148_1_BLAST_flagellindomain_containingprotein_K02406flagellin_db_KEGGevalue_9.8e_63bit_score_245.0identity_92.0_	Nov_Plant_scaffold_18148	flagellindomain_containingprotein_K02406flagellin_db_KEGGevalue_9.8e_63bit_score_245.0identity_92.0_	None	None	None	131.877	207.085	171.655	0	0	0	0	0	0	0	0	0
Aug_Open_scaffold_198345_2BLAST_phasinfamilyprotein_db_KEGGevalue_1.2e_23bit_score_114.4identity_67.9_	Aug_Open_scaffold_198345	phasinfamilyprotein_db_KEGGevalue_1.2e_23bit_score_114.4identity_67.9_	None	None	None	0	0	0	0	311.25	198.525	0	0	0	0	0	0
Aug_Mud_scaffold_51217_1BLAST_thsD_thermosomesubunitdelta_db_KEGGevalue_1.8e_28bit_score_130.2identity_91.5_	Aug_Mud_scaffold_51217	thsD_thermosomesubunitdelta_db_KEGGevalue_1.8e_28bit_score_130.2identity_91.5_	None	None	None	0	0	0	0	0	0	311.62	0	0	0	0	197.609
Aug_Plant_scaffold_4772_4BLAST_OmpA/MotBdomain_containingprotein_K03286OmpA_OmpFporin_OOPfamily_db_KEGGevalue_1.7e_18bit_score_98.6identity_37.2_	Aug_Plant_scaffold_4772	OmpA/MotBdomain_containingprotein_K03286OmpA_OmpFporin_OOPfamily_db_KEGGevalue_1.7e_18bit_score_98.6identity_37.2_	None	None	None	50.5369	27.675	40.105	40.4169	67.0459	66.5164	63.3253	58.8183	0	38.856	15.459	40.1265
Aug_Open_scaffold_4337_4BLAST_adenylylsulfatereductasesubunitalpha_EC_1.8.99.2__K00394adenylylsulfatereductase_subunitA_EC_1.8.99.2__db_KEGGevalue_0bit_score_1230.3identity_86.7_	Aug_Open_scaffold_4337	adenylylsulfatereductasesubunitalpha_EC_1.8.99.2__K00394adenylylsulfatereductase_subunitA_EC_1.8.99.2__db_KEGGevalue_0bit_score_1230.3identity_86.7_	None	None	None	97.0474	46.9447	92.2701	36.5274	60.0951	52.5294	27.2344	12.7052	0	27.7999	28.4362	27.1142
Nov_Plant_scaffold_1928_2_BLAST_rplU_50SribosomalproteinL21e_K02889largesubunitribosomalproteinL21e_db_KEGGevalue_7.9e_43bit_score_178.3identity_88.5_	Nov_Plant_scaffold_1928	rplU_50SribosomalproteinL21e_K02889largesubunitribosomalproteinL21e_db_KEGGevalue_7.9e_43bit_score_178.3identity_88.5_	rpl	Ribos	None	0	0	0	0	0	143.179	114.906	0	125.864	0	0	124.261
Aug_Mud_scaffold_16080_4BLAST_OmpA/MotBdomain_containingprotein_K03286OmpA_OmpFporin_OOPfamily_db_KEGGevalue_1.7e_18bit_score_98.6identity_37.2_	Aug_Mud_scaffold_16080	OmpA/MotBdomain_containingprotein_K03286OmpA_OmpFporin_OOPfamily_db_KEGGevalue_1.7e_18bit_score_98.6identity_37.2_	None	None	None	50.5369	27.675	40.105	40.4169	67.0459	66.5164	63.3253	58.8183	0	38.856	15.459	38.6934
Aug_Mud_scaffold_375515_2BLAST_rpsM_30SribosomalproteinS13_K02952smallsubunitribosomalproteinS13_db_KEGGevalue_7.2e_54bit_score_215.3identity_88.1_	Aug_Mud_scaffold_375515	rpsM_30SribosomalproteinS13_K02952smallsubunitribosomalproteinS13_db_KEGGevalue_7.2e_54bit_score_215.3identity_88.1_	rps	Ribos	None	0	98.9119	88.5771	82.5241	113.539	123.111	0	0	0	0	0	0
Aug_Open_scaffold_22605_1BLAST_heatshockproteinHsp20_K13993HSP20familyprotein_db_KEGGevalue_2.2e_20bit_score_104.8identity_38.4_	Aug_Open_scaffold_22605	heatshockproteinHsp20_K13993HSP20familyprotein_db_KEGGevalue_2.2e_20bit_score_104.8identity_38.4_	None	None	None	41.8668	150.229	114.586	86.3655	83.1426	29.2611	0	0	0	0	0	0
Aug_Plant_scaffold_52156_2BLAST_heatshockprotein_K13993HSP20familyprotein_db_KEGGevalue_8.8e_25bit_score_119.0identity_47.7_	Aug_Plant_scaffold_52156	heatshockprotein_K13993HSP20familyprotein_db_KEGGevalue_8.8e_25bit_score_119.0identity_47.7_	None	None	None	35.7636	48.6157	42.2707	0	88.1284	27.6097	54.3777	50.1722	0	44.4878	0	113.286
Nov_Plant_scaffold_3320_7_BLAST_30SribosomalproteinS4p_K02986smallsubunitribosomalproteinS4_db_KEGGevalue_2.8e_36bit_score_156.4identity_91.7_	Nov_Plant_scaffold_3320	30SribosomalproteinS4p_K02986smallsubunitribosomalproteinS4_db_KEGGevalue_2.8e_36bit_score_156.4identity_91.7_	rps	Ribos	None	504.636	0	0	0	0	0	0	0	0	0	0	0
Nov_Plant_scaffold_41923_2_BLAST_heatshockproteinHsp20_K13993HSP20familyprotein_db_KEGGevalue_1.7e_59bit_score_234.2identity_82.6_	Nov_Plant_scaffold_41923	heatshockproteinHsp20_K13993HSP20familyprotein_db_KEGGevalue_1.7e_59bit_score_234.2identity_82.6_	None	None	None	0	0	0	0	0	0	249.549	151.138	62.9528	0	0	40.7048
Aug_Open_scaffold_144110_2BLAST_heatshockprotein_K13993HSP20familyprotein_db_KEGGevalue_8.8e_25bit_score_119.0identity_47.7_	Aug_Open_scaffold_144110	heatshockprotein_K13993HSP20familyprotein_db_KEGGevalue_8.8e_25bit_score_119.0identity_47.7_	None	None	None	35.7636	48.6157	42.2707	0	88.1284	25.0997	54.3777	50.1722	0	44.4878	0	113.286
Nov_Plant_scaffold_5481_1_BLAST_flagellindomain_containingprotein_K02406flagellin_db_KEGGevalue_1.7e_279bit_score_967.6identity_63.7_	Nov_Plant_scaffold_5481	flagellindomain_containingprotein_K02406flagellin_db_KEGGevalue_1.7e_279bit_score_967.6identity_63.7_	None	None	None	108.209	182.18	182.31	0	17.3339	11.926	0	0	0	0	0	0
Aug_Plant_scaffold_14451_4BLAST_flagellin_K07325archaealflagellinFlaB_db_KEGGevalue_6.2e_35bit_score_153.3identity_44.1_	Aug_Plant_scaffold_14451	flagellin_K07325archaealflagellinFlaB_db_KEGGevalue_6.2e_35bit_score_153.3identity_44.1_	None	None	None	0	0	0	45.6726	81.2666	90.8171	84.0094	93.062	57.8276	0	0	48.3693
Nov_Open_scaffold_13045_1_BLAST_alternativesigmafactorRpoH_db_KEGGevalue_1.2e_70bit_score_271.6identity_78.8_	Nov_Open_scaffold_13045	alternativesigmafactorRpoH_db_KEGGevalue_1.2e_70bit_score_271.6identity_78.8_	None	None	None	101.143	94.9856	94.2122	35.7573	0	47.5492	36.5389	58.2861	0	0	0	28.3296
Nov_Plant_scaffold_9699_2_RBH_oorC_2_oxoglutarate_acceptoroxidoreductasesubunitOorC_EC_1.2.7.3__K001772_oxoglutarateferredoxinoxidoreductasesubunitgamma_EC_1.2.7.3__db_KEGG_	Nov_Plant_scaffold_9699	oorC_2_oxoglutarate_acceptoroxidoreductasesubunitOorC_EC_1.2.7.3__K001772_oxoglutarateferredoxinoxidoreductasesubunitgamma_EC_1.2.7.3__db_KEGG_	oor	TCA	None	124.291	160.026	211.773	0	0	0	0	0	0	0	0	0
Aug_Open_scaffold_102008_1RBH_thsD_thermosomesubunitdelta_db_KEGG_	Aug_Open_scaffold_102008	thsD_thermosomesubunitdelta_db_KEGG_	None	None	None	12.0148	0	0	0	9.82595	14.2368	129.716	105.565	109.51	16.8187	9.68172	88.1591
Nov_Mud_scaffold_4129_8_BLAST_nosZ_nitrous_oxidereductase_db_KEGGevalue_4.9e_40bit_score_169.5identity_68.8_	Nov_Mud_scaffold_4129	nosZ_nitrous_oxidereductase_db_KEGGevalue_4.9e_40bit_score_169.5identity_68.8_	nos	NitrRed	None	161.554	92.5548	113.652	0	66.5644	61.1246	0	0	0	0	0	0
Aug_Plant_scaffold_80748_2BLAST_heatshockproteinHsp20_K13993HSP20familyprotein_db_KEGGevalue_2.2e_20bit_score_104.8identity_38.4_	Aug_Plant_scaffold_80748	heatshockproteinHsp20_K13993HSP20familyprotein_db_KEGGevalue_2.2e_20bit_score_104.8identity_38.4_	None	None	None	45.8684	145.313	110.89	76.87	85.548	29.781	0	0	0	0	0	0
Nov_Mud_scaffold_316_48_BLAST_porin_db_KEGGevalue_1.6e_40bit_score_172.6identity_42.8_	Nov_Mud_scaffold_316	porin_db_KEGGevalue_1.6e_40bit_score_172.6identity_42.8_	None	None	None	84.6089	67.5171	146.537	19.6721	55.1443	68.7996	0	0	0	22.6932	7.6293	20.9207
Aug_Plant_scaffold_22423_2BLAST_proteintranslationinitiationfactorSUI1_likeprotein_K03113translationinitiationfactor1_db_KEGGevalue_2.7e_49bit_score_199.9identity_95.1_	Aug_Plant_scaffold_22423	proteintranslationinitiationfactorSUI1_likeprotein_K03113translationinitiationfactor1_db_KEGGevalue_2.7e_49bit_score_199.9identity_95.1_	None	None	None	0	0	0	0	0	0	74.8197	81.6735	176.359	97.5748	0	61.9755
Nov_Mud_scaffold_15_79_BLAST_adenylylsulfatereductasesubunitbeta_K00395adenylylsulfatereductase_subunitB_EC_1.8.99.2__db_KEGGevalue_1.8e_76bit_score_290.8identity_83.2_	Nov_Mud_scaffold_15	adenylylsulfatereductasesubunitbeta_K00395adenylylsulfatereductase_subunitB_EC_1.8.99.2__db_KEGGevalue_1.8e_76bit_score_290.8identity_83.2_	None	None	None	117.289	63.7154	121.879	0	37.9517	57.4009	30.4851	0	0	39.6109	0	23.2804
Nov_Mud_scaffold_10702_4_BLAST_outermembraneprotein_porin__db_KEGGevalue_8.4e_75bit_score_286.6identity_42.7_	Nov_Mud_scaffold_10702	outermembraneprotein_porin__db_KEGGevalue_8.4e_75bit_score_286.6identity_42.7_	None	None	None	107.66	52.4657	71.3124	0	53.5996	74.4253	16.8761	14.4373	0	41.1174	27.4107	31.9116
Nov_Open_scaffold_25618_2_BLAST_phasin_db_KEGGevalue_2.3e_66bit_score_257.3identity_80.9_	Nov_Open_scaffold_25618	phasin_db_KEGGevalue_2.3e_66bit_score_257.3identity_80.9_	None	None	None	105.366	0	63.0136	0	62.0326	91.6553	111.97	56.9399	0	0	0	0
Nov_Plant_scaffold_1742_4_BLAST_HSP20familyprotein_db_KEGGevalue_9.2e_26bit_score_122.1identity_47.8_	Nov_Plant_scaffold_1742	HSP20familyprotein_db_KEGGevalue_9.2e_26bit_score_122.1identity_47.8_	None	None	None	0	61.9451	56.865	0	0	28.6944	161.552	62.7613	56.9308	0	0	60.3244
Nov_Plant_scaffold_3021_5_BLAST_50SribosomalproteinL15p_K02876largesubunitribosomalproteinL15_db_KEGGevalue_2.7e_57bit_score_226.9identity_87.0_	Nov_Plant_scaffold_3021	50SribosomalproteinL15p_K02876largesubunitribosomalproteinL15_db_KEGGevalue_2.7e_57bit_score_226.9identity_87.0_	rpl	Ribos	None	192.286	131.757	164.522	0	0	0	0	0	0	0	0	0
Nov_Mud_scaffold_27_19_BLAST_csp_coldshockprotein_RNAhelicaseco_factor_RNAco_chaperone_K03704coldshockprotein_beta_ribbon_CspAfamily__db_KEGGevalue_1.8e_28bit_score_130.2identity_88.4_	Nov_Mud_scaffold_27	csp_coldshockprotein_RNAhelicaseco_factor_RNAco_chaperone_K03704coldshockprotein_beta_ribbon_CspAfamily__db_KEGGevalue_1.8e_28bit_score_130.2identity_88.4_	None	None	OWC	0	0	0	0	0	487.629	0	0	0	0	0	0
Nov_Mud_scaffold_28852_2_BLAST_HSP20familyprotein_db_KEGGevalue_9.2e_26bit_score_122.1identity_47.8_	Nov_Mud_scaffold_28852	HSP20familyprotein_db_KEGGevalue_9.2e_26bit_score_122.1identity_47.8_	None	None	None	0	67.5764	56.865	0	0	28.6944	161.552	62.7613	52.5515	0	0	57.1494
Nov_Plant_scaffold_3694_2_BLAST_ATPsynthasef1subcomplexepsilonsubunit_K02114F_typeH+_transportingATPasesubunitepsilon_EC_3.6.3.14__db_KEGGevalue_5.5e_50bit_score_202.6identity_81.2_	Nov_Plant_scaffold_3694	ATPsynthasef1subcomplexepsilonsubunit_K02114F_typeH+_transportingATPasesubunitepsilon_EC_3.6.3.14__db_KEGGevalue_5.5e_50bit_score_202.6identity_81.2_	ATPSynth	ATPSynth	None	123.624	121.971	77.0103	0	117.531	46.2859	0	0	0	0	0	0
Nov_Open_scaffold_4375_5_RBH_atpA_V_typeATPsynthasesubunitA_K02117V_typeH+_transportingATPasesubunitA_EC_3.6.3.14__db_KEGG_	Nov_Open_scaffold_4375	atpA_V_typeATPsynthasesubunitA_K02117V_typeH+_transportingATPasesubunitA_EC_3.6.3.14__db_KEGG_	ATPSynth	ATPSynth	None	26.6131	30.8552	18.1125	14.1828	40.4592	25.9736	62.2903	76.2805	73.8291	32.2139	28.7049	55.8227
Nov_Plant_scaffold_3128_3_RBH_50SribosomalproteinL3p_K02906largesubunitribosomalproteinL3_db_KEGG_	Nov_Plant_scaffold_3128	50SribosomalproteinL3p_K02906largesubunitribosomalproteinL3_db_KEGG_	rpl	Ribos	None	187.831	182.691	113.443	0	0	0	0	0	0	0	0	0
Aug_Mud_scaffold_135176_1RBH_thsD_thermosomesubunitdelta_db_KEGG_	Aug_Mud_scaffold_135176	thsD_thermosomesubunitdelta_db_KEGG_	None	None	None	0	0	0	0	26.1283	20.2912	108.125	100.395	100.789	21.028	13.3778	91.2925
Aug_Plant_scaffold_73700_2BLAST_acsA_acetyl_coenzymeAsynthetase_K01895acetyl_CoAsynthetase_EC_6.2.1.1__db_KEGGevalue_1.5e_116bit_score_424.5identity_94.6_	Aug_Plant_scaffold_73700	acsA_acetyl_coenzymeAsynthetase_K01895acetyl_CoAsynthetase_EC_6.2.1.1__db_KEGGevalue_1.5e_116bit_score_424.5identity_94.6_	None	None	None	0	0	31.5767	74.7837	47.6387	60.6569	60.0165	67.6297	44.0089	26.2666	28.8593	39.8372
Aug_Open_scaffold_92013_4BLAST_cold_shockDNA_bindingdomain_containingprotein_K03704coldshockprotein_beta_ribbon_CspAfamily__db_KEGGevalue_4.2e_28bit_score_129.0identity_84.7_	Aug_Open_scaffold_92013	cold_shockDNA_bindingdomain_containingprotein_K03704coldshockprotein_beta_ribbon_CspAfamily__db_KEGGevalue_4.2e_28bit_score_129.0identity_84.7_	None	None	None	479.023	0	0	0	0	0	0	0	0	0	0	0
Aug_Open_scaffold_5045_2BLAST_psmB_proteasomesubunitbeta_EC_3.4.25.1__K03433proteasomebetasubunit_EC_3.4.25.1__db_KEGGevalue_3.7e_98bit_score_363.2identity_87.4_	Aug_Open_scaffold_5045	psmB_proteasomesubunitbeta_EC_3.4.25.1__K03433proteasomebetasubunit_EC_3.4.25.1__db_KEGGevalue_3.7e_98bit_score_363.2identity_87.4_	None	None	None	0	47.9943	18.3348	60.0744	54.4483	105.495	28.17	30.1436	47.5441	28.8367	19.2101	38.6012
Nov_Plant_scaffold_225_3_BLAST_ribosomalproteinL27_K02899largesubunitribosomalproteinL27_db_KEGGevalue_1.4e_35bit_score_154.1identity_88.2_	Nov_Plant_scaffold_225	ribosomalproteinL27_K02899largesubunitribosomalproteinL27_db_KEGGevalue_1.4e_35bit_score_154.1identity_88.2_	rpl	Ribos	None	282.25	0	195.253	0	0	0	0	0	0	0	0	0
Aug_Mud_scaffold_186409_2BLAST_groEL_60kDachaperonin_K04077chaperoninGroEL_db_KEGGevalue_1.6e_114bit_score_417.9identity_81.6_	Aug_Mud_scaffold_186409	groEL_60kDachaperonin_K04077chaperoninGroEL_db_KEGGevalue_1.6e_114bit_score_417.9identity_81.6_	None	None	None	37.5475	62.2621	54.3505	0	0	0	92.9337	52.6768	38.0146	0	0	139.172
Aug_Mud_scaffold_145672_2BLAST_csp_coldshockprotein_RNAhelicaseco_factor_RNAco_chaperone_K03704coldshockprotein_beta_ribbon_CspAfamily__db_KEGGevalue_8.4e_28bit_score_127.9identity_92.3_	Aug_Mud_scaffold_145672	csp_coldshockprotein_RNAhelicaseco_factor_RNAco_chaperone_K03704coldshockprotein_beta_ribbon_CspAfamily__db_KEGGevalue_8.4e_28bit_score_127.9identity_92.3_	None	None	OWC	0	0	0	0	0	476.918	0	0	0	0	0	0
Aug_Plant_scaffold_5566_4BLAST_csp_coldshockprotein_RNAhelicaseco_factor_RNAco_chaperone_K03704coldshockprotein_beta_ribbon_CspAfamily__db_KEGGevalue_8.4e_28bit_score_127.9identity_92.3_	Aug_Plant_scaffold_5566	csp_coldshockprotein_RNAhelicaseco_factor_RNAco_chaperone_K03704coldshockprotein_beta_ribbon_CspAfamily__db_KEGGevalue_8.4e_28bit_score_127.9identity_92.3_	None	None	OWC	0	0	0	0	0	476.918	0	0	0	0	0	0
Aug_Mud_scaffold_5637_2BLAST_psmB_proteasomesubunitbeta_EC_3.4.25.1__K03433proteasomebetasubunit_EC_3.4.25.1__db_KEGGevalue_3.7e_98bit_score_363.2identity_87.4_	Aug_Mud_scaffold_5637	psmB_proteasomesubunitbeta_EC_3.4.25.1__K03433proteasomebetasubunit_EC_3.4.25.1__db_KEGGevalue_3.7e_98bit_score_363.2identity_87.4_	None	None	None	0	45.1711	18.3348	60.0744	62.9299	104.16	28.17	28.134	49.6112	26.4336	15.7174	38.0024
Aug_Plant_scaffold_1739_6BLAST_ispE_4_diphosphocytidyl_2_C_methyl_D_erythritolkinase_EC_2.7.1.148__K009194_diphosphocytidyl_2_C_methyl_D_erythritolkinase_EC_2.7.1.148__db_KEGGevalue_1.4e_106bit_score_391.7identity_66.7_	Aug_Plant_scaffold_1739	ispE_4_diphosphocytidyl_2_C_methyl_D_erythritolkinase_EC_2.7.1.148__K009194_diphosphocytidyl_2_C_methyl_D_erythritolkinase_EC_2.7.1.148__db_KEGGevalue_1.4e_106bit_score_391.7identity_66.7_	None	None	None	201.741	147.468	124.93	0	0	0	0	0	0	0	0	0
Nov_Plant_scaffold_101_7_BLAST_50SribosomalproteinL7/L12_K02935largesubunitribosomalproteinL7/L12_db_KEGGevalue_6.5e_45bit_score_185.7identity_78.6_	Nov_Plant_scaffold_101	50SribosomalproteinL7/L12_K02935largesubunitribosomalproteinL7/L12_db_KEGGevalue_6.5e_45bit_score_185.7identity_78.6_	rpl	Ribos	None	259.408	133.498	80.8055	0	0	0	0	0	0	0	0	0
Aug_Mud_scaffold_1884_8BLAST_heatshockprotein_Hsp20family_K13993HSP20familyprotein_db_KEGGevalue_4.1e_38bit_score_163.3identity_53.1_	Aug_Mud_scaffold_1884	heatshockprotein_Hsp20family_K13993HSP20familyprotein_db_KEGGevalue_4.1e_38bit_score_163.3identity_53.1_	None	None	None	0	0	0	0	0	0	193.158	32.9082	41.1214	0	0	206.43
Nov_Plant_scaffold_16_34_BLAST_glutaredoxin_likeprotein_K07390monothiolglutaredoxin_db_KEGGevalue_1.8e_35bit_score_154.1identity_65.1_	Nov_Plant_scaffold_16	glutaredoxin_likeprotein_K07390monothiolglutaredoxin_db_KEGGevalue_1.8e_35bit_score_154.1identity_65.1_	None	None	None	185.93	161.703	125.05	0	0	0	0	0	0	0	0	0
Nov_Plant_scaffold_4_29_BLAST_sulfurrelayprotein_TusE/DsrC/DsvCfamily_K11179tRNA2_thiouridinesynthesizingproteinE_EC_2.8.1.___db_KEGGevalue_4e_46bit_score_189.5identity_76.6_	Nov_Plant_scaffold_4	sulfurrelayprotein_TusE/DsrC/DsvCfamily_K11179tRNA2_thiouridinesynthesizingproteinE_EC_2.8.1.___db_KEGGevalue_4e_46bit_score_189.5identity_76.6_	None	None	None	188.97	160.797	122.169	0	0	0	0	0	0	0	0	0
Nov_Mud_scaffold_2402_7_RBH_UDP_3_O__3_hydroxymyristoyl_N_acetylglucosaminedeacetylase_K02535UDP_3_O__3_hydroxymyristoyl_N_acetylglucosaminedeacetylase_EC_3.5.1.108__db_KEGG_	Nov_Mud_scaffold_2402	UDP_3_O__3_hydroxymyristoyl_N_acetylglucosaminedeacetylase_K02535UDP_3_O__3_hydroxymyristoyl_N_acetylglucosaminedeacetylase_EC_3.5.1.108__db_KEGG_	None	None	None	68.4298	33.9091	39.0509	31.7382	68.4988	41.0878	54.9448	36.027	0	39.0479	19.8074	39.258
Aug_Mud_scaffold_294628_2BLAST_rplS_50SribosomalproteinL19_K02884largesubunitribosomalproteinL19_db_KEGGevalue_6.1e_56bit_score_222.2identity_93.3_	Aug_Mud_scaffold_294628	rplS_50SribosomalproteinL19_K02884largesubunitribosomalproteinL19_db_KEGGevalue_6.1e_56bit_score_222.2identity_93.3_	rpl	Ribos	None	196.562	0	64.8306	0	101.814	62.4106	0	0	0	0	0	46.1032
Aug_Open_scaffold_29633_1BLAST_heatshockproteinHsp20_K13993HSP20familyprotein_db_KEGGevalue_2e_37bit_score_161.0identity_53.8_	Aug_Open_scaffold_29633	heatshockproteinHsp20_K13993HSP20familyprotein_db_KEGGevalue_2e_37bit_score_161.0identity_53.8_	None	None	None	50.4866	59.139	82.733	62.0178	43.0159	64.4928	50.4504	33.7248	0	0	0	25.591
Nov_Mud_scaffold_23406_3_BLAST_mcrG_methyl_coenzymeMreductasesubunitgamma_K00402methyl_coenzymeMreductasegammasubunit_EC_2.8.4.1__db_KEGGevalue_1.9e_101bit_score_374.0identity_95.6_	Nov_Mud_scaffold_23406	mcrG_methyl_coenzymeMreductasesubunitgamma_K00402methyl_coenzymeMreductasegammasubunit_EC_2.8.4.1__db_KEGGevalue_1.9e_101bit_score_374.0identity_95.6_	mcr	MethGen	None	30.4712	0	60.1123	0	49.8878	53.001	68.0221	42.9451	33.265	64.0075	32.4767	37.4006
Nov_Plant_scaffold_532_2_RBH_psmB_proteasomesubunitbeta_EC_3.4.25.1__K03433proteasomebetasubunit_EC_3.4.25.1__db_KEGG_	Nov_Plant_scaffold_532	psmB_proteasomesubunitbeta_EC_3.4.25.1__K03433proteasomebetasubunit_EC_3.4.25.1__db_KEGG_	None	None	None	0	45.1711	20.1683	60.0744	54.4483	97.4831	28.17	26.1245	54.8775	28.8367	15.7174	40.0859
Nov_Plant_scaffold_32550_4_BLAST_mtrH_tetrahydromethanopterinS_methyltransferasesubunitH_EC_2.1.1.86__K00584tetrahydromethanopterinS_methyltransferasesubunitH_EC_2.1.1.86__db_KEGGevalue_3.4e_74bit_score_283.1identity_93.1_	Nov_Plant_scaffold_32550	mtrH_tetrahydromethanopterinS_methyltransferasesubunitH_EC_2.1.1.86__K00584tetrahydromethanopterinS_methyltransferasesubunitH_EC_2.1.1.86__db_KEGGevalue_3.4e_74bit_score_283.1identity_93.1_	mtr	MethGen	None	107.681	0	0	0	0	49.6759	108.789	89.4754	80.935	0	0	34.5543
Aug_Mud_scaffold_128660_2BLAST_alternativesigmafactorRpoH_db_KEGGevalue_2.9e_114bit_score_417.2identity_74.6_	Aug_Mud_scaffold_128660	alternativesigmafactorRpoH_db_KEGGevalue_2.9e_114bit_score_417.2identity_74.6_	None	None	None	93.0337	90.2714	75.0572	27.7934	41.2756	32.1926	31.0342	49.2984	0	0	13.6176	16.8371
Nov_Mud_scaffold_3331_18_BLAST_rplS_50SribosomalproteinL19_K02884largesubunitribosomalproteinL19_db_KEGGevalue_6.1e_56bit_score_222.2identity_93.3_	Nov_Mud_scaffold_3331	rplS_50SribosomalproteinL19_K02884largesubunitribosomalproteinL19_db_KEGGevalue_6.1e_56bit_score_222.2identity_93.3_	rpl	Ribos	None	185.12	0	66.8502	0	105.385	62.3424	0	0	0	0	0	50.6268
Nov_Mud_scaffold_2993_1_BLAST_chaperoneproteinDnaK_K04043molecularchaperoneDnaK_db_KEGGevalue_3.3e_147bit_score_526.9identity_75.4_	Nov_Mud_scaffold_2993	chaperoneproteinDnaK_K04043molecularchaperoneDnaK_db_KEGGevalue_3.3e_147bit_score_526.9identity_75.4_	None	None	None	28.6291	69.3603	45.098	43.2894	52.6308	31.6009	60.9426	31.91	39.8978	17.6097	17.5581	31.4976
Aug_Open_scaffold_140193_2BLAST_TonBfamilyprotein_K03832periplasmicproteinTonB_db_KEGGevalue_3.2e_45bit_score_187.6identity_41.9_	Aug_Open_scaffold_140193	TonBfamilyprotein_K03832periplasmicproteinTonB_db_KEGGevalue_3.2e_45bit_score_187.6identity_41.9_	None	None	None	53.4974	68.6014	37.4485	0	0	36.0155	18.7552	0	0	77.2316	73.5434	103.91
Aug_Mud_scaffold_35674_3BLAST_rplM_50SribosomalproteinL13_K02871largesubunitribosomalproteinL13_db_KEGGevalue_1.5e_74bit_score_284.3identity_94.4_	Aug_Mud_scaffold_35674	rplM_50SribosomalproteinL13_K02871largesubunitribosomalproteinL13_db_KEGGevalue_1.5e_74bit_score_284.3identity_94.4_	rpl	Ribos	None	56.9412	66.7624	54.7318	0	49.8091	46.6437	0	42.9561	0	56.0589	37.9787	57.0428
Nov_Mud_scaffold_532_8_BLAST_rplM_50SribosomalproteinL13_K02871largesubunitribosomalproteinL13_db_KEGGevalue_1.5e_74bit_score_284.3identity_94.4_	Nov_Mud_scaffold_532	rplM_50SribosomalproteinL13_K02871largesubunitribosomalproteinL13_db_KEGGevalue_1.5e_74bit_score_284.3identity_94.4_	rpl	Ribos	None	56.9412	66.7624	54.7318	0	49.8091	46.6437	0	42.9561	0	56.0589	37.9787	57.0428
Nov_Mud_scaffold_2207_5_BLAST_alternativesigmafactorRpoH_db_KEGGevalue_2.9e_114bit_score_417.2identity_74.6_	Nov_Mud_scaffold_2207	alternativesigmafactorRpoH_db_KEGGevalue_2.9e_114bit_score_417.2identity_74.6_	None	None	None	90.4204	91.1336	73.7378	27.7934	41.2756	32.1926	32.3272	49.2984	0	0	13.6176	16.8371
Nov_Plant_scaffold_692_9_BLAST_dnaK_molecularchaperoneDnaK_K04043molecularchaperoneDnaK_db_KEGGevalue_7.4e_136bit_score_489.2identity_67.8_	Nov_Plant_scaffold_692	dnaK_molecularchaperoneDnaK_K04043molecularchaperoneDnaK_db_KEGGevalue_7.4e_136bit_score_489.2identity_67.8_	None	None	None	24.6708	28.2805	0	0	41.7553	22.5427	48.8826	46.1488	11.6212	60.8616	47.3347	136.188
Nov_Plant_scaffold_13238_4_BLAST_ethyltert_butyletherdegradationEthD_db_KEGGevalue_4.1e_40bit_score_169.5identity_76.9_	Nov_Plant_scaffold_13238	ethyltert_butyletherdegradationEthD_db_KEGGevalue_4.1e_40bit_score_169.5identity_76.9_	None	None	None	88.823	0	152.104	0	126.28	100.875	0	0	0	0	0	0
Nov_Plant_scaffold_3943_2_BLAST_50SribosomalproteinL13_K02871largesubunitribosomalproteinL13_db_KEGGevalue_8.8e_70bit_score_268.5identity_89.7_	Nov_Plant_scaffold_3943	50SribosomalproteinL13_K02871largesubunitribosomalproteinL13_db_KEGGevalue_8.8e_70bit_score_268.5identity_89.7_	rpl	Ribos	None	233.72	105.514	128.706	0	0	0	0	0	0	0	0	0
Aug_Mud_scaffold_53540_1BLAST_cspC_coldshockprotein_K03704coldshockprotein_beta_ribbon_CspAfamily__db_KEGGevalue_3e_20bit_score_102.8identity_75.0_	Aug_Mud_scaffold_53540	cspC_coldshockprotein_K03704coldshockprotein_beta_ribbon_CspAfamily__db_KEGGevalue_3e_20bit_score_102.8identity_75.0_	None	None	None	0	0	0	0	0	466.852	0	0	0	0	0	0
Aug_Plant_scaffold_271477_1BLAST_nosZ_nitrous_oxidereductase_db_KEGGevalue_5.2e_54bit_score_216.1identity_71.9_	Aug_Plant_scaffold_271477	nosZ_nitrous_oxidereductase_db_KEGGevalue_5.2e_54bit_score_216.1identity_71.9_	nos	NitrRed	None	0	0	0	0	108.622	33.8427	120.175	59.0948	0	71.2381	41.0447	32.243
Aug_Plant_scaffold_30595_2BLAST_rpsH_30SribosomalproteinS8_K02995smallsubunitribosomalproteinS8e_db_KEGGevalue_3e_50bit_score_203.4identity_76.2_	Aug_Plant_scaffold_30595	rpsH_30SribosomalproteinS8_K02995smallsubunitribosomalproteinS8e_db_KEGGevalue_3e_50bit_score_203.4identity_76.2_	rps	Ribos	None	0	0	0	0	0	60.3528	50.6314	57.8502	134.497	76.8206	0	85.9363
Nov_Mud_scaffold_2303_3_BLAST_rpsH_30SribosomalproteinS8_K02995smallsubunitribosomalproteinS8e_db_KEGGevalue_3e_50bit_score_203.4identity_76.2_	Nov_Mud_scaffold_2303	rpsH_30SribosomalproteinS8_K02995smallsubunitribosomalproteinS8e_db_KEGGevalue_3e_50bit_score_203.4identity_76.2_	rps	Ribos	None	0	0	0	0	0	60.3528	50.6314	57.8502	134.497	76.8206	0	85.9363
Nov_Plant_scaffold_15875_3_BLAST_50SribosomalproteinL20_K02887largesubunitribosomalproteinL20_db_KEGGevalue_1.1e_46bit_score_191.4identity_83.3_	Nov_Plant_scaffold_15875	50SribosomalproteinL20_K02887largesubunitribosomalproteinL20_db_KEGGevalue_1.1e_46bit_score_191.4identity_83.3_	rpl	Ribos	None	143.395	200.121	119.645	0	0	0	0	0	0	0	0	0
Aug_Plant_scaffold_48924_1BLAST_polygranuleassociatedprotein_db_KEGGevalue_6.9e_34bit_score_149.1identity_55.0_	Aug_Plant_scaffold_48924	polygranuleassociatedprotein_db_KEGGevalue_6.9e_34bit_score_149.1identity_55.0_	None	None	None	61.7707	66.0191	69.6577	0	0	74.3629	75.7471	69.4223	0	0	0	45.852
Aug_Open_scaffold_149770_2BLAST_UDP_3_O__3_hydroxymyristoyl_N_acetylglucosaminedeacetylase_EC_3.5.1.___db_KEGGevalue_2.3e_108bit_score_397.5identity_81.0_	Aug_Open_scaffold_149770	UDP_3_O__3_hydroxymyristoyl_N_acetylglucosaminedeacetylase_EC_3.5.1.___db_KEGGevalue_2.3e_108bit_score_397.5identity_81.0_	None	None	None	68.947	25.3727	40.8399	30.3108	71.3152	36.865	56.7324	36.3749	0	35.0322	19.5367	41.2698
Aug_Mud_scaffold_24780_3RBH_tuf_translationelongationfactorEF_1subunitalpha_K03231elongationfactor1_alpha_db_KEGG_	Aug_Mud_scaffold_24780	tuf_translationelongationfactorEF_1subunitalpha_K03231elongationfactor1_alpha_db_KEGG_	None	None	None	16.6983	20.1813	0	24.6843	35.8611	27.2737	65.5129	71.2934	82.5878	28.208	26.8584	62.9917
Nov_Mud_scaffold_1010_3_RBH_molecularchaperoneDnaK_K04043molecularchaperoneDnaK_db_KEGG_	Nov_Mud_scaffold_1010	molecularchaperoneDnaK_K04043molecularchaperoneDnaK_db_KEGG_	None	None	None	22.407	33.3637	19.2451	13.8718	38.8404	19.2651	54.3892	34.1614	10.3935	52.6041	45.0599	118.292
Aug_Mud_scaffold_1774_4BLAST_proteintranslationinitiationfactorSUI1_likeprotein_K03113translationinitiationfactor1_db_KEGGevalue_9.3e_50bit_score_201.4identity_96.1_	Aug_Mud_scaffold_1774	proteintranslationinitiationfactorSUI1_likeprotein_K03113translationinitiationfactor1_db_KEGGevalue_9.3e_50bit_score_201.4identity_96.1_	None	None	None	0	0	0	0	0	68.7982	105.62	81.6735	108.554	0	0	96.5828
Aug_Plant_scaffold_34180_3BLAST_proteintranslationinitiationfactorSUI1_likeprotein_K03113translationinitiationfactor1_db_KEGGevalue_9.3e_50bit_score_201.4identity_96.1_	Aug_Plant_scaffold_34180	proteintranslationinitiationfactorSUI1_likeprotein_K03113translationinitiationfactor1_db_KEGGevalue_9.3e_50bit_score_201.4identity_96.1_	None	None	None	0	0	0	0	0	68.7982	105.62	81.6735	108.554	0	0	96.5828
Aug_Open_scaffold_42257_3BLAST_proteintranslationinitiationfactorSUI1_likeprotein_K03113translationinitiationfactor1_db_KEGGevalue_9.3e_50bit_score_201.4identity_96.1_	Aug_Open_scaffold_42257	proteintranslationinitiationfactorSUI1_likeprotein_K03113translationinitiationfactor1_db_KEGGevalue_9.3e_50bit_score_201.4identity_96.1_	None	None	None	0	0	0	0	0	68.7982	105.62	81.6735	108.554	0	0	96.5828
Nov_Mud_scaffold_1062_4_BLAST_proteintranslationinitiationfactorSUI1_likeprotein_K03113translationinitiationfactor1_db_KEGGevalue_9.3e_50bit_score_201.4identity_96.1_	Nov_Mud_scaffold_1062	proteintranslationinitiationfactorSUI1_likeprotein_K03113translationinitiationfactor1_db_KEGGevalue_9.3e_50bit_score_201.4identity_96.1_	None	None	None	0	0	0	0	0	68.7982	105.62	81.6735	108.554	0	0	96.5828
Nov_Plant_scaffold_145_4_BLAST_proteintranslationinitiationfactorSUI1_likeprotein_K03113translationinitiationfactor1_db_KEGGevalue_9.3e_50bit_score_201.4identity_96.1_	Nov_Plant_scaffold_145	proteintranslationinitiationfactorSUI1_likeprotein_K03113translationinitiationfactor1_db_KEGGevalue_9.3e_50bit_score_201.4identity_96.1_	None	None	None	0	0	0	0	0	68.7982	105.62	81.6735	108.554	0	0	96.5828
Nov_Plant_scaffold_316_7_BLAST_thioredoxin_K03671thioredoxin1_db_KEGGevalue_5.3e_48bit_score_195.7identity_86.7_	Nov_Plant_scaffold_316	thioredoxin_K03671thioredoxin1_db_KEGGevalue_5.3e_48bit_score_195.7identity_86.7_	None	None	None	130.74	173.363	157.083	0	0	0	0	0	0	0	0	0
Aug_Mud_scaffold_176583_1BLAST_V_typeATPsynthasesubunitA_EC_3.6.3.14__K02117V_typeH+_transportingATPasesubunitA_EC_3.6.3.14__db_KEGGevalue_1.7e_62bit_score_245.0identity_53.1_	Aug_Mud_scaffold_176583	V_typeATPsynthasesubunitA_EC_3.6.3.14__K02117V_typeH+_transportingATPasesubunitA_EC_3.6.3.14__db_KEGGevalue_1.7e_62bit_score_245.0identity_53.1_	ATPSynth	ATPSynth	None	0	0	0	0	0	0	0	111.802	53.3389	89.7298	101.401	104.264
Nov_Plant_scaffold_2221_3_RBH_UDP_3_O__3_hydroxymyristoyl_N_acetylglucosaminedeacetylase_EC_3.5.1.___db_KEGG_	Nov_Plant_scaffold_2221	UDP_3_O__3_hydroxymyristoyl_N_acetylglucosaminedeacetylase_EC_3.5.1.___db_KEGG_	None	None	None	65.9931	30.4861	38.9283	31.4829	70.0235	35.0215	56.3872	35.2845	0	39.3078	19.6122	38.0009
Aug_Open_scaffold_139893_2BLAST_heatshockproteinHsp20_db_KEGGevalue_2.4e_15bit_score_87.4identity_43.0_	Aug_Open_scaffold_139893	heatshockproteinHsp20_db_KEGGevalue_2.4e_15bit_score_87.4identity_43.0_	None	None	None	0	0	0	0	0	0	102.578	81.0108	95.939	0	0	180.802
Aug_Plant_scaffold_165858_2BLAST_heatshockproteinHsp20_K13993HSP20familyprotein_db_KEGGevalue_1.7e_59bit_score_234.2identity_82.6_	Aug_Plant_scaffold_165858	heatshockproteinHsp20_K13993HSP20familyprotein_db_KEGGevalue_1.7e_59bit_score_234.2identity_82.6_	None	None	None	0	0	0	0	0	0	222.674	136.024	59.8484	0	0	40.7048
Aug_Mud_scaffold_92240_2BLAST_TonBfamilyprotein_K03832periplasmicproteinTonB_db_KEGGevalue_4.2e_45bit_score_187.2identity_41.9_	Aug_Mud_scaffold_92240	TonBfamilyprotein_K03832periplasmicproteinTonB_db_KEGGevalue_4.2e_45bit_score_187.2identity_41.9_	None	None	None	70.6322	68.6014	41.1933	0	0	36.0155	0	0	0	70.2105	76.3167	95.2635
Aug_Mud_scaffold_1101_10BLAST_heatshockproteinHsp20_K13993HSP20familyprotein_db_KEGGevalue_5.2e_25bit_score_119.8identity_44.2_	Aug_Mud_scaffold_1101	heatshockproteinHsp20_K13993HSP20familyprotein_db_KEGGevalue_5.2e_25bit_score_119.8identity_44.2_	None	None	None	0	0	0	69.3015	95.3578	45.1795	60.1875	48.4159	72.8443	0	32.3352	32.727
Nov_Plant_scaffold_41966_2_BLAST_50SribosomalproteinL20_K02887largesubunitribosomalproteinL20_db_KEGGevalue_2.9e_26bit_score_122.9identity_87.7_	Nov_Plant_scaffold_41966	50SribosomalproteinL20_K02887largesubunitribosomalproteinL20_db_KEGGevalue_2.9e_26bit_score_122.9identity_87.7_	rpl	Ribos	None	232.306	0	223.292	0	0	0	0	0	0	0	0	0
Aug_Open_scaffold_76103_2BLAST_iron_sulfurclusterinsertionproteinErpA_K15724iron_sulfurclusterinsertionprotein_db_KEGGevalue_5.2e_57bit_score_225.7identity_94.0_	Aug_Open_scaffold_76103	iron_sulfurclusterinsertionproteinErpA_K15724iron_sulfurclusterinsertionprotein_db_KEGGevalue_5.2e_57bit_score_225.7identity_94.0_	None	None	None	148.378	86.5879	65.2542	0	0	0	89.7944	65.4198	0	0	0	0
Nov_Plant_scaffold_21992_3_BLAST_f0f1ATPsynthasesubunitdelta_K02113F_typeH+_transportingATPasesubunitdelta_EC_3.6.3.14__db_KEGGevalue_1.2e_52bit_score_211.8identity_61.8_	Nov_Plant_scaffold_21992	f0f1ATPsynthasesubunitdelta_K02113F_typeH+_transportingATPasesubunitdelta_EC_3.6.3.14__db_KEGGevalue_1.2e_52bit_score_211.8identity_61.8_	ATPSynth	ATPSynth	None	112.872	155.762	75.703	0	89.3507	21.5247	0	0	0	0	0	0
Nov_Plant_scaffold_6997_3_BLAST_rplS_50SribosomalproteinL19_K02884largesubunitribosomalproteinL19_db_KEGGevalue_6.1e_56bit_score_222.2identity_93.3_	Nov_Plant_scaffold_6997	rplS_50SribosomalproteinL19_K02884largesubunitribosomalproteinL19_db_KEGGevalue_6.1e_56bit_score_222.2identity_93.3_	rpl	Ribos	None	179.978	0	64.8306	0	101.814	62.4106	0	0	0	0	0	46.1032
Aug_Mud_scaffold_19400_2IPRSCAN_Universalstressproteinfamily_db_Pfamdb_id_PF00582evalue_1.5e_11interpro_id_IPR999999interpro_description_Universalstressproteinfamily_	Aug_Mud_scaffold_19400	Universalstressproteinfamily_db_Pfamdb_id_PF00582evalue_1.5e_11interpro_id_IPR999999interpro_description_Universalstressproteinfamily_	None	None	None	38.2968	127.083	87.0336	0	120.671	50.8839	0	0	0	0	0	30.0112
Aug_Mud_scaffold_4767_4RBH_UDP_3_O__3_hydroxymyristoyl_N_acetylglucosaminedeacetylase_K02535UDP_3_O__3_hydroxymyristoyl_N_acetylglucosaminedeacetylase_EC_3.5.1.108__db_KEGG_	Aug_Mud_scaffold_4767	UDP_3_O__3_hydroxymyristoyl_N_acetylglucosaminedeacetylase_K02535UDP_3_O__3_hydroxymyristoyl_N_acetylglucosaminedeacetylase_EC_3.5.1.108__db_KEGG_	None	None	None	66.0713	33.6721	41.2206	26.2024	66.1258	39.5075	53.7757	33.4536	0	36.1054	19.8074	37.8078
Aug_Mud_scaffold_28152_2BLAST_adenylylsulfatereductasesubunitbeta_K00395adenylylsulfatereductase_subunitB_EC_1.8.99.2__db_KEGGevalue_1.8e_76bit_score_290.8identity_83.2_	Aug_Mud_scaffold_28152	adenylylsulfatereductasesubunitbeta_K00395adenylylsulfatereductase_subunitB_EC_1.8.99.2__db_KEGGevalue_1.8e_76bit_score_290.8identity_83.2_	None	None	None	117.289	63.7154	121.879	0	0	57.4009	30.4851	0	0	39.6109	0	23.2804
Nov_Open_scaffold_4817_2_RBH_UDP_3_O__3_hydroxymyristoyl_N_acetylglucosaminedeacetylase_K02535UDP_3_O__3_hydroxymyristoyl_N_acetylglucosaminedeacetylase_EC_3.5.1.108__db_KEGG_	Nov_Open_scaffold_4817	UDP_3_O__3_hydroxymyristoyl_N_acetylglucosaminedeacetylase_K02535UDP_3_O__3_hydroxymyristoyl_N_acetylglucosaminedeacetylase_EC_3.5.1.108__db_KEGG_	None	None	None	65.5724	33.9091	39.278	26.2024	68.0363	38.0509	53.8696	33.4536	0	36.1054	20.1004	38.9081
Nov_Open_scaffold_36165_1_BLAST_phasinfamilyprotein_db_KEGGevalue_4e_45bit_score_187.2identity_51.3_	Nov_Open_scaffold_36165	phasinfamilyprotein_db_KEGGevalue_4e_45bit_score_187.2identity_51.3_	None	None	None	76.349	40.069	67.8273	43.0498	81.1696	122.475	0	0	0	0	0	21.6973
Aug_Open_scaffold_37453_1RBH_groEL_60kDachaperonin_K04077chaperoninGroEL_db_KEGG_	Aug_Open_scaffold_37453	groEL_60kDachaperonin_K04077chaperoninGroEL_db_KEGG_	None	None	None	38.7372	66.0585	41.1521	0	13.6986	7.18655	86.8699	51.8669	33.8303	0	0	111.585
Aug_Plant_scaffold_77751_4BLAST_rplE_50SribosomalproteinL5_K02931largesubunitribosomalproteinL5_db_KEGGevalue_1.1e_87bit_score_328.2identity_96.5_	Aug_Plant_scaffold_77751	rplE_50SribosomalproteinL5_K02931largesubunitribosomalproteinL5_db_KEGGevalue_1.1e_87bit_score_328.2identity_96.5_	rpl	Ribos	None	93.4002	55.9965	68.2123	0	53.2749	18.5305	30.3008	0	0	54.2562	30.2991	46.0893
Nov_Mud_scaffold_466_24_RBH_atpB_V_typeATPsynthasesubunitB_K02118V_typeH+_transportingATPasesubunitB_EC_3.6.3.14__db_KEGG_	Nov_Mud_scaffold_466	atpB_V_typeATPsynthasesubunitB_K02118V_typeH+_transportingATPasesubunitB_EC_3.6.3.14__db_KEGG_	ATPSynth	ATPSynth	None	28.1166	37.053	16.3983	20.1715	49.4737	31.9775	41.579	70.7412	57.2429	19.4483	30.0277	46.0449
Aug_Mud_scaffold_43270_3BLAST_rpsH_30SribosomalproteinS8_K02995smallsubunitribosomalproteinS8e_db_KEGGevalue_3e_50bit_score_203.4identity_76.2_	Aug_Mud_scaffold_43270	rpsH_30SribosomalproteinS8_K02995smallsubunitribosomalproteinS8e_db_KEGGevalue_3e_50bit_score_203.4identity_76.2_	rps	Ribos	None	0	0	0	0	0	60.3528	50.6314	57.8502	116.646	76.8206	0	85.9363
Aug_Open_scaffold_18979_4BLAST_rpsH_30SribosomalproteinS8_K02995smallsubunitribosomalproteinS8e_db_KEGGevalue_3e_50bit_score_203.4identity_76.2_	Aug_Open_scaffold_18979	rpsH_30SribosomalproteinS8_K02995smallsubunitribosomalproteinS8e_db_KEGGevalue_3e_50bit_score_203.4identity_76.2_	rps	Ribos	None	0	0	0	0	0	60.3528	50.6314	57.8502	116.646	76.8206	0	85.9363
Nov_Plant_scaffold_8040_3_BLAST_rpsH_30SribosomalproteinS8_K02995smallsubunitribosomalproteinS8e_db_KEGGevalue_3e_50bit_score_203.4identity_76.2_	Nov_Plant_scaffold_8040	rpsH_30SribosomalproteinS8_K02995smallsubunitribosomalproteinS8e_db_KEGGevalue_3e_50bit_score_203.4identity_76.2_	rps	Ribos	None	0	0	0	0	0	60.3528	50.6314	57.8502	116.646	76.8206	0	85.9363
Nov_Mud_scaffold_65919_1_BLAST_groEL_60kDachaperonin_K04077chaperoninGroEL_db_KEGGevalue_6.2e_118bit_score_429.5identity_74.0_	Nov_Mud_scaffold_65919	groEL_60kDachaperonin_K04077chaperoninGroEL_db_KEGGevalue_6.2e_118bit_score_429.5identity_74.0_	None	None	None	20.9783	54.791	44.8289	115.706	105.083	105.626	0	0	0	0	0	0
Nov_Plant_scaffold_26629_2_RBH_30SribosomalproteinS7p_K02992smallsubunitribosomalproteinS7_db_KEGG_	Nov_Plant_scaffold_26629	30SribosomalproteinS7p_K02992smallsubunitribosomalproteinS7_db_KEGG_	rps	Ribos	None	156.756	148.25	141.792	0	0	0	0	0	0	0	0	0
Nov_Open_scaffold_3318_3_BLAST_heatshockproteinHsp20_K13993HSP20familyprotein_db_KEGGevalue_5.3e_38bit_score_162.9identity_53.8_	Nov_Open_scaffold_3318	heatshockproteinHsp20_K13993HSP20familyprotein_db_KEGGevalue_5.3e_38bit_score_162.9identity_53.8_	None	None	None	75.4154	60.9245	92.0498	88.5422	0	26.1996	51.8092	0	0	0	0	51.6089
Nov_Open_scaffold_8613_2_BLAST_OmpA/MotBdomain_containingprotein_K03286OmpA_OmpFporin_OOPfamily_db_KEGGevalue_1.7e_18bit_score_98.6identity_36.4_	Nov_Open_scaffold_8613	OmpA/MotBdomain_containingprotein_K03286OmpA_OmpFporin_OOPfamily_db_KEGGevalue_1.7e_18bit_score_98.6identity_36.4_	None	None	None	46.6535	23.18	35.0688	35.5317	58.2796	59.0389	59.5082	59.8448	0	33.3168	0	35.7176
Aug_Plant_scaffold_334224_2BLAST_sulfurcompoundchelatingproteinSoxZ_db_KEGGevalue_1.9e_42bit_score_177.2identity_81.7_	Aug_Plant_scaffold_334224	sulfurcompoundchelatingproteinSoxZ_db_KEGGevalue_1.9e_42bit_score_177.2identity_81.7_	None	None	None	83.135	0	166.807	0	0	57.9305	0	84.1617	0	0	0	54.0801
Nov_Plant_scaffold_1230_4_BLAST_molecularchaperoneDnaK_K04043molecularchaperoneDnaK_db_KEGGevalue_1.6e_217bit_score_760.8identity_93.0_	Nov_Plant_scaffold_1230	molecularchaperoneDnaK_K04043molecularchaperoneDnaK_db_KEGGevalue_1.6e_217bit_score_760.8identity_93.0_	None	None	None	22.6558	32.4357	19.7957	15.0378	39.4243	18.0799	54.0673	32.2781	9.2626	44.621	42.8252	115.191
Aug_Open_scaffold_1275_7BLAST_atpF_V_typeATPsynthasesubunitF_K02122V_typeH+_transportingATPasesubunitF_EC_3.6.3.14__db_KEGGevalue_3.1e_42bit_score_176.4identity_89.9_	Aug_Open_scaffold_1275	atpF_V_typeATPsynthasesubunitF_K02122V_typeH+_transportingATPasesubunitF_EC_3.6.3.14__db_KEGGevalue_3.1e_42bit_score_176.4identity_89.9_	ATPSynth	ATPSynth	None	0	0	0	0	0	0	105.923	158.98	118.991	0	0	60.3186
Aug_Open_scaffold_1275_8RBH_atpA_V_typeATPsynthasesubunitA_K02117V_typeH+_transportingATPasesubunitA_EC_3.6.3.14__db_KEGG_	Aug_Open_scaffold_1275	atpA_V_typeATPsynthasesubunitA_K02117V_typeH+_transportingATPasesubunitA_EC_3.6.3.14__db_KEGG_	ATPSynth	ATPSynth	None	23.7203	27.1819	15.8484	16.4431	33.716	22.3154	56.8737	72.5465	73.274	27.704	27.7481	46.1144
Nov_Plant_scaffold_2235_3_RBH_tuf_elongationfactorTu_EC_3.6.5.3__K02358elongationfactorTu_db_KEGG_	Nov_Plant_scaffold_2235	tuf_elongationfactorTu_EC_3.6.5.3__K02358elongationfactorTu_db_KEGG_	None	None	None	68.2188	31.8622	60.9482	18.1386	49.8033	40.2352	39.5544	25.1491	0	38.915	19.465	51.1764
Nov_Mud_scaffold_38789_1_BLAST_poly_hydroxyalkanoate_granule_associatedprotein_db_KEGGevalue_1.1e_38bit_score_165.2identity_50.0_	Nov_Mud_scaffold_38789	poly_hydroxyalkanoate_granule_associatedprotein_db_KEGGevalue_1.1e_38bit_score_165.2identity_50.0_	None	None	None	65.3714	62.5687	60.059	0	0	74.3629	60.086	76.322	0	0	0	44.5497
Nov_Mud_scaffold_9126_2_BLAST_psmB_proteasomesubunitbeta_EC_3.4.25.1__K03433proteasomebetasubunit_EC_3.4.25.1__db_KEGGevalue_3.7e_98bit_score_363.2identity_87.4_	Nov_Mud_scaffold_9126	psmB_proteasomesubunitbeta_EC_3.4.25.1__K03433proteasomebetasubunit_EC_3.4.25.1__db_KEGGevalue_3.7e_98bit_score_363.2identity_87.4_	None	None	None	0	45.1711	18.3348	64.3606	59.3981	93.477	28.17	30.1436	47.5441	0	17.4638	38.6012
Aug_Open_scaffold_52663_2BLAST_heatshockproteinHsp20_K13993HSP20familyprotein_db_KEGGevalue_5.1e_28bit_score_129.4identity_58.0_	Aug_Open_scaffold_52663	heatshockproteinHsp20_K13993HSP20familyprotein_db_KEGGevalue_5.1e_28bit_score_129.4identity_58.0_	None	None	None	83.7927	110.986	83.5873	0	76.3416	87.8687	0	0	0	0	0	0
Aug_Plant_scaffold_16160_1RBH_dnaK_chaperoneproteinDnaK_K04043molecularchaperoneDnaK_db_KEGG_	Aug_Plant_scaffold_16160	dnaK_chaperoneproteinDnaK_K04043molecularchaperoneDnaK_db_KEGG_	None	None	None	10.6342	38.7364	17.3906	0	0	0	142.399	85.3262	76.3528	0	0	71.5362
Nov_Mud_scaffold_146818_3_BLAST_ATPsynthasef1subcomplexbetasubunit_K02112F_typeH+_transportingATPasesubunitbeta_EC_3.6.3.14__db_KEGGevalue_1.5e_63bit_score_247.7identity_89.1_	Nov_Mud_scaffold_146818	ATPsynthasef1subcomplexbetasubunit_K02112F_typeH+_transportingATPasesubunitbeta_EC_3.6.3.14__db_KEGGevalue_1.5e_63bit_score_247.7identity_89.1_	ATPSynth	ATPSynth	None	86.5445	119.074	105.634	0	73.7381	56.866	0	0	0	0	0	0
Aug_Mud_scaffold_24610_2BLAST_hsp_heatshockprotein17_db_KEGGevalue_3.3e_24bit_score_117.1identity_38.8_	Aug_Mud_scaffold_24610	hsp_heatshockprotein17_db_KEGGevalue_3.3e_24bit_score_117.1identity_38.8_	None	None	None	0	0	0	0	0	0	196.952	98.6175	88.5275	0	0	56.7698
Nov_Plant_scaffold_1192_6_BLAST_cytochromecclassi_K00406cytochromecoxidasecbb3_typesubunitIII_db_KEGGevalue_1.2e_121bit_score_441.8identity_68.9_	Nov_Plant_scaffold_1192	cytochromecclassi_K00406cytochromecoxidasecbb3_typesubunitIII_db_KEGGevalue_1.2e_121bit_score_441.8identity_68.9_	Cytcbb	CytCO	None	150.081	127.845	162.811	0	0	0	0	0	0	0	0	0
Aug_Plant_scaffold_47749_3BLAST_psmB_proteasomesubunitbeta_EC_3.4.25.1__K03433proteasomebetasubunit_EC_3.4.25.1__db_KEGGevalue_3.7e_98bit_score_363.2identity_87.4_	Aug_Plant_scaffold_47749	psmB_proteasomesubunitbeta_EC_3.4.25.1__K03433proteasomebetasubunit_EC_3.4.25.1__db_KEGGevalue_3.7e_98bit_score_363.2identity_87.4_	None	None	None	0	44.7923	18.3348	54.8506	57.8955	100.154	28.17	30.1436	45.4769	24.0305	0	36.523
Aug_Mud_scaffold_3036_3BLAST_atpF_V_typeATPsynthasesubunitF_K02122V_typeH+_transportingATPasesubunitF_EC_3.6.3.14__db_KEGGevalue_1.4e_42bit_score_177.6identity_90.9_	Aug_Mud_scaffold_3036	atpF_V_typeATPsynthasesubunitF_K02122V_typeH+_transportingATPasesubunitF_EC_3.6.3.14__db_KEGGevalue_1.4e_42bit_score_177.6identity_90.9_	ATPSynth	ATPSynth	None	0	0	0	0	0	0	113.076	143.082	110.492	0	0	72.3823
Aug_Plant_scaffold_196859_2BLAST_rplS_50SribosomalproteinL19_K02884largesubunitribosomalproteinL19_db_KEGGevalue_1.4e_55bit_score_221.1identity_92.5_	Aug_Plant_scaffold_196859	rplS_50SribosomalproteinL19_K02884largesubunitribosomalproteinL19_db_KEGGevalue_1.4e_55bit_score_221.1identity_92.5_	rpl	Ribos	None	174.836	0	60.1999	0	101.814	55.4761	0	0	0	0	0	46.1032
Nov_Mud_scaffold_507_25_RBH_rplE_50SribosomalproteinL5_K02931largesubunitribosomalproteinL5_db_KEGG_	Nov_Mud_scaffold_507	rplE_50SribosomalproteinL5_K02931largesubunitribosomalproteinL5_db_KEGG_	rpl	Ribos	None	91.8892	43.7504	65.425	0	53.2749	18.5305	30.3008	0	0	54.6092	32.3809	46.0893
Nov_Open_scaffold_4375_4_BLAST_atpF_V_typeATPsynthasesubunitF_K02122V_typeH+_transportingATPasesubunitF_EC_3.6.3.14__db_KEGGevalue_3.1e_42bit_score_176.4identity_89.9_	Nov_Open_scaffold_4375	atpF_V_typeATPsynthasesubunitF_K02122V_typeH+_transportingATPasesubunitF_EC_3.6.3.14__db_KEGGevalue_3.1e_42bit_score_176.4identity_89.9_	ATPSynth	ATPSynth	None	0	0	0	0	0	0	97.7755	158.98	118.991	0	0	60.3186
Nov_Plant_scaffold_1297_4_RBH_cdhC_COdehydrogenase/acetyl_CoAsynthasecomplexsubunitbeta_db_KEGG_	Nov_Plant_scaffold_1297	cdhC_COdehydrogenase/acetyl_CoAsynthasecomplexsubunitbeta_db_KEGG_	cdh	Carb	None	32.8587	44.7027	12.6612	14.0138	26.4559	24.8745	49.5425	76.7673	62.2528	19.3511	25.7586	46.5743
Aug_Mud_scaffold_110346_2BLAST_molecularchaperone_smallheatshockprotein__db_KEGGevalue_1.1e_30bit_score_138.7identity_47.5_	Aug_Mud_scaffold_110346	molecularchaperone_smallheatshockprotein__db_KEGGevalue_1.1e_30bit_score_138.7identity_47.5_	None	None	None	0	54.5899	0	0	0	39.3684	122.467	65.1548	85.7011	0	0	67.3725
Aug_Plant_scaffold_228153_3BLAST_heatshockproteinHsp20_db_KEGGevalue_1e_32bit_score_145.2identity_58.2_	Aug_Plant_scaffold_228153	heatshockproteinHsp20_db_KEGGevalue_1e_32bit_score_145.2identity_58.2_	None	None	None	0	0	64.0284	0	0	52.6853	0	0	0	127.769	115.043	74.8735
Nov_Plant_scaffold_2239_3_RBH_sulfuroxidationprotein_flavocytochromec_db_KEGG_	Nov_Plant_scaffold_2239	sulfuroxidationprotein_flavocytochromec_db_KEGG_	None	None	None	141.172	118.229	156.156	0	18.7105	0	0	0	0	0	0	0
Nov_Plant_scaffold_21192_1_BLAST_ppaC_manganese_dependentinorganicpyrophosphatase_EC_3.6.1.1__K15986manganese_dependentinorganicpyrophosphatase_EC_3.6.1.1__db_KEGGevalue_2e_73bit_score_280.8identity_90.3_	Nov_Plant_scaffold_21192	ppaC_manganese_dependentinorganicpyrophosphatase_EC_3.6.1.1__K15986manganese_dependentinorganicpyrophosphatase_EC_3.6.1.1__db_KEGGevalue_2e_73bit_score_280.8identity_90.3_	None	None	None	0	0	0	50.5371	0	32.4138	100.146	63.0831	78.4443	0	34.6894	74.8924
Nov_Plant_scaffold_2315_2_BLAST_cytochromecoxidase_cbb3_type_subuniti_EC_1.9.3.1__K00404cytochromecoxidasecbb3_typesubunitI_EC_1.9.3.1__db_KEGGevalue_5.4e_113bit_score_412.5identity_97.1_	Nov_Plant_scaffold_2315	cytochromecoxidase_cbb3_type_subuniti_EC_1.9.3.1__K00404cytochromecoxidasecbb3_typesubunitI_EC_1.9.3.1__db_KEGGevalue_5.4e_113bit_score_412.5identity_97.1_	Cytcbb	CytCO	None	188.175	92.5006	91.7474	0	40.3737	21.3662	0	0	0	0	0	0
Nov_Plant_scaffold_8783_3_BLAST_dnaK_molecularchaperoneDnaK_db_KEGGevalue_7.5e_39bit_score_165.6identity_64.7_	Nov_Plant_scaffold_8783	dnaK_molecularchaperoneDnaK_db_KEGGevalue_7.5e_39bit_score_165.6identity_64.7_	None	None	None	0	0	0	0	0	0	140.204	70.4109	72.5863	0	0	149.468
Nov_Plant_scaffold_2315_3_RBH_cytochromecoxidase_cbb3_typesubunitII_K00405cytochromecoxidasecbb3_typesubunitII_db_KEGG_	Nov_Plant_scaffold_2315	cytochromecoxidase_cbb3_typesubunitII_K00405cytochromecoxidasecbb3_typesubunitII_db_KEGG_	Cytcbb	CytCO	None	230.353	101.818	72.4021	0	27.5547	0	0	0	0	0	0	0
Aug_Plant_scaffold_66156_2BLAST_porin_db_KEGGevalue_1.1e_39bit_score_169.1identity_49.7_	Aug_Plant_scaffold_66156	porin_db_KEGGevalue_1.1e_39bit_score_169.1identity_49.7_	None	None	None	97.5167	73.5638	116.254	0	62.9543	62.1672	0	0	0	0	0	18.8826
Nov_Open_scaffold_265_15_BLAST_RNA_directedDNApolymerase_Reversetranscriptase__db_KEGGevalue_4.9e_76bit_score_289.7identity_72.5_	Nov_Open_scaffold_265	RNA_directedDNApolymerase_Reversetranscriptase__db_KEGGevalue_4.9e_76bit_score_289.7identity_72.5_	None	None	None	61.4775	0	23.5767	104.509	43.4563	82.4603	37.0884	32.1225	0	0	0	46.259
Nov_Mud_scaffold_16249_2_BLAST_transposase_db_KEGGevalue_6.6e_89bit_score_333.2identity_59.0_	Nov_Mud_scaffold_16249	transposase_db_KEGGevalue_6.6e_89bit_score_333.2identity_59.0_	None	None	None	0	35.8749	12.7048	25.6484	0	19.6777	40.4306	104.263	41.2757	40.3651	74.7465	35.802
Aug_Open_scaffold_46580_4BLAST_OmpA/MotBdomain_containingprotein_K03286OmpA_OmpFporin_OOPfamily_db_KEGGevalue_7.6e_31bit_score_139.4identity_48.9_	Aug_Open_scaffold_46580	OmpA/MotBdomain_containingprotein_K03286OmpA_OmpFporin_OOPfamily_db_KEGGevalue_7.6e_31bit_score_139.4identity_48.9_	None	None	None	96.1428	73.9676	87.1432	0	103.826	68.8985	0	0	0	0	0	0
Nov_Plant_scaffold_4_34_BLAST_sulfitereductase_dissimilatory_typesubunitalpha_EC_1.8.99.3__K11180sulfitereductase_dissimilatory_typealphasubunit_EC_1.8.99.3__db_KEGGevalue_1.5e_213bit_score_747.7identity_80.7_	Nov_Plant_scaffold_4	sulfitereductase_dissimilatory_typesubunitalpha_EC_1.8.99.3__K11180sulfitereductase_dissimilatory_typealphasubunit_EC_1.8.99.3__db_KEGGevalue_1.5e_213bit_score_747.7identity_80.7_	None	None	None	209.973	91.6995	128.14	0	0	0	0	0	0	0	0	0
Nov_Plant_scaffold_25164_2_BLAST_poly_hydroxyalkanoate_granule_associatedprotein_db_KEGGevalue_1.1e_38bit_score_165.2identity_50.0_	Nov_Plant_scaffold_25164	poly_hydroxyalkanoate_granule_associatedprotein_db_KEGGevalue_1.1e_38bit_score_165.2identity_50.0_	None	None	None	59.1456	58.6581	61.3225	0	0	74.3629	60.086	73.6517	0	0	0	42.3223
Aug_Plant_scaffold_17819_3BLAST_polyhydroxyalcanoategranule_associatedprotein_db_KEGGevalue_2.9e_27bit_score_127.1identity_51.6_	Aug_Plant_scaffold_17819	polyhydroxyalcanoategranule_associatedprotein_db_KEGGevalue_2.9e_27bit_score_127.1identity_51.6_	None	None	None	0	0	0	0	0	0	61.2679	169.524	86.6288	0	72.3348	39.6547
Aug_Plant_scaffold_55521_1RBH_tetrahydromethanopterinS_methyltransferasesubunitE_EC_2.1.1.86__K00581tetrahydromethanopterinS_methyltransferasesubunitE_EC_2.1.1.86__db_KEGG_	Aug_Plant_scaffold_55521	tetrahydromethanopterinS_methyltransferasesubunitE_EC_2.1.1.86__K00581tetrahydromethanopterinS_methyltransferasesubunitE_EC_2.1.1.86__db_KEGG_	mtr	MethGen	None	12.5917	0	0	19.5033	39.31	33.5265	72.9952	55.6971	60.2434	36.921	35.3833	62.3382
Aug_Open_scaffold_74022_2BLAST_chaperoneproteinDnaK_K04043molecularchaperoneDnaK_db_KEGGevalue_1.2e_202bit_score_711.4identity_78.4_	Aug_Open_scaffold_74022	chaperoneproteinDnaK_K04043molecularchaperoneDnaK_db_KEGGevalue_1.2e_202bit_score_711.4identity_78.4_	None	None	None	29.0054	63.976	42.4425	39.1377	44.6259	36.1038	52.258	27.6739	34.1257	15.833	14.525	28.3519
Nov_Mud_scaffold_33688_2_IPRSCAN_Universalstressproteinfamily_db_Pfamdb_id_PF00582evalue_1.3e_11interpro_id_IPR999999interpro_description_Universalstressproteinfamily_	Nov_Mud_scaffold_33688	Universalstressproteinfamily_db_Pfamdb_id_PF00582evalue_1.3e_11interpro_id_IPR999999interpro_description_Universalstressproteinfamily_	None	None	None	38.2968	117.67	81.1934	0	111.732	49.0987	0	0	0	0	0	30.0112
Nov_Mud_scaffold_248895_2_BLAST_dnaK_molecularchaperoneDnaK_K04043molecularchaperoneDnaK_db_KEGGevalue_8.4e_95bit_score_352.1identity_86.0_	Nov_Mud_scaffold_248895	dnaK_molecularchaperoneDnaK_K04043molecularchaperoneDnaK_db_KEGGevalue_8.4e_95bit_score_352.1identity_86.0_	None	None	None	0	37.0232	17.3694	0	0	0	148.692	83.5783	73.061	0	0	68.0876
Nov_Open_scaffold_11306_2_RBH_psmB_proteasomesubunitbeta_EC_3.4.25.1__K03433proteasomebetasubunit_EC_3.4.25.1__db_KEGG_	Nov_Open_scaffold_11306	psmB_proteasomesubunitbeta_EC_3.4.25.1__K03433proteasomebetasubunit_EC_3.4.25.1__db_KEGG_	None	None	None	0	45.1711	18.3348	54.8506	49.4985	93.477	28.17	24.1149	51.6783	26.4336	0	35.6319
Aug_Open_scaffold_176509_2BLAST_DsrC_likeprotein_db_KEGGevalue_1.9e_56bit_score_223.8identity_93.6_	Aug_Open_scaffold_176509	DsrC_likeprotein_db_KEGGevalue_1.9e_56bit_score_223.8identity_93.6_	None	None	None	0	0	0	0	77.4361	50.4806	68.5194	141.813	0	0	0	88.8959
Aug_Mud_scaffold_128857_4BLAST_rplN_50SribosomalproteinL14_K02874largesubunitribosomalproteinL14_db_KEGGevalue_4.1e_60bit_score_236.1identity_97.5_	Aug_Mud_scaffold_128857	rplN_50SribosomalproteinL14_K02874largesubunitribosomalproteinL14_db_KEGGevalue_4.1e_60bit_score_236.1identity_97.5_	rpl	Ribos	None	83.2496	0	71.1471	0	103.627	45.1579	49.5606	0	0	72.7122	0	0
Nov_Mud_scaffold_325_4_RBH_thsB_thermosomesubunitbeta_db_KEGG_	Nov_Mud_scaffold_325	thsB_thermosomesubunitbeta_db_KEGG_	None	None	None	14.617	17.8257	8.66015	25.8375	28.7187	31.9185	83.2206	51.7223	63.8319	8.21057	8.40044	82.2628
Aug_Open_scaffold_5806_4RBH_tuf_translationelongationfactorEF_1subunitalpha_K03231elongationfactor1_alpha_db_KEGG_	Aug_Open_scaffold_5806	tuf_translationelongationfactorEF_1subunitalpha_K03231elongationfactor1_alpha_db_KEGG_	None	None	None	15.0285	16.9948	10.6694	35.9728	32.7873	26.7389	52.8839	62.8608	70.5814	20.6859	23.3244	56.0568
Nov_Plant_scaffold_1192_10_RBH_cytochromecoxidase_cbb3_type_subuniti_EC_1.9.3.1__K00404cytochromecoxidasecbb3_typesubunitI_EC_1.9.3.1__db_KEGG_	Nov_Plant_scaffold_1192	cytochromecoxidase_cbb3_type_subuniti_EC_1.9.3.1__K00404cytochromecoxidasecbb3_typesubunitI_EC_1.9.3.1__db_KEGG_	Cytcbb	CytCO	None	102.725	147.877	163.241	0	10.3606	0	0	0	0	0	0	0
Nov_Mud_scaffold_33047_2_BLAST_outermembraneprotein_porin__db_KEGGevalue_1.5e_73bit_score_282.3identity_40.5_	Nov_Mud_scaffold_33047	outermembraneprotein_porin__db_KEGGevalue_1.5e_73bit_score_282.3identity_40.5_	None	None	None	70.6873	22.1998	50.6604	22.2913	61.0199	60.751	27.6563	34.2058	0	34.3884	12.7643	27.2872
Nov_Plant_scaffold_350_4_RBH_thsB_thermosomesubunitbeta_db_KEGG_	Nov_Plant_scaffold_350	thsB_thermosomesubunitbeta_db_KEGG_	None	None	None	15.9459	20.2565	9.67899	26.6204	28.7187	32.697	79.7531	48.8804	62.5562	8.14048	8.40044	82.2628
Nov_Open_scaffold_15242_1_BLAST_transposase_db_KEGGevalue_1.5e_88bit_score_332.0identity_59.0_	Nov_Open_scaffold_15242	transposase_db_KEGGevalue_1.5e_88bit_score_332.0identity_59.0_	None	None	None	0	35.8749	12.7048	25.7529	0	19.2392	41.4946	101.196	40.1895	39.1037	71.9435	35.0064
Nov_Mud_scaffold_1567_1_BLAST_rpsI_30SribosomalproteinS9_K02996smallsubunitribosomalproteinS9_db_KEGGevalue_4.6e_59bit_score_232.6identity_89.0_	Nov_Mud_scaffold_1567	rpsI_30SribosomalproteinS9_K02996smallsubunitribosomalproteinS9_db_KEGGevalue_4.6e_59bit_score_232.6identity_89.0_	rps	Ribos	None	0	0	100.045	75.4235	110.084	136.693	0	0	0	0	0	0
Aug_Plant_scaffold_1013_2BLAST_heatshockproteinHsp20_K13993HSP20familyprotein_db_KEGGevalue_2e_37bit_score_161.0identity_53.8_	Aug_Plant_scaffold_1013	heatshockproteinHsp20_K13993HSP20familyprotein_db_KEGGevalue_2e_37bit_score_161.0identity_53.8_	None	None	None	54.0928	68.2374	79.8801	53.5996	43.0159	66.7961	55.4955	0	0	0	0	0
Nov_Mud_scaffold_22084_3_BLAST_heatshockproteinHsp20_K13993HSP20familyprotein_db_KEGGevalue_2e_37bit_score_161.0identity_53.8_	Nov_Mud_scaffold_22084	heatshockproteinHsp20_K13993HSP20familyprotein_db_KEGGevalue_2e_37bit_score_161.0identity_53.8_	None	None	None	54.0928	68.2374	79.8801	53.5996	43.0159	66.7961	55.4955	0	0	0	0	0
Nov_Mud_scaffold_4747_8_BLAST_molecularchaperone_db_KEGGevalue_2.2e_28bit_score_131.0identity_46.0_	Nov_Mud_scaffold_4747	molecularchaperone_db_KEGGevalue_2.2e_28bit_score_131.0identity_46.0_	None	None	None	0	0	0	0	0	0	87.4766	73.245	89.649	0	0	169.854
Aug_Open_scaffold_74441_1BLAST_anaerobicribonucleoside_triphosphatereductase_K00527ribonucleoside_triphosphatereductase_EC_1.17.4.2__db_KEGGevalue_7.9e_48bit_score_195.7identity_59.2_	Aug_Open_scaffold_74441	anaerobicribonucleoside_triphosphatereductase_K00527ribonucleoside_triphosphatereductase_EC_1.17.4.2__db_KEGGevalue_7.9e_48bit_score_195.7identity_59.2_	None	None	None	0	0	0	0	0	0	0	124.268	49.2637	112.749	95.0105	38.1419
Aug_Plant_scaffold_135751_3BLAST_iron_sulfurclusterinsertionproteinErpA_K15724iron_sulfurclusterinsertionprotein_db_KEGGevalue_9.5e_53bit_score_211.5identity_93.6_	Aug_Plant_scaffold_135751	iron_sulfurclusterinsertionproteinErpA_K15724iron_sulfurclusterinsertionprotein_db_KEGGevalue_9.5e_53bit_score_211.5identity_93.6_	None	None	None	122.074	94.4155	65.6743	0	0	0	71.4794	64.9142	0	0	0	0
Nov_Plant_scaffold_435_6_RBH_tetrahydromethanopterinS_methyltransferasesubunitE_EC_2.1.1.86__K00581tetrahydromethanopterinS_methyltransferasesubunitE_EC_2.1.1.86__db_KEGG_	Nov_Plant_scaffold_435	tetrahydromethanopterinS_methyltransferasesubunitE_EC_2.1.1.86__K00581tetrahydromethanopterinS_methyltransferasesubunitE_EC_2.1.1.86__db_KEGG_	mtr	MethGen	None	12.5917	0	0	16.2528	37.6721	32.0653	69.4632	55.6971	61.4483	36.921	34.3426	61.4602
Nov_Plant_scaffold_4890_2_BLAST_RNApolymerasesigmafactorRpoE_db_KEGGevalue_2.5e_72bit_score_277.3identity_71.2_	Nov_Plant_scaffold_4890	RNApolymerasesigmafactorRpoE_db_KEGGevalue_2.5e_72bit_score_277.3identity_71.2_	None	None	None	100.336	46.5003	66.1806	0	55.3733	35.8115	44.4527	44.2845	0	0	0	24.3811
Aug_Open_scaffold_80151_1IPRSCAN_Gram_negativeporin_db_Pfamdb_id_PF13609evalue_4.1e_13interpro_id_IPR999999interpro_description_Gram_negativeporin_	Aug_Open_scaffold_80151	Gram_negativeporin_db_Pfamdb_id_PF13609evalue_4.1e_13interpro_id_IPR999999interpro_description_Gram_negativeporin_	None	None	None	70.0599	0	59.015	0	66.1042	99.9206	69.4244	0	0	0	0	52.112
Aug_Mud_scaffold_51114_1BLAST_coldshockproteinCspE_K03704coldshockprotein_beta_ribbon_CspAfamily__db_KEGGevalue_6.3e_21bit_score_105.1identity_68.1_	Aug_Mud_scaffold_51114	coldshockproteinCspE_K03704coldshockprotein_beta_ribbon_CspAfamily__db_KEGGevalue_6.3e_21bit_score_105.1identity_68.1_	None	None	None	0	0	0	0	0	0	416.225	0	0	0	0	0
Aug_Plant_scaffold_2929_1BLAST_coldshockproteinCspE_K03704coldshockprotein_beta_ribbon_CspAfamily__db_KEGGevalue_6.3e_21bit_score_105.1identity_68.1_	Aug_Plant_scaffold_2929	coldshockproteinCspE_K03704coldshockprotein_beta_ribbon_CspAfamily__db_KEGGevalue_6.3e_21bit_score_105.1identity_68.1_	None	None	None	0	0	0	0	0	0	416.225	0	0	0	0	0
Nov_Mud_scaffold_3418_2_BLAST_coldshockproteinCspE_K03704coldshockprotein_beta_ribbon_CspAfamily__db_KEGGevalue_6.3e_21bit_score_105.1identity_68.1_	Nov_Mud_scaffold_3418	coldshockproteinCspE_K03704coldshockprotein_beta_ribbon_CspAfamily__db_KEGGevalue_6.3e_21bit_score_105.1identity_68.1_	None	None	None	0	0	0	0	0	0	416.225	0	0	0	0	0
Aug_Open_scaffold_67463_1BLAST_heatshockproteinHsp20_K13993HSP20familyprotein_db_KEGGevalue_2.5e_24bit_score_117.5identity_40.1_	Aug_Open_scaffold_67463	heatshockproteinHsp20_K13993HSP20familyprotein_db_KEGGevalue_2.5e_24bit_score_117.5identity_40.1_	None	None	None	0	0	0	0	0	0	193.496	102.018	63.7398	0	0	56.7698
Aug_Plant_scaffold_22063_4BLAST_coldshockprotein_db_KEGGevalue_4.2e_11bit_score_72.4identity_50.8_	Aug_Plant_scaffold_22063	coldshockprotein_db_KEGGevalue_4.2e_11bit_score_72.4identity_50.8_	None	None	None	0	414.51	0	0	0	0	0	0	0	0	0	0
Aug_Open_scaffold_115241_2BLAST_coldshockprotein_db_KEGGevalue_4.2e_11bit_score_72.4identity_50.8_	Aug_Open_scaffold_115241	coldshockprotein_db_KEGGevalue_4.2e_11bit_score_72.4identity_50.8_	None	None	None	0	414.51	0	0	0	0	0	0	0	0	0	0
Nov_Plant_scaffold_432_3_BLAST_acpP_acylcarrierprotein_K02078acylcarrierprotein_db_KEGGevalue_1.3e_30bit_score_137.5identity_88.5_	Nov_Plant_scaffold_432	acpP_acylcarrierprotein_K02078acylcarrierprotein_db_KEGGevalue_1.3e_30bit_score_137.5identity_88.5_	None	None	None	414.301	0	0	0	0	0	0	0	0	0	0	0
Aug_Mud_scaffold_28152_3BLAST_adenylylsulfatereductasesubunitalpha_EC_1.8.99.2__K00394adenylylsulfatereductase_subunitA_EC_1.8.99.2__db_KEGGevalue_2.5e_148bit_score_530.4identity_87.0_	Aug_Mud_scaffold_28152	adenylylsulfatereductasesubunitalpha_EC_1.8.99.2__K00394adenylylsulfatereductase_subunitA_EC_1.8.99.2__db_KEGGevalue_2.5e_148bit_score_530.4identity_87.0_	None	None	None	81.9529	52.0057	91.4184	0	37.732	47.0319	0	25.03	0	37.2113	22.1366	19.2809
Aug_Open_scaffold_38931_3RBH_OmpA/MotBfamilyoutermembraneprotein_K03286OmpA_OmpFporin_OOPfamily_db_KEGG_	Aug_Open_scaffold_38931	OmpA/MotBfamilyoutermembraneprotein_K03286OmpA_OmpFporin_OOPfamily_db_KEGG_	None	None	None	61.3986	87.2304	84.7652	0	65.8617	60.2111	0	0	0	0	0	53.7101
Nov_Plant_scaffold_478_6_RBH_RNA_directedDNApolymerase_Reversetranscriptase__db_KEGG_	Nov_Plant_scaffold_478	RNA_directedDNApolymerase_Reversetranscriptase__db_KEGG_	None	None	None	44.276	0	17.1305	94.0603	35.7401	70.3679	30.9988	22.3263	13.9875	32.2742	21.3586	30.5507
Aug_Open_scaffold_28979_4BLAST_tetrahydromethanopterinS_methyltransferasesubunitE_EC_2.1.1.86__K00581tetrahydromethanopterinS_methyltransferasesubunitE_EC_2.1.1.86__db_KEGGevalue_4.2e_143bit_score_513.1identity_80.7_	Aug_Open_scaffold_28979	tetrahydromethanopterinS_methyltransferasesubunitE_EC_2.1.1.86__K00581tetrahydromethanopterinS_methyltransferasesubunitE_EC_2.1.1.86__db_KEGGevalue_4.2e_143bit_score_513.1identity_80.7_	mtr	MethGen	None	12.5917	0	0	16.2528	37.6721	32.0653	69.4632	55.6971	57.8337	35.501	34.3426	61.4602
Nov_Plant_scaffold_12878_2_BLAST_50SribosomalproteinL12p_K02935largesubunitribosomalproteinL7/L12_db_KEGGevalue_1.5e_54bit_score_217.6identity_95.2_	Nov_Plant_scaffold_12878	50SribosomalproteinL12p_K02935largesubunitribosomalproteinL7/L12_db_KEGGevalue_1.5e_54bit_score_217.6identity_95.2_	rpl	Ribos	None	131.876	181.939	98.854	0	0	0	0	0	0	0	0	0
Nov_Mud_scaffold_24381_1_BLAST_glycinecleavageH_protein_db_KEGGevalue_1.1e_09bit_score_68.6identity_33.3_	Nov_Mud_scaffold_24381	glycinecleavageH_protein_db_KEGGevalue_1.1e_09bit_score_68.6identity_33.3_	None	None	None	0	0	0	0	0	0	68.5194	0	0	151.719	53.7467	138.661
Aug_Open_scaffold_78226_1BLAST_coldshock_likeproteinCspA_db_KEGGevalue_4.2e_17bit_score_92.0identity_84.0_	Aug_Open_scaffold_78226	coldshock_likeproteinCspA_db_KEGGevalue_4.2e_17bit_score_92.0identity_84.0_	None	None	None	0	0	0	0	0	412.63	0	0	0	0	0	0
Nov_Mud_scaffold_3278_4_RBH_tuf_translationelongationfactorEF_1subunitalpha_K03231elongationfactor1_alpha_db_KEGG_	Nov_Mud_scaffold_3278	tuf_translationelongationfactorEF_1subunitalpha_K03231elongationfactor1_alpha_db_KEGG_	None	None	None	15.0285	13.8083	0	32.9751	30.4038	33.6183	48.6579	59.7944	72.9854	23.5067	27.094	54.7476
Nov_Open_scaffold_16221_3_BLAST_ompA_outermembraneproteinA_K03286OmpA_OmpFporin_OOPfamily_db_KEGGevalue_7.5e_27bit_score_126.3identity_39.1_	Nov_Open_scaffold_16221	ompA_outermembraneproteinA_K03286OmpA_OmpFporin_OOPfamily_db_KEGGevalue_7.5e_27bit_score_126.3identity_39.1_	None	None	None	51.5553	45.054	44.4261	0	26.8771	81.6834	42.6695	27.2667	21.6186	27.3709	19.0563	22.9317
Nov_Mud_scaffold_4616_3_RBH_tetrahydromethanopterinS_methyltransferasesubunitE_EC_2.1.1.86__K00581tetrahydromethanopterinS_methyltransferasesubunitE_EC_2.1.1.86__db_KEGG_	Nov_Mud_scaffold_4616	tetrahydromethanopterinS_methyltransferasesubunitE_EC_2.1.1.86__K00581tetrahydromethanopterinS_methyltransferasesubunitE_EC_2.1.1.86__db_KEGG_	mtr	MethGen	None	12.5917	0	0	19.5033	39.31	24.0972	71.9201	55.6971	60.2434	31.2409	34.3426	61.5475
Nov_Plant_scaffold_7579_1_BLAST_cytochromecoxidase_cbb3_type_subuniti_EC_1.9.3.1__K00404cytochromecoxidasecbb3_typesubunitI_EC_1.9.3.1__db_KEGGevalue_1.1e_249bit_score_867.8identity_81.4_	Nov_Plant_scaffold_7579	cytochromecoxidase_cbb3_type_subuniti_EC_1.9.3.1__K00404cytochromecoxidasecbb3_typesubunitI_EC_1.9.3.1__db_KEGGevalue_1.1e_249bit_score_867.8identity_81.4_	Cytcbb	CytCO	None	113.323	127.68	146.862	0	15.0334	7.08835	0	0	0	0	0	0
Nov_Mud_scaffold_2303_11_BLAST_coldshockDNAbindingdomain_containingprotein_K03704coldshockprotein_beta_ribbon_CspAfamily__db_KEGGevalue_1e_25bit_score_120.9identity_90.5_	Nov_Mud_scaffold_2303	coldshockDNAbindingdomain_containingprotein_K03704coldshockprotein_beta_ribbon_CspAfamily__db_KEGGevalue_1e_25bit_score_120.9identity_90.5_	None	None	None	0	0	0	0	0	0	0	0	409.897	0	0	0
Nov_Plant_scaffold_729_6_BLAST_coldshockDNAbindingdomain_containingprotein_K03704coldshockprotein_beta_ribbon_CspAfamily__db_KEGGevalue_1e_25bit_score_120.9identity_90.5_	Nov_Plant_scaffold_729	coldshockDNAbindingdomain_containingprotein_K03704coldshockprotein_beta_ribbon_CspAfamily__db_KEGGevalue_1e_25bit_score_120.9identity_90.5_	None	None	None	0	0	0	0	0	0	0	0	409.897	0	0	0
Aug_Mud_scaffold_2015_4BLAST_eif2a_translationinitiationfactor2subunitalpha_K03237translationinitiationfactor2subunit1_db_KEGGevalue_2.5e_128bit_score_463.8identity_87.2_	Aug_Mud_scaffold_2015	eif2a_translationinitiationfactor2subunitalpha_K03237translationinitiationfactor2subunit1_db_KEGGevalue_2.5e_128bit_score_463.8identity_87.2_	None	None	None	0	27.0486	0	30.7449	33.1475	30.1382	37.6772	48.273	75.6085	44.2512	31.0564	51.8559
Aug_Plant_scaffold_4534_4BLAST_eif2a_translationinitiationfactor2subunitalpha_K03237translationinitiationfactor2subunit1_db_KEGGevalue_2.5e_128bit_score_463.8identity_87.2_	Aug_Plant_scaffold_4534	eif2a_translationinitiationfactor2subunitalpha_K03237translationinitiationfactor2subunit1_db_KEGGevalue_2.5e_128bit_score_463.8identity_87.2_	None	None	None	0	27.0486	0	30.7449	33.1475	30.1382	37.6772	48.273	75.6085	44.2512	31.0564	51.8559
Aug_Open_scaffold_3711_4RBH_eif2a_translationinitiationfactor2subunitalpha_K03237translationinitiationfactor2subunit1_db_KEGG_	Aug_Open_scaffold_3711	eif2a_translationinitiationfactor2subunitalpha_K03237translationinitiationfactor2subunit1_db_KEGG_	None	None	None	0	27.0486	0	30.7449	33.1475	30.1382	37.6772	48.273	75.6085	44.2512	31.0564	51.8559
Nov_Mud_scaffold_1603_13_BLAST_eif2a_translationinitiationfactor2subunitalpha_K03237translationinitiationfactor2subunit1_db_KEGGevalue_2.5e_128bit_score_463.8identity_87.2_	Nov_Mud_scaffold_1603	eif2a_translationinitiationfactor2subunitalpha_K03237translationinitiationfactor2subunit1_db_KEGGevalue_2.5e_128bit_score_463.8identity_87.2_	None	None	None	0	27.0486	0	30.7449	33.1475	30.1382	37.6772	48.273	75.6085	44.2512	31.0564	51.8559
Nov_Plant_scaffold_3944_4_RBH_eif2a_translationinitiationfactor2subunitalpha_K03237translationinitiationfactor2subunit1_db_KEGG_	Nov_Plant_scaffold_3944	eif2a_translationinitiationfactor2subunitalpha_K03237translationinitiationfactor2subunit1_db_KEGG_	None	None	None	0	27.0486	0	30.7449	33.1475	30.1382	37.6772	48.273	75.6085	44.2512	31.0564	51.8559
Aug_Plant_scaffold_6651_4BLAST_heatshockproteinHsp20_K13993HSP20familyprotein_db_KEGGevalue_5.3e_25bit_score_119.8identity_47.2_	Aug_Plant_scaffold_6651	heatshockproteinHsp20_K13993HSP20familyprotein_db_KEGGevalue_5.3e_25bit_score_119.8identity_47.2_	None	None	None	0	0	0	0	0	0	127.083	50.808	84.6555	0	0	147.106
Aug_Plant_scaffold_3707_8BLAST_thsB_thermosomesubunitbeta_db_KEGGevalue_2.6e_252bit_score_876.7identity_82.4_	Aug_Plant_scaffold_3707	thsB_thermosomesubunitbeta_db_KEGGevalue_2.6e_252bit_score_876.7identity_82.4_	None	None	None	14.617	19.4462	7.13189	26.6204	28.0007	27.6367	82.6427	50.0172	61.4677	7.52636	6.30033	77.5252
Aug_Mud_scaffold_42059_2BLAST_heatshockproteinHsp20_K13993HSP20familyprotein_db_KEGGevalue_5.3e_19bit_score_99.8identity_37.7_	Aug_Mud_scaffold_42059	heatshockproteinHsp20_K13993HSP20familyprotein_db_KEGGevalue_5.3e_19bit_score_99.8identity_37.7_	None	None	None	48.708	0	54.0209	0	0	43.8045	71.7999	56.5308	37.4399	0	0	96.5175
Aug_Mud_scaffold_150150_1BLAST_atpB_V_typeATPsynthasesubunitB_K02118V_typeH+_transportingATPasesubunitB_EC_3.6.3.14__db_KEGGevalue_4.3e_217bit_score_759.2identity_98.7_	Aug_Mud_scaffold_150150	atpB_V_typeATPsynthasesubunitB_K02118V_typeH+_transportingATPasesubunitB_EC_3.6.3.14__db_KEGGevalue_4.3e_217bit_score_759.2identity_98.7_	ATPSynth	ATPSynth	None	25.7913	35.3488	14.8248	19.9885	46.128	25.4544	36.7756	68.5065	48.0778	18.0197	28.1678	41.4449
Aug_Plant_scaffold_501_11BLAST_chaperoneproteinDnaK_K04043molecularchaperoneDnaK_db_KEGGevalue_1.9e_72bit_score_277.3identity_93.8_	Aug_Plant_scaffold_501	chaperoneproteinDnaK_K04043molecularchaperoneDnaK_db_KEGGevalue_1.9e_72bit_score_277.3identity_93.8_	None	None	None	0	0	0	0	0	0	63.2502	39.7249	0	82.9681	49.4163	172.467
Nov_Plant_scaffold_1269_2_BLAST_polygranuleassociatedprotein_db_KEGGevalue_3.2e_38bit_score_163.7identity_55.3_	Nov_Plant_scaffold_1269	polygranuleassociatedprotein_db_KEGGevalue_3.2e_38bit_score_163.7identity_55.3_	None	None	None	52.8219	0	109.169	0	0	78.5129	50.8501	52.6547	0	0	0	63.701
Aug_Mud_scaffold_204067_1BLAST_transposase_IS605OrfBfamily_db_KEGGevalue_2.6e_43bit_score_181.8identity_37.0_	Aug_Mud_scaffold_204067	transposase_IS605OrfBfamily_db_KEGGevalue_2.6e_43bit_score_181.8identity_37.0_	None	None	None	0	0	194.128	0	77.4361	0	0	0	0	87.8639	0	47.4701
Nov_Mud_scaffold_13742_1_RBH_transposase_IS605OrfBfamily_db_KEGG_	Nov_Mud_scaffold_13742	transposase_IS605OrfBfamily_db_KEGG_	None	None	None	0	0	194.128	0	77.4361	0	0	0	0	87.8639	0	47.4701
Aug_Open_scaffold_21262_2BLAST_heatshockproteinHsp20_K13993HSP20familyprotein_db_KEGGevalue_1.5e_26bit_score_124.8identity_46.0_	Aug_Open_scaffold_21262	heatshockproteinHsp20_K13993HSP20familyprotein_db_KEGGevalue_1.5e_26bit_score_124.8identity_46.0_	None	None	None	0	0	0	0	0	0	153.157	57.9339	61.8777	0	0	133.907
Aug_Open_scaffold_55085_2BLAST_rplA_50SribosomalproteinL1P_K02863largesubunitribosomalproteinL1_db_KEGGevalue_1.4e_108bit_score_397.9identity_95.2_	Aug_Open_scaffold_55085	rplA_50SribosomalproteinL1P_K02863largesubunitribosomalproteinL1_db_KEGGevalue_1.4e_108bit_score_397.9identity_95.2_	rpl	Ribos	None	0	27.1727	0	22.8418	41.0879	42.741	69.0822	73.6545	82.5974	0	19.3145	27.8742
Nov_Mud_scaffold_5671_4_BLAST_rplA_50SribosomalproteinL1P_K02863largesubunitribosomalproteinL1_db_KEGGevalue_1.4e_108bit_score_397.9identity_95.2_	Nov_Mud_scaffold_5671	rplA_50SribosomalproteinL1P_K02863largesubunitribosomalproteinL1_db_KEGGevalue_1.4e_108bit_score_397.9identity_95.2_	rpl	Ribos	None	0	27.1727	0	22.8418	41.0879	42.741	69.0822	73.6545	82.5974	0	19.3145	27.8742
Nov_Plant_scaffold_1986_4_RBH_rplA_50SribosomalproteinL1P_K02863largesubunitribosomalproteinL1_db_KEGG_	Nov_Plant_scaffold_1986	rplA_50SribosomalproteinL1P_K02863largesubunitribosomalproteinL1_db_KEGG_	rpl	Ribos	None	0	27.1727	0	22.8418	41.0879	42.741	69.0822	73.6545	82.5974	0	19.3145	27.8742
Aug_Mud_scaffold_19470_2RBH_chaperoneproteinDnaK_db_KEGG_	Aug_Mud_scaffold_19470	chaperoneproteinDnaK_db_KEGG_	None	None	None	24.2782	54.5482	40.8715	40.1914	40.9547	35.3061	51.281	32.3955	27.2689	13.757	12.1917	33.2584
Aug_Mud_scaffold_115111_1RBH_dnaX_DNApolymeraseIIIsubunittau_K02343DNApolymeraseIIIsubunitgamma/tau_EC_2.7.7.7__db_KEGG_	Aug_Mud_scaffold_115111	dnaX_DNApolymeraseIIIsubunittau_K02343DNApolymeraseIIIsubunitgamma/tau_EC_2.7.7.7__db_KEGG_	None	None	OWC	0	0	0	27.5922	0	38.2042	300.758	39.6499	0	0	0	0
Nov_Mud_scaffold_36817_1_BLAST_heatshockprotein_Hsp20family_K13993HSP20familyprotein_db_KEGGevalue_4.1e_38bit_score_163.3identity_53.1_	Nov_Mud_scaffold_36817	heatshockprotein_Hsp20family_K13993HSP20familyprotein_db_KEGGevalue_4.1e_38bit_score_163.3identity_53.1_	None	None	None	0	0	0	0	0	0	176.506	0	37.8474	0	0	191.507
Nov_Plant_scaffold_38_11_BLAST_30SribosomalproteinS13_K02952smallsubunitribosomalproteinS13_db_KEGGevalue_1.3e_55bit_score_221.1identity_89.3_	Nov_Plant_scaffold_38	30SribosomalproteinS13_K02952smallsubunitribosomalproteinS13_db_KEGGevalue_1.3e_55bit_score_221.1identity_89.3_	rps	Ribos	None	204.128	124.928	75.4645	0	0	0	0	0	0	0	0	0
Nov_Plant_scaffold_12_8_IPRSCAN_PeptidaseM15_db_Pfamdb_id_PF08291evalue_3e_09interpro_id_IPR999999interpro_description_PeptidaseM15_	Nov_Plant_scaffold_12	PeptidaseM15_db_Pfamdb_id_PF08291evalue_3e_09interpro_id_IPR999999interpro_description_PeptidaseM15_	None	None	None	140.341	115.306	147.778	0	0	0	0	0	0	0	0	0
Aug_Mud_scaffold_48539_3BLAST_coldshockprotein_db_KEGGevalue_2.4e_22bit_score_109.8identity_75.8_	Aug_Mud_scaffold_48539	coldshockprotein_db_KEGGevalue_2.4e_22bit_score_109.8identity_75.8_	None	None	None	0	403.052	0	0	0	0	0	0	0	0	0	0
Aug_Plant_scaffold_36561_3BLAST_coldshockprotein_db_KEGGevalue_2.4e_22bit_score_109.8identity_75.8_	Aug_Plant_scaffold_36561	coldshockprotein_db_KEGGevalue_2.4e_22bit_score_109.8identity_75.8_	None	None	None	0	403.052	0	0	0	0	0	0	0	0	0	0
Aug_Open_scaffold_44295_3BLAST_coldshockprotein_db_KEGGevalue_2.4e_22bit_score_109.8identity_75.8_	Aug_Open_scaffold_44295	coldshockprotein_db_KEGGevalue_2.4e_22bit_score_109.8identity_75.8_	None	None	None	0	403.052	0	0	0	0	0	0	0	0	0	0
Nov_Mud_scaffold_1026_6_BLAST_coldshockprotein_db_KEGGevalue_2.4e_22bit_score_109.8identity_75.8_	Nov_Mud_scaffold_1026	coldshockprotein_db_KEGGevalue_2.4e_22bit_score_109.8identity_75.8_	None	None	None	0	403.052	0	0	0	0	0	0	0	0	0	0
Nov_Plant_scaffold_12901_4_BLAST_30SribosomalproteinS9p_K02996smallsubunitribosomalproteinS9_db_KEGGevalue_2.5e_27bit_score_126.3identity_89.9_	Nov_Plant_scaffold_12901	30SribosomalproteinS9p_K02996smallsubunitribosomalproteinS9_db_KEGGevalue_2.5e_27bit_score_126.3identity_89.9_	rps	Ribos	None	0	403.052	0	0	0	0	0	0	0	0	0	0
Nov_Plant_scaffold_18872_3_BLAST_peptidedeformylase_K01462peptidedeformylase_EC_3.5.1.88__db_KEGGevalue_2.1e_49bit_score_201.1identity_61.2_	Nov_Plant_scaffold_18872	peptidedeformylase_K01462peptidedeformylase_EC_3.5.1.88__db_KEGGevalue_2.1e_49bit_score_201.1identity_61.2_	None	None	None	0	0	0	0	0	0	53.7552	81.5399	99.7013	77.3509	53.9102	36.6965
Nov_Mud_scaffold_1296_2_BLAST_dnaK_molecularchaperoneDnaK_db_KEGGevalue_1.1e_92bit_score_345.1identity_80.4_	Nov_Mud_scaffold_1296	dnaK_molecularchaperoneDnaK_db_KEGGevalue_1.1e_92bit_score_345.1identity_80.4_	None	None	None	0	0	0	0	0	0	148.502	69.1425	47.8358	0	0	137.264
Aug_Mud_scaffold_35216_2BLAST_phaFprotein_db_KEGGevalue_1.5e_08bit_score_64.3identity_53.9_	Aug_Mud_scaffold_35216	phaFprotein_db_KEGGevalue_1.5e_08bit_score_64.3identity_53.9_	None	None	None	0	0	236.358	0	0	165.938	0	0	0	0	0	0
Aug_Plant_scaffold_95_6BLAST_phaFprotein_db_KEGGevalue_1.5e_08bit_score_64.3identity_53.9_	Aug_Plant_scaffold_95	phaFprotein_db_KEGGevalue_1.5e_08bit_score_64.3identity_53.9_	None	None	None	0	0	236.358	0	0	165.938	0	0	0	0	0	0
Aug_Open_scaffold_246034_1BLAST_phaFprotein_db_KEGGevalue_1.5e_08bit_score_64.3identity_53.9_	Aug_Open_scaffold_246034	phaFprotein_db_KEGGevalue_1.5e_08bit_score_64.3identity_53.9_	None	None	None	0	0	236.358	0	0	165.938	0	0	0	0	0	0
Nov_Mud_scaffold_725_4_BLAST_phaFprotein_db_KEGGevalue_1.5e_08bit_score_64.3identity_53.9_	Nov_Mud_scaffold_725	phaFprotein_db_KEGGevalue_1.5e_08bit_score_64.3identity_53.9_	None	None	None	0	0	236.358	0	0	165.938	0	0	0	0	0	0
Nov_Mud_scaffold_3566_5_RBH_cdhC_COdehydrogenase/acetyl_CoAsynthasecomplexsubunitbeta_db_KEGG_	Nov_Mud_scaffold_3566	cdhC_COdehydrogenase/acetyl_CoAsynthasecomplexsubunitbeta_db_KEGG_	cdh	Carb	None	27.9932	44.688	16.6589	0	26.7849	22.3999	41.1334	74.6302	57.4471	15.2005	26.1769	49.0516
Aug_Plant_scaffold_189024_2BLAST_UDP_3_O_acyl_N_acetylglucosaminedeacetylase_db_KEGGevalue_8.7e_74bit_score_282.0identity_81.9_	Aug_Plant_scaffold_189024	UDP_3_O_acyl_N_acetylglucosaminedeacetylase_db_KEGGevalue_8.7e_74bit_score_282.0identity_81.9_	None	None	None	61.3937	42.5564	38.6433	0	70.9444	36.044	56.6708	0	0	54.1878	0	40.5325
Aug_Mud_scaffold_18652_3BLAST_rplA_50SribosomalproteinL1P_K02863largesubunitribosomalproteinL1_db_KEGGevalue_6.2e_109bit_score_399.1identity_95.7_	Aug_Mud_scaffold_18652	rplA_50SribosomalproteinL1P_K02863largesubunitribosomalproteinL1_db_KEGGevalue_6.2e_109bit_score_399.1identity_95.7_	rpl	Ribos	None	0	27.1727	0	22.8418	38.671	42.741	67.1632	73.6545	80.6308	0	21.4606	26.4071
Nov_Plant_scaffold_22642_5_RBH_30SribosomalproteinS3p_K02982smallsubunitribosomalproteinS3_db_KEGG_	Nov_Plant_scaffold_22642	30SribosomalproteinS3p_K02982smallsubunitribosomalproteinS3_db_KEGG_	rps	Ribos	None	104.709	141.477	80.6416	0	47.0936	26.4844	0	0	0	0	0	0
Aug_Mud_scaffold_226184_1BLAST_acetyl_CoAdecarbonylase/synthasecomplexsubunitalpha_EC_1.2.99.2__K00192acetyl_CoAdecarbonylase/synthasecomplexsubunitalpha_EC_1.2.99.2__db_KEGGevalue_3.1e_77bit_score_293.5identity_76.0_	Aug_Mud_scaffold_226184	acetyl_CoAdecarbonylase/synthasecomplexsubunitalpha_EC_1.2.99.2__K00192acetyl_CoAdecarbonylase/synthasecomplexsubunitalpha_EC_1.2.99.2__db_KEGGevalue_3.1e_77bit_score_293.5identity_76.0_	cdh	Carb	None	0	0	0	45.0404	51.155	27.3643	71.651	47.8508	49.8277	0	0	107.019
Nov_Plant_scaffold_109_8_BLAST_majoroutermembraneproteinompAII_K03286OmpA_OmpFporin_OOPfamily_db_KEGGevalue_5.3e_10bit_score_70.1identity_32.0_	Nov_Plant_scaffold_109	majoroutermembraneproteinompAII_K03286OmpA_OmpFporin_OOPfamily_db_KEGGevalue_5.3e_10bit_score_70.1identity_32.0_	None	None	None	147.051	134.995	117.788	0	0	0	0	0	0	0	0	0
Nov_Plant_scaffold_40024_2_BLAST_ribosomalsubunitinterfaceprotein_db_KEGGevalue_1.4e_41bit_score_174.5identity_75.9_	Nov_Plant_scaffold_40024	ribosomalsubunitinterfaceprotein_db_KEGGevalue_1.4e_41bit_score_174.5identity_75.9_	None	None	None	120.622	173.176	105.82	0	0	0	0	0	0	0	0	0
Aug_Mud_scaffold_3036_2RBH_atpA_V_typeATPsynthasesubunitA_K02117V_typeH+_transportingATPasesubunitA_EC_3.6.3.14__db_KEGG_	Aug_Mud_scaffold_3036	atpA_V_typeATPsynthasesubunitA_K02117V_typeH+_transportingATPasesubunitA_EC_3.6.3.14__db_KEGG_	ATPSynth	ATPSynth	None	22.1783	27.3355	20.2814	12.4134	29.2361	16.2798	49.2814	57.8711	61.1668	28.311	27.3699	47.4492
Nov_Mud_scaffold_30099_2_BLAST_RNApolymerasesigmafactorRpoE_db_KEGGevalue_2.5e_72bit_score_277.3identity_71.2_	Nov_Mud_scaffold_30099	RNApolymerasesigmafactorRpoE_db_KEGGevalue_2.5e_72bit_score_277.3identity_71.2_	None	None	None	75.5369	46.5003	69.6724	0	55.3733	37.3037	44.4527	44.2845	0	0	0	24.3811
Aug_Plant_scaffold_114178_2BLAST_heatshockproteinHsp20_K13993HSP20familyprotein_db_KEGGevalue_8.2e_20bit_score_102.4identity_39.3_	Aug_Plant_scaffold_114178	heatshockproteinHsp20_K13993HSP20familyprotein_db_KEGGevalue_8.2e_20bit_score_102.4identity_39.3_	None	None	None	41.2145	0	51.0197	0	0	0	61.0299	42.3981	75.4141	0	0	126.009
Nov_Mud_scaffold_9272_2_BLAST_heatshockproteinHsp20_K13993HSP20familyprotein_db_KEGGevalue_8.2e_20bit_score_102.4identity_39.3_	Nov_Mud_scaffold_9272	heatshockproteinHsp20_K13993HSP20familyprotein_db_KEGGevalue_8.2e_20bit_score_102.4identity_39.3_	None	None	None	41.2145	0	51.0197	0	0	0	61.0299	42.3981	75.4141	0	0	126.009
Aug_Open_scaffold_6481_5BLAST_rpsM_30SribosomalproteinS13_K02952smallsubunitribosomalproteinS13_db_KEGGevalue_9.1e_57bit_score_224.9identity_92.4_	Aug_Open_scaffold_6481	rpsM_30SribosomalproteinS13_K02952smallsubunitribosomalproteinS13_db_KEGGevalue_9.1e_57bit_score_224.9identity_92.4_	rps	Ribos	None	69.8861	69.8953	54.1599	0	202.928	0	0	0	0	0	0	0
Nov_Mud_scaffold_75100_3_BLAST_RNA_directedDNApolymerase_Reversetranscriptase__db_KEGGevalue_8.1e_79bit_score_298.9identity_77.9_	Nov_Mud_scaffold_75100	RNA_directedDNApolymerase_Reversetranscriptase__db_KEGGevalue_8.1e_79bit_score_298.9identity_77.9_	None	None	None	36.0514	0	0	91.7645	49.0042	79.5222	52.061	23.1145	0	40.6356	0	24.2478
Nov_Mud_scaffold_16486_2_BLAST_phasin_db_KEGGevalue_2.9e_38bit_score_164.1identity_49.7_	Nov_Mud_scaffold_16486	phasin_db_KEGGevalue_2.9e_38bit_score_164.1identity_49.7_	None	None	None	0	0	0	0	246.619	148.562	0	0	0	0	0	0
Nov_Plant_scaffold_1459_5_BLAST_rplM_50SribosomalproteinL13_K02871largesubunitribosomalproteinL13_db_KEGGevalue_2.3e_74bit_score_284.3identity_94.4_	Nov_Plant_scaffold_1459	rplM_50SribosomalproteinL13_K02871largesubunitribosomalproteinL13_db_KEGGevalue_2.3e_74bit_score_284.3identity_94.4_	rpl	Ribos	None	45.182	50.5523	40.48	0	43.4563	33.6747	31.0916	45.1604	0	34.2847	27.7178	42.9927
Nov_Mud_scaffold_30850_3_RBH_glutaminesynthetase_typeI_db_KEGG_	Nov_Mud_scaffold_30850	glutaminesynthetase_typeI_db_KEGG_	gln	NitrAssim	None	0	0	0	0	0	0	0	0	393.742	0	0	0
Aug_Mud_scaffold_179454_2BLAST_DsrC_likeprotein_db_KEGGevalue_3.9e_46bit_score_189.5identity_78.2_	Aug_Mud_scaffold_179454	DsrC_likeprotein_db_KEGGevalue_3.9e_46bit_score_189.5identity_78.2_	None	None	None	0	0	0	0	127.952	86.2216	0	0	0	0	71.8886	107.611
Aug_Open_scaffold_4773_2BLAST_polygranuleassociatedprotein_db_KEGGevalue_3.2e_38bit_score_163.7identity_55.3_	Aug_Open_scaffold_4773	polygranuleassociatedprotein_db_KEGGevalue_3.2e_38bit_score_163.7identity_55.3_	None	None	None	56.8852	0	103.71	0	0	73.4475	50.8501	52.6547	0	0	0	55.7384
Nov_Open_scaffold_20504_2_BLAST_polygranuleassociatedprotein_db_KEGGevalue_3.2e_38bit_score_163.7identity_55.3_	Nov_Open_scaffold_20504	polygranuleassociatedprotein_db_KEGGevalue_3.2e_38bit_score_163.7identity_55.3_	None	None	None	56.8852	0	103.71	0	0	73.4475	50.8501	52.6547	0	0	0	55.7384
Nov_Plant_scaffold_673_8_RBH_ahpC_alkylhydroperoxidereductase_EC_1.11.1.15__K03386peroxiredoxin_alkylhydroperoxidereductasesubunitC__EC_1.11.1.15__db_KEGG_	Nov_Plant_scaffold_673	ahpC_alkylhydroperoxidereductase_EC_1.11.1.15__K03386peroxiredoxin_alkylhydroperoxidereductasesubunitC__EC_1.11.1.15__db_KEGG_	None	None	None	97.7289	0	55.3693	0	37.1675	30.83	34.5441	43.0632	0	35.9941	0	57.9915
Nov_Open_scaffold_265_14_BLAST_RNA_directedDNApolymerase_Reversetranscriptase__db_KEGGevalue_1.4e_75bit_score_288.1identity_78.1_	Nov_Open_scaffold_265	RNA_directedDNApolymerase_Reversetranscriptase__db_KEGGevalue_1.4e_75bit_score_288.1identity_78.1_	None	None	None	37.9511	0	0	85.6362	49.0042	77.1798	52.061	23.1145	0	39.8871	0	27.6074
Nov_Plant_scaffold_11968_1_BLAST_groL_molecularchaperoneGroEL_K04077chaperoninGroEL_db_KEGGevalue_6.4e_211bit_score_738.8identity_94.9_	Nov_Plant_scaffold_11968	groL_molecularchaperoneGroEL_K04077chaperoninGroEL_db_KEGGevalue_6.4e_211bit_score_738.8identity_94.9_	None	None	None	84.1359	46.3498	74.1837	0	26.8171	17.3299	61.8625	35.4647	19.2804	0	0	26.6142
Nov_Open_scaffold_4960_3_BLAST_peptidedeformylase_K01462peptidedeformylase_EC_3.5.1.88__db_KEGGevalue_7.8e_49bit_score_199.1identity_60.6_	Nov_Open_scaffold_4960	peptidedeformylase_K01462peptidedeformylase_EC_3.5.1.88__db_KEGGevalue_7.8e_49bit_score_199.1identity_60.6_	None	None	None	0	0	0	0	0	0	53.7552	77.0099	104.036	70.905	50.0595	35.8652
Aug_Plant_scaffold_39118_2BLAST_phasin_db_KEGGevalue_1.2e_42bit_score_178.7identity_50.0_	Aug_Plant_scaffold_39118	phasin_db_KEGGevalue_1.2e_42bit_score_178.7identity_50.0_	None	None	None	0	0	22.0346	45.0917	162.515	161.857	0	0	0	0	0	0
Aug_Open_scaffold_14699_1RBH_thsB_thermosomesubunitbeta_db_KEGG_	Aug_Open_scaffold_14699	thsB_thermosomesubunitbeta_db_KEGG_	None	None	None	13.2882	19.4462	6.22797	24.2716	26.5648	25.3012	77.9106	48.312	60.8767	8.21057	6.30033	72.7875
Nov_Open_scaffold_6029_2_BLAST_TusE/DsrC/DsvCfamilysulfurrelayprotein_K11179tRNA2_thiouridinesynthesizingproteinE_EC_2.8.1.___db_KEGGevalue_3.4e_47bit_score_193.0identity_81.9_	Nov_Open_scaffold_6029	TusE/DsrC/DsvCfamilysulfurrelayprotein_K11179tRNA2_thiouridinesynthesizingproteinE_EC_2.8.1.___db_KEGGevalue_3.4e_47bit_score_193.0identity_81.9_	None	None	None	0	0	0	0	0	0	0	109.588	71.3222	116.423	92.1427	0
Aug_Open_scaffold_297200_1BLAST_HeatshockproteinHsp20_db_KEGGevalue_2.9e_29bit_score_133.7identity_50.9_	Aug_Open_scaffold_297200	HeatshockproteinHsp20_db_KEGGevalue_2.9e_29bit_score_133.7identity_50.9_	None	None	None	68.4578	0	93.6384	0	92.9233	55.8789	0	0	0	0	0	78.4076
Nov_Plant_scaffold_2045_4_BLAST_rplT_50SribosomalproteinL20_K02887largesubunitribosomalproteinL20_db_KEGGevalue_9.7e_56bit_score_221.5identity_96.5_	Nov_Plant_scaffold_2045	rplT_50SribosomalproteinL20_K02887largesubunitribosomalproteinL20_db_KEGGevalue_9.7e_56bit_score_221.5identity_96.5_	rpl	Ribos	None	298.739	0	0	0	0	90.1439	0	0	0	0	0	0
Aug_Open_scaffold_85667_2BLAST_phasin_db_KEGGevalue_4.5e_42bit_score_176.8identity_49.5_	Aug_Open_scaffold_85667	phasin_db_KEGGevalue_4.5e_42bit_score_176.8identity_49.5_	None	None	None	23.9022	0	21.196	62.7775	134.004	146.442	0	0	0	0	0	0
Nov_Plant_scaffold_3425_3_BLAST_groEL_chaperoninGroEL_K04077chaperoninGroEL_db_KEGGevalue_1.2e_138bit_score_498.4identity_77.2_	Nov_Plant_scaffold_3425	groEL_chaperoninGroEL_K04077chaperoninGroEL_db_KEGGevalue_1.2e_138bit_score_498.4identity_77.2_	None	None	None	22.0149	25.737	0	0	0	0	126.009	78.4134	38.8114	0	0	96.9193
Nov_Open_scaffold_1775_2_BLAST_hspA_1_ATP_independentchaperone_alpha_crystallin/Hsp20family_K13993HSP20familyprotein_db_KEGGevalue_2.5e_35bit_score_154.1identity_46.3_	Nov_Open_scaffold_1775	hspA_1_ATP_independentchaperone_alpha_crystallin/Hsp20family_K13993HSP20familyprotein_db_KEGGevalue_2.5e_35bit_score_154.1identity_46.3_	None	None	None	63.3269	70.7138	70.4511	0	42.1373	0	78.1679	0	0	0	0	62.9365
Nov_Mud_scaffold_9887_2_RBH_formaldehyde_activatingenzyme_K10713formaldehyde_activatingenzyme_EC_4.3._.___db_KEGG_	Nov_Mud_scaffold_9887	formaldehyde_activatingenzyme_K10713formaldehyde_activatingenzyme_EC_4.3._.___db_KEGG_	fae	FormDissim	OWC	46.9987	0	55.1852	87.3804	121.241	76.6343	0	0	0	0	0	0
Nov_Mud_scaffold_122223_2_BLAST_polyhydroxyalcanoategranule_associatedprotein_db_KEGGevalue_1e_25bit_score_121.7identity_51.7_	Nov_Mud_scaffold_122223	polyhydroxyalcanoategranule_associatedprotein_db_KEGGevalue_1e_25bit_score_121.7identity_51.7_	None	None	None	0	0	0	0	0	0	64.6977	134.979	109.549	0	78.0201	0
Nov_Plant_scaffold_2315_5_RBH_cytochromecclassi_K00406cytochromecoxidasecbb3_typesubunitIII_db_KEGG_	Nov_Plant_scaffold_2315	cytochromecclassi_K00406cytochromecoxidasecbb3_typesubunitIII_db_KEGG_	Cytcbb	CytCO	None	204.442	69.7733	71.1877	0	24.6785	16.8824	0	0	0	0	0	0
Aug_Plant_scaffold_88015_1BLAST_cold_shockDNA_bindingproteinfamilyprotein_K03704coldshockprotein_beta_ribbon_CspAfamily__db_KEGGevalue_6.4e_24bit_score_114.8identity_96.5_	Aug_Plant_scaffold_88015	cold_shockDNA_bindingproteinfamilyprotein_K03704coldshockprotein_beta_ribbon_CspAfamily__db_KEGGevalue_6.4e_24bit_score_114.8identity_96.5_	None	None	None	0	0	386.505	0	0	0	0	0	0	0	0	0
Nov_Plant_scaffold_276_8_BLAST_ATPsynthaseF0subunitC_K02110F_typeH+_transportingATPasesubunitc_EC_3.6.3.14__db_KEGGevalue_2.1e_34bit_score_150.2identity_88.2_	Nov_Plant_scaffold_276	ATPsynthaseF0subunitC_K02110F_typeH+_transportingATPasesubunitc_EC_3.6.3.14__db_KEGGevalue_2.1e_34bit_score_150.2identity_88.2_	ATPSynth	ATPSynth	None	251.947	0	134.54	0	0	0	0	0	0	0	0	0
Nov_Plant_scaffold_2792_1_BLAST_F0F1ATPsynthasesubunitC_db_KEGGevalue_1.4e_24bit_score_117.1identity_96.8_	Nov_Plant_scaffold_2792	F0F1ATPsynthasesubunitC_db_KEGGevalue_1.4e_24bit_score_117.1identity_96.8_	ATPSynth	ATPSynth	None	385.541	0	0	0	0	0	0	0	0	0	0	0
Nov_Plant_scaffold_1070_7_BLAST_cytochromec_classI_db_KEGGevalue_4e_45bit_score_186.0identity_88.2_	Nov_Plant_scaffold_1070	cytochromec_classI_db_KEGGevalue_4e_45bit_score_186.0identity_88.2_	CytC	CytC	None	0	117.714	75.0572	0	0	0	0	0	0	97.5748	0	94.9892
Aug_Mud_scaffold_261907_2BLAST_hspA_1_ATP_independentchaperone_alpha_crystallin/Hsp20family_K13993HSP20familyprotein_db_KEGGevalue_2.5e_35bit_score_154.1identity_46.3_	Aug_Mud_scaffold_261907	hspA_1_ATP_independentchaperone_alpha_crystallin/Hsp20family_K13993HSP20familyprotein_db_KEGGevalue_2.5e_35bit_score_154.1identity_46.3_	None	None	None	60.0531	70.7138	70.4511	0	42.1373	0	78.1679	0	0	0	0	62.9365
Aug_Open_scaffold_105176_1BLAST_hspA_1_ATP_independentchaperone_alpha_crystallin/Hsp20family_K13993HSP20familyprotein_db_KEGGevalue_2.5e_35bit_score_154.1identity_46.3_	Aug_Open_scaffold_105176	hspA_1_ATP_independentchaperone_alpha_crystallin/Hsp20family_K13993HSP20familyprotein_db_KEGGevalue_2.5e_35bit_score_154.1identity_46.3_	None	None	None	60.0531	70.7138	70.4511	0	42.1373	0	78.1679	0	0	0	0	62.9365
Nov_Mud_scaffold_46910_2_BLAST_hspA_1_ATP_independentchaperone_alpha_crystallin/Hsp20family_K13993HSP20familyprotein_db_KEGGevalue_2.5e_35bit_score_154.1identity_46.3_	Nov_Mud_scaffold_46910	hspA_1_ATP_independentchaperone_alpha_crystallin/Hsp20family_K13993HSP20familyprotein_db_KEGGevalue_2.5e_35bit_score_154.1identity_46.3_	None	None	None	60.0531	70.7138	70.4511	0	42.1373	0	78.1679	0	0	0	0	62.9365
Nov_Plant_scaffold_260_12_BLAST_oorD_2_oxoglutarate_acceptoroxidoreductasesubunitOorD_EC_1.2.7.3__K001762_oxoglutarateferredoxinoxidoreductasesubunitdelta_EC_1.2.7.3__db_KEGGevalue_1.2e_40bit_score_171.4identity_68.1_	Nov_Plant_scaffold_260	oorD_2_oxoglutarate_acceptoroxidoreductasesubunitOorD_EC_1.2.7.3__K001762_oxoglutarateferredoxinoxidoreductasesubunitdelta_EC_1.2.7.3__db_KEGGevalue_1.2e_40bit_score_171.4identity_68.1_	oor	TCA	None	103.39	165.96	115.022	0	0	0	0	0	0	0	0	0
Nov_Plant_scaffold_484_2_BLAST_ATPsynthasef1subcomplexgammasubunit_K02115F_typeH+_transportingATPasesubunitgamma_EC_3.6.3.14__db_KEGGevalue_1.5e_140bit_score_504.6identity_85.4_	Nov_Plant_scaffold_484	ATPsynthasef1subcomplexgammasubunit_K02115F_typeH+_transportingATPasesubunitgamma_EC_3.6.3.14__db_KEGGevalue_1.5e_140bit_score_504.6identity_85.4_	ATPSynth	ATPSynth	None	142.286	102.817	65.5586	0	58.5774	14.7908	0	0	0	0	0	0
Aug_Mud_scaffold_149944_2BLAST_TusE/DsrC/DsvCfamilysulfurrelayprotein_K11179tRNA2_thiouridinesynthesizingproteinE_EC_2.8.1.___db_KEGGevalue_3.4e_47bit_score_193.0identity_81.9_	Aug_Mud_scaffold_149944	TusE/DsrC/DsvCfamilysulfurrelayprotein_K11179tRNA2_thiouridinesynthesizingproteinE_EC_2.8.1.___db_KEGGevalue_3.4e_47bit_score_193.0identity_81.9_	None	None	None	0	0	0	0	0	0	0	109.588	71.3222	116.423	85.9999	0
Aug_Open_scaffold_258483_3BLAST_TusE/DsrC/DsvCfamilysulfurrelayprotein_K11179tRNA2_thiouridinesynthesizingproteinE_EC_2.8.1.___db_KEGGevalue_3.4e_47bit_score_193.0identity_81.9_	Aug_Open_scaffold_258483	TusE/DsrC/DsvCfamilysulfurrelayprotein_K11179tRNA2_thiouridinesynthesizingproteinE_EC_2.8.1.___db_KEGGevalue_3.4e_47bit_score_193.0identity_81.9_	None	None	None	0	0	0	0	0	0	0	109.588	71.3222	116.423	85.9999	0
Nov_Mud_scaffold_17280_2_BLAST_TusE/DsrC/DsvCfamilysulfurrelayprotein_K11179tRNA2_thiouridinesynthesizingproteinE_EC_2.8.1.___db_KEGGevalue_3.4e_47bit_score_193.0identity_81.9_	Nov_Mud_scaffold_17280	TusE/DsrC/DsvCfamilysulfurrelayprotein_K11179tRNA2_thiouridinesynthesizingproteinE_EC_2.8.1.___db_KEGGevalue_3.4e_47bit_score_193.0identity_81.9_	None	None	None	0	0	0	0	0	0	0	109.588	71.3222	116.423	85.9999	0
Nov_Plant_scaffold_32461_2_BLAST_TusE/DsrC/DsvCfamilysulfurrelayprotein_K11179tRNA2_thiouridinesynthesizingproteinE_EC_2.8.1.___db_KEGGevalue_3.4e_47bit_score_193.0identity_81.9_	Nov_Plant_scaffold_32461	TusE/DsrC/DsvCfamilysulfurrelayprotein_K11179tRNA2_thiouridinesynthesizingproteinE_EC_2.8.1.___db_KEGGevalue_3.4e_47bit_score_193.0identity_81.9_	None	None	None	0	0	0	0	0	0	0	109.588	71.3222	116.423	85.9999	0
Aug_Open_scaffold_72392_2BLAST_transposase_db_KEGGevalue_1e_89bit_score_336.3identity_59.5_	Aug_Open_scaffold_72392	transposase_db_KEGGevalue_1e_89bit_score_336.3identity_59.5_	None	None	None	0	35.8749	10.8484	25.425	0	17.9451	33.5992	84.1191	37.1001	37.0611	67.1461	34.1953
Nov_Mud_scaffold_507_27_BLAST_rplN_50SribosomalproteinL14_K02874largesubunitribosomalproteinL14_db_KEGGevalue_4.1e_60bit_score_236.1identity_97.5_	Nov_Mud_scaffold_507	rplN_50SribosomalproteinL14_K02874largesubunitribosomalproteinL14_db_KEGGevalue_4.1e_60bit_score_236.1identity_97.5_	rpl	Ribos	None	159.409	0	0	0	92.0074	56.4474	0	0	0	75.1605	0	0
Aug_Mud_scaffold_113034_5BLAST_D_alanine_D_alanineligase_db_KEGGevalue_8.4e_68bit_score_263.1identity_41.8_	Aug_Mud_scaffold_113034	D_alanine_D_alanineligase_db_KEGGevalue_8.4e_68bit_score_263.1identity_41.8_	None	None	None	0	0	0	0	0	0	0	98.8246	0	65.5125	188.106	30.5734
Aug_Plant_scaffold_90531_1BLAST_molecularchaperoneDnaK_K04043molecularchaperoneDnaK_db_KEGGevalue_6.3e_264bit_score_915.2identity_92.4_	Aug_Plant_scaffold_90531	molecularchaperoneDnaK_K04043molecularchaperoneDnaK_db_KEGGevalue_6.3e_264bit_score_915.2identity_92.4_	None	None	None	23.9507	34.178	20.3553	17.1914	30.5571	18.8493	43.5748	29.0444	0	40.2071	43.3105	81.7868
Aug_Mud_scaffold_4123_3BLAST_anaerobicribonucleoside_triphosphatereductase_EC_1.17.4.2__K00527ribonucleoside_triphosphatereductase_EC_1.17.4.2__db_KEGGevalue_3.8e_177bit_score_626.7identity_70.3_	Aug_Mud_scaffold_4123	anaerobicribonucleoside_triphosphatereductase_EC_1.17.4.2__K00527ribonucleoside_triphosphatereductase_EC_1.17.4.2__db_KEGGevalue_3.8e_177bit_score_626.7identity_70.3_	None	None	None	0	0	0	0	0	0	25.3362	109.766	50.227	75.3297	82.0116	39.5848
Aug_Mud_scaffold_726_5RBH_ispE_4_diphosphocytidyl_2_C_methyl_D_erythritolkinase_EC_2.7.1.148__K009194_diphosphocytidyl_2_C_methyl_D_erythritolkinase_EC_2.7.1.148__db_KEGG_	Aug_Mud_scaffold_726	ispE_4_diphosphocytidyl_2_C_methyl_D_erythritolkinase_EC_2.7.1.148__K009194_diphosphocytidyl_2_C_methyl_D_erythritolkinase_EC_2.7.1.148__db_KEGG_	None	None	None	179.614	116.972	85.5337	0	0	0	0	0	0	0	0	0
Aug_Plant_scaffold_7554_8BLAST_ispE_4_diphosphocytidyl_2_C_methyl_D_erythritolkinase_EC_2.7.1.148__K009194_diphosphocytidyl_2_C_methyl_D_erythritolkinase_EC_2.7.1.148__db_KEGGevalue_2.1e_41bit_score_174.1identity_62.6_	Aug_Plant_scaffold_7554	ispE_4_diphosphocytidyl_2_C_methyl_D_erythritolkinase_EC_2.7.1.148__K009194_diphosphocytidyl_2_C_methyl_D_erythritolkinase_EC_2.7.1.148__db_KEGGevalue_2.1e_41bit_score_174.1identity_62.6_	None	None	None	179.614	116.972	85.5337	0	0	0	0	0	0	0	0	0
Aug_Open_scaffold_10579_3BLAST_ispE_4_diphosphocytidyl_2_C_methyl_D_erythritolkinase_EC_2.7.1.148__K009194_diphosphocytidyl_2_C_methyl_D_erythritolkinase_EC_2.7.1.148__db_KEGGevalue_3.7e_115bit_score_420.2identity_69.7_	Aug_Open_scaffold_10579	ispE_4_diphosphocytidyl_2_C_methyl_D_erythritolkinase_EC_2.7.1.148__K009194_diphosphocytidyl_2_C_methyl_D_erythritolkinase_EC_2.7.1.148__db_KEGGevalue_3.7e_115bit_score_420.2identity_69.7_	None	None	None	179.614	116.972	85.5337	0	0	0	0	0	0	0	0	0
Nov_Plant_scaffold_1192_8_BLAST_cytochromecoxidase_cbb3_typesubunitII_K00405cytochromecoxidasecbb3_typesubunitII_db_KEGGevalue_1.6e_35bit_score_154.1identity_76.5_	Nov_Plant_scaffold_1192	cytochromecoxidase_cbb3_typesubunitII_K00405cytochromecoxidasecbb3_typesubunitII_db_KEGGevalue_1.6e_35bit_score_154.1identity_76.5_	Cytcbb	CytCO	None	112.523	109.709	159.462	0	0	0	0	0	0	0	0	0
Aug_Plant_scaffold_97565_2RBH_atpC_V_typeATPsynthasesubunitC_K02119V_typeH+_transportingATPasesubunitC_EC_3.6.3.14__db_KEGG_	Aug_Plant_scaffold_97565	atpC_V_typeATPsynthasesubunitC_K02119V_typeH+_transportingATPasesubunitC_EC_3.6.3.14__db_KEGG_	ATPSynth	ATPSynth	None	16.5502	30.116	13.0422	0	31.34	25.8916	56.3553	86.5127	53.1498	16.7154	14.4392	36.8344
Nov_Mud_scaffold_10864_4_BLAST_nosZ_nitrous_oxidereductase_db_KEGGevalue_3.8e_163bit_score_580.1identity_71.0_	Nov_Mud_scaffold_10864	nosZ_nitrous_oxidereductase_db_KEGGevalue_3.8e_163bit_score_580.1identity_71.0_	nos	NitrRed	None	30.2255	21.1968	34.4014	19.8396	60.8927	25.3748	56.7886	52.0366	14.5871	20.0734	17.6414	27.8525
Nov_Plant_scaffold_23059_7_BLAST_50SribosomalproteinL5p_K02931largesubunitribosomalproteinL5_db_KEGGevalue_6e_55bit_score_218.8identity_99.1_	Nov_Plant_scaffold_23059	50SribosomalproteinL5p_K02931largesubunitribosomalproteinL5_db_KEGGevalue_6e_55bit_score_218.8identity_99.1_	rpl	Ribos	None	145.562	121.722	112.834	0	0	0	0	0	0	0	0	0
Nov_Plant_scaffold_12_27_BLAST_phageprotein_db_KEGGevalue_8.2e_49bit_score_200.7identity_30.4_	Nov_Plant_scaffold_12	phageprotein_db_KEGGevalue_8.2e_49bit_score_200.7identity_30.4_	None	None	None	114.54	136.79	127.858	0	0	0	0	0	0	0	0	0
Aug_Open_scaffold_266733_1BLAST_HeatshockproteinHsp20_db_KEGGevalue_2.3e_28bit_score_131.0identity_44.1_	Aug_Open_scaffold_266733	HeatshockproteinHsp20_db_KEGGevalue_2.3e_28bit_score_131.0identity_44.1_	None	None	None	87.2443	78.8852	51.9249	0	0	0	109.518	0	0	0	0	51.217
Nov_Plant_scaffold_33257_1_BLAST_HSP20familyprotein_K13993HSP20familyprotein_db_KEGGevalue_1.4e_65bit_score_254.6identity_78.6_	Nov_Plant_scaffold_33257	HSP20familyprotein_K13993HSP20familyprotein_db_KEGGevalue_1.4e_65bit_score_254.6identity_78.6_	None	None	None	0	0	0	0	0	0	204.162	58.957	70.817	0	0	44.5682
Nov_Plant_scaffold_260_15_BLAST_oorC_2_oxoglutarate_acceptoroxidoreductasesubunitOorC_EC_1.2.7.3__K001772_oxoglutarateferredoxinoxidoreductasesubunitgamma_EC_1.2.7.3__db_KEGGevalue_1.2e_42bit_score_177.9identity_80.2_	Nov_Plant_scaffold_260	oorC_2_oxoglutarate_acceptoroxidoreductasesubunitOorC_EC_1.2.7.3__K001772_oxoglutarateferredoxinoxidoreductasesubunitgamma_EC_1.2.7.3__db_KEGGevalue_1.2e_42bit_score_177.9identity_80.2_	oor	TCA	None	175.717	74.5585	126.674	0	0	0	0	0	0	0	0	0
Aug_Mud_scaffold_35373_2BLAST_transposase_db_KEGGevalue_1e_89bit_score_336.3identity_59.5_	Aug_Mud_scaffold_35373	transposase_db_KEGGevalue_1e_89bit_score_336.3identity_59.5_	None	None	None	0	35.8749	10.8484	25.425	0	17.9451	34.3991	82.6169	37.1001	35.2533	62.3008	34.1953
Nov_Plant_scaffold_38_19_BLAST_50SribosomalproteinL6_K02933largesubunitribosomalproteinL6_db_KEGGevalue_9e_77bit_score_292.0identity_80.8_	Nov_Plant_scaffold_38	50SribosomalproteinL6_K02933largesubunitribosomalproteinL6_db_KEGGevalue_9e_77bit_score_292.0identity_80.8_	rpl	Ribos	None	215.675	95.2369	64.7175	0	0	0	0	0	0	0	0	0
Aug_Plant_scaffold_12271_1BLAST_Nitrous_oxidereductase_EC_1.7.2.4__K00376nitrous_oxidereductase_EC_1.7.2.4__db_KEGGevalue_2e_72bit_score_277.7identity_67.8_	Aug_Plant_scaffold_12271	Nitrous_oxidereductase_EC_1.7.2.4__K00376nitrous_oxidereductase_EC_1.7.2.4__db_KEGGevalue_2e_72bit_score_277.7identity_67.8_	nos	NitrRed	None	124.146	78.716	73.5113	0	66.5644	32.6414	0	0	0	0	0	0
Nov_Plant_scaffold_34972_2_BLAST_cold_shockDNA_bindingdomain_containingprotein_K03704coldshockprotein_beta_ribbon_CspAfamily__db_KEGGevalue_1.5e_27bit_score_127.1identity_89.4_	Nov_Plant_scaffold_34972	cold_shockDNA_bindingdomain_containingprotein_K03704coldshockprotein_beta_ribbon_CspAfamily__db_KEGGevalue_1.5e_27bit_score_127.1identity_89.4_	None	None	None	0	0	0	0	0	375.237	0	0	0	0	0	0
Nov_Plant_scaffold_25140_4_BLAST_porinGram_negativetype_db_KEGGevalue_3e_08bit_score_63.9identity_35.7_	Nov_Plant_scaffold_25140	porinGram_negativetype_db_KEGGevalue_3e_08bit_score_63.9identity_35.7_	None	None	None	139.403	0	98.7737	0	0	87.1213	0	0	0	0	0	49.6418
Nov_Mud_scaffold_40533_2_BLAST_ethyltert_butyletherdegradationEthD_db_KEGGevalue_1e_38bit_score_164.9identity_73.1_	Nov_Mud_scaffold_40533	ethyltert_butyletherdegradationEthD_db_KEGGevalue_1e_38bit_score_164.9identity_73.1_	None	None	OWC	121.118	122.761	130.375	0	0	0	0	0	0	0	0	0
Nov_Plant_scaffold_838_13_BLAST_ethyltert_butyletherdegradationEthD_db_KEGGevalue_1e_38bit_score_164.9identity_73.1_	Nov_Plant_scaffold_838	ethyltert_butyletherdegradationEthD_db_KEGGevalue_1e_38bit_score_164.9identity_73.1_	None	None	NSP	121.118	122.761	130.375	0	0	0	0	0	0	0	0	0
Nov_Plant_scaffold_3320_6_BLAST_30SribosomalproteinS4p_K02986smallsubunitribosomalproteinS4_db_KEGGevalue_1.9e_35bit_score_153.7identity_97.4_	Nov_Plant_scaffold_3320	30SribosomalproteinS4p_K02986smallsubunitribosomalproteinS4_db_KEGGevalue_1.9e_35bit_score_153.7identity_97.4_	rps	Ribos	None	373.939	0	0	0	0	0	0	0	0	0	0	0
Aug_Mud_scaffold_84074_4BLAST_proteintranslationinitiationfactorSUI1_likeprotein_K03113translationinitiationfactor1_db_KEGGevalue_4.6e_49bit_score_199.1identity_95.1_	Aug_Mud_scaffold_84074	proteintranslationinitiationfactorSUI1_likeprotein_K03113translationinitiationfactor1_db_KEGGevalue_4.6e_49bit_score_199.1identity_95.1_	None	None	None	0	0	0	0	0	0	0	89.0983	138.02	88.7044	0	55.876
Nov_Mud_scaffold_34558_2_BLAST_proteintranslationinitiationfactorSUI1_likeprotein_K03113translationinitiationfactor1_db_KEGGevalue_4.6e_49bit_score_199.1identity_95.1_	Nov_Mud_scaffold_34558	proteintranslationinitiationfactorSUI1_likeprotein_K03113translationinitiationfactor1_db_KEGGevalue_4.6e_49bit_score_199.1identity_95.1_	None	None	None	0	0	0	0	0	0	0	89.0983	138.02	88.7044	0	55.876
Aug_Plant_scaffold_36878_3BLAST_ATP_independentchaperone_alpha_crystallin/Hsp20family_db_KEGGevalue_5.4e_26bit_score_122.9identity_47.8_	Aug_Plant_scaffold_36878	ATP_independentchaperone_alpha_crystallin/Hsp20family_db_KEGGevalue_5.4e_26bit_score_122.9identity_47.8_	None	None	None	0	0	53.3109	0	0	28.6944	132.468	54.3931	45.6636	0	0	57.1494
Nov_Mud_scaffold_146818_2_RBH_ATPsynthasef1subcomplexgammasubunit_K02115F_typeH+_transportingATPasesubunitgamma_EC_3.6.3.14__db_KEGG_	Nov_Mud_scaffold_146818	ATPsynthasef1subcomplexgammasubunit_K02115F_typeH+_transportingATPasesubunitgamma_EC_3.6.3.14__db_KEGG_	ATPSynth	ATPSynth	None	147.005	80.8721	67.6727	0	58.8498	17.2775	0	0	0	0	0	0
Nov_Open_scaffold_1486_4_RBH_chaperoneproteinDnaK_db_KEGG_	Nov_Open_scaffold_1486	chaperoneproteinDnaK_db_KEGG_	None	None	None	24.1983	52.0458	41.2505	36.2448	35.1224	30.0728	42.2099	27.4798	29.5307	12.3089	13.5353	27.6143
Nov_Plant_scaffold_80_14_RBH_Majorcoatproteinn_3Tax_AlteromonasphagevB_AmaP_AD45_PRepID_R9RFC9_9CAUD_db_UNIREF_	Nov_Plant_scaffold_80	Majorcoatproteinn_3Tax_AlteromonasphagevB_AmaP_AD45_PRepID_R9RFC9_9CAUD_db_UNIREF_	None	None	None	64.3584	151.272	155.55	0	0	0	0	0	0	0	0	0
Nov_Plant_scaffold_21250_2_BLAST_50SribosomalproteinL15p_K02876largesubunitribosomalproteinL15_db_KEGGevalue_8.6e_64bit_score_248.4identity_95.5_	Nov_Plant_scaffold_21250	50SribosomalproteinL15p_K02876largesubunitribosomalproteinL15_db_KEGGevalue_8.6e_64bit_score_248.4identity_95.5_	rpl	Ribos	None	144.214	135.153	91.0122	0	0	0	0	0	0	0	0	0
Aug_Open_scaffold_10250_3BLAST_DsrC_likeprotein_db_KEGGevalue_6.9e_59bit_score_231.9identity_97.3_	Aug_Open_scaffold_10250	DsrC_likeprotein_db_KEGGevalue_6.9e_59bit_score_231.9identity_97.3_	None	None	None	0	0	0	87.5869	77.9941	0	68.9146	135.304	0	0	0	0
Nov_Plant_scaffold_559_4_RBH_tuf_translationelongationfactorEF_1subunitalpha_K03231elongationfactor1_alpha_db_KEGG_	Nov_Plant_scaffold_559	tuf_translationelongationfactorEF_1subunitalpha_K03231elongationfactor1_alpha_db_KEGG_	None	None	None	15.8634	16.9948	9.33569	0	31.3845	27.8085	50.7092	61.3276	66.3941	19.7456	23.6204	46.1032
Aug_Open_scaffold_48605_2BLAST_glutaredoxin_likeprotein_K07390monothiolglutaredoxin_db_KEGGevalue_7.4e_50bit_score_201.8identity_89.6_	Aug_Open_scaffold_48605	glutaredoxin_likeprotein_K07390monothiolglutaredoxin_db_KEGGevalue_7.4e_50bit_score_201.8identity_89.6_	None	None	None	0	0	0	0	105.057	0	84.1709	110.452	0	0	0	69.2033
Aug_Open_scaffold_61748_4BLAST_ethyltert_butyletherdegradationEthD_db_KEGGevalue_1e_38bit_score_164.9identity_73.1_	Aug_Open_scaffold_61748	ethyltert_butyletherdegradationEthD_db_KEGGevalue_1e_38bit_score_164.9identity_73.1_	None	None	OWC	121.118	122.761	124.943	0	0	0	0	0	0	0	0	0
Aug_Open_scaffold_5287_4BLAST_D_alanine_D_alanineligase_db_KEGGevalue_1.4e_67bit_score_262.3identity_41.5_	Aug_Open_scaffold_5287	D_alanine_D_alanineligase_db_KEGGevalue_1.4e_67bit_score_262.3identity_41.5_	None	None	None	0	0	0	0	0	0	0	98.8246	0	59.509	179.357	30.5734
Aug_Open_scaffold_57146_2BLAST_heatshockproteinHsp20familyprotein_K13993HSP20familyprotein_db_KEGGevalue_7.7e_17bit_score_92.4identity_45.3_	Aug_Open_scaffold_57146	heatshockproteinHsp20familyprotein_K13993HSP20familyprotein_db_KEGGevalue_7.7e_17bit_score_92.4identity_45.3_	None	None	None	68.2965	62.2658	43.7643	0	0	0	54.3375	0	44.9442	0	0	94.4826
Aug_Plant_scaffold_167638_1BLAST_iron_sulfurclusterassemblyaccessoryprotein_db_KEGGevalue_2.6e_41bit_score_173.7identity_68.3_	Aug_Plant_scaffold_167638	iron_sulfurclusterassemblyaccessoryprotein_db_KEGGevalue_2.6e_41bit_score_173.7identity_68.3_	None	None	None	77.2865	0	57.7182	0	0	71.4533	106.451	0	0	0	0	54.9992
Aug_Open_scaffold_62841_2BLAST_iron_sulfurclusterassemblyaccessoryprotein_db_KEGGevalue_2.6e_41bit_score_173.7identity_68.3_	Aug_Open_scaffold_62841	iron_sulfurclusterassemblyaccessoryprotein_db_KEGGevalue_2.6e_41bit_score_173.7identity_68.3_	None	None	None	77.2865	0	57.7182	0	0	71.4533	106.451	0	0	0	0	54.9992
Nov_Mud_scaffold_10149_4_BLAST_iron_sulfurclusterassemblyaccessoryprotein_db_KEGGevalue_2.6e_41bit_score_173.7identity_68.3_	Nov_Mud_scaffold_10149	iron_sulfurclusterassemblyaccessoryprotein_db_KEGGevalue_2.6e_41bit_score_173.7identity_68.3_	None	None	None	77.2865	0	57.7182	0	0	71.4533	106.451	0	0	0	0	54.9992
Nov_Open_scaffold_2380_4_BLAST_iron_sulfurclusterassemblyaccessoryprotein_db_KEGGevalue_2.6e_41bit_score_173.7identity_68.3_	Nov_Open_scaffold_2380	iron_sulfurclusterassemblyaccessoryprotein_db_KEGGevalue_2.6e_41bit_score_173.7identity_68.3_	None	None	None	77.2865	0	57.7182	0	0	71.4533	106.451	0	0	0	0	54.9992
Aug_Open_scaffold_16270_7BLAST_rplN_50SribosomalproteinL14_K02874largesubunitribosomalproteinL14_db_KEGGevalue_4.1e_60bit_score_236.1identity_97.5_	Aug_Open_scaffold_16270	rplN_50SribosomalproteinL14_K02874largesubunitribosomalproteinL14_db_KEGGevalue_4.1e_60bit_score_236.1identity_97.5_	rpl	Ribos	None	78.0465	0	67.6809	0	103.627	45.1579	0	0	0	72.7122	0	0
Nov_Mud_scaffold_106716_1_BLAST_transposase_db_KEGGevalue_3.4e_79bit_score_300.8identity_58.2_	Nov_Mud_scaffold_106716	transposase_db_KEGGevalue_3.4e_79bit_score_300.8identity_58.2_	None	None	None	0	0	0	21.8263	0	18.2766	60.7752	73.1489	68.6168	50.5879	42.9095	30.8144
Aug_Open_scaffold_174474_1BLAST_Mo_cooxidoreductasedimerizationdomain_containingprotein_db_KEGGevalue_2.6e_23bit_score_115.5identity_28.8_	Aug_Open_scaffold_174474	Mo_cooxidoreductasedimerizationdomain_containingprotein_db_KEGGevalue_2.6e_23bit_score_115.5identity_28.8_	None	None	None	0	17.9905	44.1482	65.6629	33.3209	16.1963	25.9905	21.8601	25.9795	49.5427	26.5119	39.4523
Aug_Mud_scaffold_75623_1BLAST_rplM_50SribosomalproteinL13_K02871largesubunitribosomalproteinL13_db_KEGGevalue_1.1e_69bit_score_268.1identity_89.4_	Aug_Mud_scaffold_75623	rplM_50SribosomalproteinL13_K02871largesubunitribosomalproteinL13_db_KEGGevalue_1.1e_69bit_score_268.1identity_89.4_	rpl	Ribos	OWC	38.128	0	76.625	67.926	90.562	93.2875	0	0	0	0	0	0
Aug_Plant_scaffold_99695_1RBH_acsA_acetyl_coenzymeAsynthetase_K01895acetyl_CoAsynthetase_EC_6.2.1.1__db_KEGG_	Aug_Plant_scaffold_99695	acsA_acetyl_coenzymeAsynthetase_K01895acetyl_CoAsynthetase_EC_6.2.1.1__db_KEGG_	None	None	None	16.1592	33.5254	16.6186	66.3101	48.5722	43.062	26.7349	24.5634	24.5579	15.4976	23.6196	27.2052
Nov_Plant_scaffold_5575_1_BLAST_alternativesigmafactorRpoH_db_KEGGevalue_9.8e_74bit_score_282.0identity_75.0_	Nov_Plant_scaffold_5575	alternativesigmafactorRpoH_db_KEGGevalue_9.8e_74bit_score_282.0identity_75.0_	None	None	None	80.2073	85.0688	76.5623	0	47.5361	0	30.3601	46.5357	0	0	0	0
Aug_Mud_scaffold_6857_1BLAST_thsB_thermosomesubunitbeta_db_KEGGevalue_1e_240bit_score_838.2identity_81.5_	Aug_Mud_scaffold_6857	thsB_thermosomesubunitbeta_db_KEGGevalue_1e_240bit_score_838.2identity_81.5_	None	None	None	13.2882	18.636	7.74959	30.1452	25.105	29.5912	64.5307	40.634	56.8661	0	6.40453	72.1841
Nov_Plant_scaffold_18734_2_BLAST_GTP_bindingproteintypa_K06207GTP_bindingprotein_db_KEGGevalue_4.8e_197bit_score_692.6identity_92.0_	Nov_Plant_scaffold_18734	GTP_bindingproteintypa_K06207GTP_bindingprotein_db_KEGGevalue_4.8e_197bit_score_692.6identity_92.0_	None	None	None	89.5144	139.828	49.1608	28.3947	45.0073	12.9674	0	0	0	0	0	0
Aug_Open_scaffold_57083_2BLAST_collagentriplehelixprotein_db_KEGGevalue_2.5e_07bit_score_60.1identity_45.7_	Aug_Open_scaffold_57083	collagentriplehelixprotein_db_KEGGevalue_2.5e_07bit_score_60.1identity_45.7_	None	None	None	0	0	158.123	0	0	206.105	0	0	0	0	0	0
Aug_Mud_scaffold_141109_2BLAST_tolprotein_membranespanningprotein_db_KEGGevalue_1.9e_23bit_score_114.0identity_65.7_	Aug_Mud_scaffold_141109	tolprotein_membranespanningprotein_db_KEGGevalue_1.9e_23bit_score_114.0identity_65.7_	None	None	None	104.086	0	166.746	0	0	0	0	0	0	0	0	92.4454
Aug_Mud_scaffold_222400_2BLAST_hupA_DNA_bindingproteinHU1HupA_db_KEGGevalue_7.7e_24bit_score_115.2identity_62.9_	Aug_Mud_scaffold_222400	hupA_DNA_bindingproteinHU1HupA_db_KEGGevalue_7.7e_24bit_score_115.2identity_62.9_	None	None	None	0	0	0	0	0	0	0	116.671	0	166.1	0	80.4836
Nov_Plant_scaffold_33_11_IPRSCAN_PEP_CTERMmotif_db_Pfamdb_id_PF07589evalue_1.4e_06interpro_id_IPR999999interpro_description_PEP_CTERMmotif_	Nov_Plant_scaffold_33	PEP_CTERMmotif_db_Pfamdb_id_PF07589evalue_1.4e_06interpro_id_IPR999999interpro_description_PEP_CTERMmotif_	None	None	None	132.1	116.025	115.001	0	0	0	0	0	0	0	0	0
Aug_Mud_scaffold_17852_5BLAST_BadM/Rrf2familytranscriptionalregulator_db_KEGGevalue_8.9e_57bit_score_225.3identity_81.2_	Aug_Mud_scaffold_17852	BadM/Rrf2familytranscriptionalregulator_db_KEGGevalue_8.9e_57bit_score_225.3identity_81.2_	None	None	None	100.632	58.9946	70.8013	0	0	35.5359	38.5686	31.755	0	0	0	26.4031
Nov_Plant_scaffold_9_47_BLAST_BadM/Rrf2familytranscriptionalregulator_K13643Rrf2familytranscriptionalregulator_iron_sulfurclusterassemblytranscriptionfactor_db_KEGGevalue_1.2e_51bit_score_208.4identity_68.9_	Nov_Plant_scaffold_9	BadM/Rrf2familytranscriptionalregulator_K13643Rrf2familytranscriptionalregulator_iron_sulfurclusterassemblytranscriptionfactor_db_KEGGevalue_1.2e_51bit_score_208.4identity_68.9_	None	None	None	204.716	85.7233	72.0507	0	0	0	0	0	0	0	0	0
Nov_Plant_scaffold_34577_2_BLAST_50SribosomalproteinL11p_db_KEGGevalue_2.5e_69bit_score_266.9identity_95.0_	Nov_Plant_scaffold_34577	50SribosomalproteinL11p_db_KEGGevalue_2.5e_69bit_score_266.9identity_95.0_	rpl	Ribos	None	239.559	53.5517	69.3221	0	0	0	0	0	0	0	0	0
Aug_Mud_scaffold_113322_1BLAST_tetrahydromethanopterinS_methyltransferasesubunitE_EC_2.1.1.86__K00581tetrahydromethanopterinS_methyltransferasesubunitE_EC_2.1.1.86__db_KEGGevalue_5.9e_91bit_score_339.3identity_79.6_	Aug_Mud_scaffold_113322	tetrahydromethanopterinS_methyltransferasesubunitE_EC_2.1.1.86__K00581tetrahydromethanopterinS_methyltransferasesubunitE_EC_2.1.1.86__db_KEGGevalue_5.9e_91bit_score_339.3identity_79.6_	mtr	MethGen	None	0	0	0	0	41.8017	36.6449	54.2933	60.8874	45.4769	43.6265	28.4861	51.2157
Aug_Mud_scaffold_257979_2BLAST_phasin_db_KEGGevalue_2.9e_38bit_score_164.1identity_49.7_	Aug_Mud_scaffold_257979	phasin_db_KEGGevalue_2.9e_38bit_score_164.1identity_49.7_	None	None	None	0	0	0	0	228.351	133.706	0	0	0	0	0	0
Nov_Mud_scaffold_14928_5_BLAST_transport_associatedprotein_db_KEGGevalue_6.1e_44bit_score_182.6identity_65.5_	Nov_Mud_scaffold_14928	transport_associatedprotein_db_KEGGevalue_6.1e_44bit_score_182.6identity_65.5_	None	None	None	86.9447	0	0	79.7379	57.3544	138.013	0	0	0	0	0	0
Aug_Open_scaffold_153437_1BLAST_outermembraneprotein_porin__db_KEGGevalue_9.4e_17bit_score_93.2identity_43.9_	Aug_Open_scaffold_153437	outermembraneprotein_porin__db_KEGGevalue_9.4e_17bit_score_93.2identity_43.9_	None	None	None	50.0222	22.0003	50.7019	0	41.2761	33.5671	24.2994	29.9399	30.4722	24.3508	15.9412	39.2046
Nov_Mud_scaffold_2250_7_BLAST_tolprotein_membranespanningprotein_db_KEGGevalue_8e_22bit_score_108.6identity_64.8_	Nov_Mud_scaffold_2250	tolprotein_membranespanningprotein_db_KEGGevalue_8e_22bit_score_108.6identity_64.8_	None	None	None	106.774	0	165.895	0	0	0	0	0	0	0	0	88.9199
Nov_Mud_scaffold_466_26_BLAST_atpF_V_typeATPsynthasesubunitF_K02122V_typeH+_transportingATPasesubunitF_EC_3.6.3.14__db_KEGGevalue_1.4e_42bit_score_177.6identity_90.9_	Nov_Mud_scaffold_466	atpF_V_typeATPsynthasesubunitF_K02122V_typeH+_transportingATPasesubunitF_EC_3.6.3.14__db_KEGGevalue_1.4e_42bit_score_177.6identity_90.9_	ATPSynth	ATPSynth	None	0	0	0	0	0	0	88.8453	104.247	101.993	0	0	66.3505
Nov_Plant_scaffold_234_8_BLAST_atpF_V_typeATPsynthasesubunitF_K02122V_typeH+_transportingATPasesubunitF_EC_3.6.3.14__db_KEGGevalue_1.4e_42bit_score_177.6identity_90.9_	Nov_Plant_scaffold_234	atpF_V_typeATPsynthasesubunitF_K02122V_typeH+_transportingATPasesubunitF_EC_3.6.3.14__db_KEGGevalue_1.4e_42bit_score_177.6identity_90.9_	ATPSynth	ATPSynth	None	0	0	0	0	0	0	88.8453	104.247	101.993	0	0	66.3505
Nov_Mud_scaffold_1567_2_BLAST_rplM_50SribosomalproteinL13_K02871largesubunitribosomalproteinL13_db_KEGGevalue_1.1e_69bit_score_268.1identity_89.4_	Nov_Mud_scaffold_1567	rplM_50SribosomalproteinL13_K02871largesubunitribosomalproteinL13_db_KEGGevalue_1.1e_69bit_score_268.1identity_89.4_	rpl	Ribos	OWC	38.128	0	73.142	67.926	81.5058	100.652	0	0	0	0	0	0
Aug_Plant_scaffold_4385_3BLAST_groES_co_chaperoninGroES_K04078chaperoninGroES_db_KEGGevalue_6.5e_37bit_score_158.7identity_78.1_	Aug_Plant_scaffold_4385	groES_co_chaperoninGroES_K04078chaperoninGroES_db_KEGGevalue_6.5e_37bit_score_158.7identity_78.1_	None	None	None	0	0	0	0	0	0	262.721	0	0	0	0	98.1012
Aug_Mud_scaffold_84164_2RBH_RNApolymerasesigmafactorRpoE_K03088RNApolymerasesigma_70factor_ECFsubfamily_db_KEGG_	Aug_Mud_scaffold_84164	RNApolymerasesigmafactorRpoE_K03088RNApolymerasesigma_70factor_ECFsubfamily_db_KEGG_	None	None	None	59.5946	123.513	99.2545	0	31.9813	26.5051	0	0	0	0	0	17.1985
Aug_Open_scaffold_52952_2RBH_RNApolymerasesigmafactorn_4Tax_RhodocyclalesRepID_F5R8Q9_9RHOO_db_UNIREF_	Aug_Open_scaffold_52952	RNApolymerasesigmafactorn_4Tax_RhodocyclalesRepID_F5R8Q9_9RHOO_db_UNIREF_	None	None	None	59.5946	123.513	99.2545	0	31.9813	26.5051	0	0	0	0	0	17.1985
Nov_Mud_scaffold_63_18_RBH_RNApolymerasesigmafactorn_4Tax_RhodocyclalesRepID_F5R8Q9_9RHOO_db_UNIREF_	Nov_Mud_scaffold_63	RNApolymerasesigmafactorn_4Tax_RhodocyclalesRepID_F5R8Q9_9RHOO_db_UNIREF_	None	None	None	59.5946	123.513	99.2545	0	31.9813	26.5051	0	0	0	0	0	17.1985
Nov_Plant_scaffold_16996_2_BLAST_dksA_DnaKsuppressorprotein_K06204DnaKsuppressorprotein_db_KEGGevalue_1.9e_56bit_score_224.2identity_73.9_	Nov_Plant_scaffold_16996	dksA_DnaKsuppressorprotein_K06204DnaKsuppressorprotein_db_KEGGevalue_1.9e_56bit_score_224.2identity_73.9_	None	None	None	40.1706	0	29.0065	0	0	60.6353	82.927	47.6084	0	0	42.8772	54.1893
Aug_Mud_scaffold_81714_4BLAST_rpsS_30SribosomalproteinS19e_K02966smallsubunitribosomalproteinS19e_db_KEGGevalue_2.9e_66bit_score_256.9identity_80.0_	Aug_Mud_scaffold_81714	rpsS_30SribosomalproteinS19e_K02966smallsubunitribosomalproteinS19e_db_KEGGevalue_2.9e_66bit_score_256.9identity_80.0_	rps	Ribos	None	0	0	0	0	0	26.6517	38.6357	52.8383	72.0233	66.7317	0	99.3485
Aug_Mud_scaffold_153146_2BLAST_acyl_CoA_bindingprotein_db_KEGGevalue_1.9e_24bit_score_117.1identity_63.1_	Aug_Mud_scaffold_153146	acyl_CoA_bindingprotein_db_KEGGevalue_1.9e_24bit_score_117.1identity_63.1_	None	None	None	0	0	0	0	0	0	192.281	163.737	0	0	0	0
Aug_Plant_scaffold_1620_6BLAST_acyl_CoA_bindingprotein_db_KEGGevalue_1.9e_24bit_score_117.1identity_63.1_	Aug_Plant_scaffold_1620	acyl_CoA_bindingprotein_db_KEGGevalue_1.9e_24bit_score_117.1identity_63.1_	None	None	None	0	0	0	0	0	0	192.281	163.737	0	0	0	0
Aug_Open_scaffold_39166_2BLAST_acyl_CoA_bindingprotein_db_KEGGevalue_1.9e_24bit_score_117.1identity_63.1_	Aug_Open_scaffold_39166	acyl_CoA_bindingprotein_db_KEGGevalue_1.9e_24bit_score_117.1identity_63.1_	None	None	None	0	0	0	0	0	0	192.281	163.737	0	0	0	0
Nov_Open_scaffold_28612_3_BLAST_acyl_CoA_bindingprotein_db_KEGGevalue_1.9e_24bit_score_117.1identity_63.1_	Nov_Open_scaffold_28612	acyl_CoA_bindingprotein_db_KEGGevalue_1.9e_24bit_score_117.1identity_63.1_	None	None	None	0	0	0	0	0	0	192.281	163.737	0	0	0	0
Nov_Mud_scaffold_1159_3_BLAST_hupA_DNA_bindingproteinHU1HupA_db_KEGGevalue_7.7e_24bit_score_115.2identity_62.9_	Nov_Mud_scaffold_1159	hupA_DNA_bindingproteinHU1HupA_db_KEGGevalue_7.7e_24bit_score_115.2identity_62.9_	None	None	None	0	0	0	0	0	0	0	106.064	0	153.323	0	96.5803
Nov_Open_scaffold_2086_1_BLAST_hupA_DNA_bindingproteinHU1HupA_db_KEGGevalue_7.7e_24bit_score_115.2identity_62.9_	Nov_Open_scaffold_2086	hupA_DNA_bindingproteinHU1HupA_db_KEGGevalue_7.7e_24bit_score_115.2identity_62.9_	None	None	None	0	0	0	0	0	0	0	106.064	0	153.323	0	96.5803
Aug_Open_scaffold_280580_2BLAST_mcrG_methyl_coenzymeMreductasesubunitgamma_K00402methyl_coenzymeMreductasegammasubunit_EC_2.8.4.1__db_KEGGevalue_7.1e_78bit_score_295.4identity_90.2_	Aug_Open_scaffold_280580	mcrG_methyl_coenzymeMreductasesubunitgamma_K00402methyl_coenzymeMreductasegammasubunit_EC_2.8.4.1__db_KEGGevalue_7.1e_78bit_score_295.4identity_90.2_	mcr	MethGen	None	39.1629	0	0	0	44.532	40.7427	70.9845	85.7384	38.9521	0	0	35.8274
Nov_Mud_scaffold_7479_7_BLAST_CsbD_like_db_KEGGevalue_1.6e_17bit_score_93.6identity_71.7_	Nov_Mud_scaffold_7479	CsbD_like_db_KEGGevalue_1.6e_17bit_score_93.6identity_71.7_	None	None	None	0	0	355.552	0	0	0	0	0	0	0	0	0
Nov_Plant_scaffold_29377_3_BLAST_RNApolymeraseECF_typesigmafactor_K03088RNApolymerasesigma_70factor_ECFsubfamily_db_KEGGevalue_1.1e_40bit_score_172.2identity_52.5_	Nov_Plant_scaffold_29377	RNApolymeraseECF_typesigmafactor_K03088RNApolymerasesigma_70factor_ECFsubfamily_db_KEGGevalue_1.1e_40bit_score_172.2identity_52.5_	None	None	None	0	0	0	0	0	0	129.395	120.703	105.331	0	0	0
Nov_Plant_scaffold_234_6_RBH_atpB_V_typeATPsynthasesubunitB_K02118V_typeH+_transportingATPasesubunitB_EC_3.6.3.14__db_KEGG_	Nov_Plant_scaffold_234	atpB_V_typeATPsynthasesubunitB_K02118V_typeH+_transportingATPasesubunitB_EC_3.6.3.14__db_KEGG_	ATPSynth	ATPSynth	None	26.3221	25.7605	12.3055	25.8081	32.3346	19.3973	29.5461	45.3538	42.7298	23.1373	32.0245	40.4235
Aug_Plant_scaffold_223607_2BLAST_collagentriplehelixprotein_db_KEGGevalue_3.7e_12bit_score_77.0identity_51.8_	Aug_Plant_scaffold_223607	collagentriplehelixprotein_db_KEGGevalue_3.7e_12bit_score_77.0identity_51.8_	None	None	None	65.1045	68.9401	58.3342	0	64.3441	98.1973	0	0	0	0	0	0
Aug_Mud_scaffold_115050_2BLAST_albA_DNA/RNA_bindingproteinalbA_K03622archaea_specificDNA_bindingprotein_db_KEGGevalue_1.4e_18bit_score_97.8identity_54.2_	Aug_Mud_scaffold_115050	albA_DNA/RNA_bindingproteinalbA_K03622archaea_specificDNA_bindingprotein_db_KEGGevalue_1.4e_18bit_score_97.8identity_54.2_	None	None	None	0	206.882	147.783	0	0	0	0	0	0	0	0	0
Aug_Plant_scaffold_40779_2BLAST_albA_DNA/RNA_bindingproteinalbA_K03622archaea_specificDNA_bindingprotein_db_KEGGevalue_1.4e_18bit_score_97.8identity_54.2_	Aug_Plant_scaffold_40779	albA_DNA/RNA_bindingproteinalbA_K03622archaea_specificDNA_bindingprotein_db_KEGGevalue_1.4e_18bit_score_97.8identity_54.2_	None	None	None	0	206.882	147.783	0	0	0	0	0	0	0	0	0
Aug_Open_scaffold_52486_1BLAST_albA_DNA/RNA_bindingproteinalbA_K03622archaea_specificDNA_bindingprotein_db_KEGGevalue_1.4e_18bit_score_97.8identity_54.2_	Aug_Open_scaffold_52486	albA_DNA/RNA_bindingproteinalbA_K03622archaea_specificDNA_bindingprotein_db_KEGGevalue_1.4e_18bit_score_97.8identity_54.2_	None	None	None	0	206.882	147.783	0	0	0	0	0	0	0	0	0
Aug_Open_scaffold_183140_2BLAST_molecularchaperone_smallheatshockprotein__db_KEGGevalue_8.8e_30bit_score_135.6identity_45.9_	Aug_Open_scaffold_183140	molecularchaperone_smallheatshockprotein__db_KEGGevalue_8.8e_30bit_score_135.6identity_45.9_	None	None	None	0	0	0	0	0	38.2785	101.843	64.1527	85.3596	0	0	64.6248
Nov_Plant_scaffold_3554_7_BLAST_4Fe_4Sferredoxin_db_KEGGevalue_1.8e_47bit_score_193.7identity_91.5_	Nov_Plant_scaffold_3554	4Fe_4Sferredoxin_db_KEGGevalue_1.8e_47bit_score_193.7identity_91.5_	None	None	None	96.712	134.934	122.237	0	0	0	0	0	0	0	0	0
Aug_Plant_scaffold_127884_1BLAST_Lon_Apeptidase_K01338ATP_dependentLonprotease_EC_3.4.21.53__db_KEGGevalue_8.7e_51bit_score_204.9identity_97.2_	Aug_Plant_scaffold_127884	Lon_Apeptidase_K01338ATP_dependentLonprotease_EC_3.4.21.53__db_KEGGevalue_8.7e_51bit_score_204.9identity_97.2_	None	None	None	87.1597	0	0	0	0	69.5463	0	87.6372	0	0	0	109.144
Aug_Plant_scaffold_11709_4BLAST_RNP_1likeRNA_bindingprotein_db_KEGGevalue_8.4e_23bit_score_111.7identity_65.2_	Aug_Plant_scaffold_11709	RNP_1likeRNA_bindingprotein_db_KEGGevalue_8.4e_23bit_score_111.7identity_65.2_	None	None	None	178.818	0	0	0	0	174.606	0	0	0	0	0	0
Nov_Open_scaffold_16739_2_BLAST_RNP_1likeRNA_bindingprotein_db_KEGGevalue_8.4e_23bit_score_111.7identity_65.2_	Nov_Open_scaffold_16739	RNP_1likeRNA_bindingprotein_db_KEGGevalue_8.4e_23bit_score_111.7identity_65.2_	None	None	None	178.818	0	0	0	0	174.606	0	0	0	0	0	0
Nov_Plant_scaffold_181_9_BLAST_RNP_1likeRNA_bindingprotein_db_KEGGevalue_8.4e_23bit_score_111.7identity_65.2_	Nov_Plant_scaffold_181	RNP_1likeRNA_bindingprotein_db_KEGGevalue_8.4e_23bit_score_111.7identity_65.2_	None	None	None	178.818	0	0	0	0	174.606	0	0	0	0	0	0
Nov_Mud_scaffold_21891_2_BLAST_OmpA/MotBdomain_containingprotein_K03286OmpA_OmpFporin_OOPfamily_db_KEGGevalue_1.7e_18bit_score_98.6identity_37.2_	Nov_Mud_scaffold_21891	OmpA/MotBdomain_containingprotein_K03286OmpA_OmpFporin_OOPfamily_db_KEGGevalue_1.7e_18bit_score_98.6identity_37.2_	None	None	None	32.3436	20.1273	27.2714	32.8387	50.4014	36.6042	44.1358	49.8707	0	25.1421	0	34.3941
Nov_Plant_scaffold_34577_6_BLAST_elongationfactorTu_EC_3.6.5.3__db_KEGGevalue_1.9e_56bit_score_223.8identity_97.3_	Nov_Plant_scaffold_34577	elongationfactorTu_EC_3.6.5.3__db_KEGGevalue_1.9e_56bit_score_223.8identity_97.3_	None	None	None	237.367	0	115.663	0	0	0	0	0	0	0	0	0
Aug_Open_scaffold_205064_1BLAST_heatshockproteinHsp20_K13993HSP20familyprotein_db_KEGGevalue_9.4e_24bit_score_115.5identity_37.6_	Aug_Open_scaffold_205064	heatshockproteinHsp20_K13993HSP20familyprotein_db_KEGGevalue_9.4e_24bit_score_115.5identity_37.6_	None	None	None	0	0	0	0	0	0	81.8133	71.3071	79.6767	76.3552	0	43.0832
Aug_Mud_scaffold_75623_2BLAST_rpsI_30SribosomalproteinS9_K02996smallsubunitribosomalproteinS9_db_KEGGevalue_1.1e_60bit_score_238.0identity_89.2_	Aug_Mud_scaffold_75623	rpsI_30SribosomalproteinS9_K02996smallsubunitribosomalproteinS9_db_KEGGevalue_1.1e_60bit_score_238.0identity_89.2_	rps	Ribos	OWC	0	0	72.5655	74.564	103.668	101.405	0	0	0	0	0	0
Aug_Plant_scaffold_2872_10BLAST_histoneH1_likeprotein_db_KEGGevalue_8.7e_56bit_score_221.9identity_84.8_	Aug_Plant_scaffold_2872	histoneH1_likeprotein_db_KEGGevalue_8.7e_56bit_score_221.9identity_84.8_	None	None	None	152.954	86.5054	72.7778	0	0	39.8301	0	0	0	0	0	0
Nov_Open_scaffold_4375_3_BLAST_atpC_V_typeATPsynthasesubunitC_K02119V_typeH+_transportingATPasesubunitC_EC_3.6.3.14__db_KEGGevalue_1.3e_45bit_score_187.6identity_92.9_	Nov_Open_scaffold_4375	atpC_V_typeATPsynthasesubunitC_K02119V_typeH+_transportingATPasesubunitC_EC_3.6.3.14__db_KEGGevalue_1.3e_45bit_score_187.6identity_92.9_	ATPSynth	ATPSynth	None	0	0	0	0	0	0	117.15	134.609	99.329	0	0	0
Aug_Open_scaffold_45954_1RBH_atpB_V_typeATPsynthasesubunitB_K02118V_typeH+_transportingATPasesubunitB_EC_3.6.3.14__db_KEGG_	Aug_Open_scaffold_45954	atpB_V_typeATPsynthasesubunitB_K02118V_typeH+_transportingATPasesubunitB_EC_3.6.3.14__db_KEGG_	ATPSynth	ATPSynth	None	26.459	26.0064	8.78175	19.5617	41.7685	21.7409	36.8722	54.1303	36.5133	19.0385	23.881	35.9855
Aug_Mud_scaffold_845_10RBH_acsA_acetyl_coenzymeAsynthetase_K01895acetyl_CoAsynthetase_EC_6.2.1.1__db_KEGG_	Aug_Mud_scaffold_845	acsA_acetyl_coenzymeAsynthetase_K01895acetyl_CoAsynthetase_EC_6.2.1.1__db_KEGG_	None	None	None	11.6551	33.2476	16.2736	63.2437	48.523	46.1953	24.5786	24.9109	17.6242	16.4149	20.76	26.8478
Aug_Plant_scaffold_150355_4BLAST_heatshockproteinHsp20_K04080molecularchaperoneIbpA_db_KEGGevalue_2.8e_28bit_score_130.6identity_49.2_	Aug_Plant_scaffold_150355	heatshockproteinHsp20_K04080molecularchaperoneIbpA_db_KEGGevalue_2.8e_28bit_score_130.6identity_49.2_	None	None	None	161.561	0	62.6931	48.4903	0	35.1396	41.2767	0	0	0	0	0
Nov_Plant_scaffold_4374_4_BLAST_flagellarproteinflagprotein_db_KEGGevalue_1.6e_43bit_score_181.0identity_69.5_	Nov_Plant_scaffold_4374	flagellarproteinflagprotein_db_KEGGevalue_1.6e_43bit_score_181.0identity_69.5_	None	None	None	123.58	128.52	96.8469	0	0	0	0	0	0	0	0	0
Aug_Mud_scaffold_101730_1BLAST_generalsecretionproteinG_db_KEGGevalue_5.5e_14bit_score_83.2identity_50.9_	Aug_Mud_scaffold_101730	generalsecretionproteinG_db_KEGGevalue_5.5e_14bit_score_83.2identity_50.9_	None	None	None	0	0	0	0	0	0	35.4923	66.4268	72.2541	76.2101	50.3776	48.0057
Nov_Plant_scaffold_3456_1_BLAST_iron_sulfurclusterinsertionproteinErpA_K15724iron_sulfurclusterinsertionprotein_db_KEGGevalue_5.2e_57bit_score_225.7identity_94.0_	Nov_Plant_scaffold_3456	iron_sulfurclusterinsertionproteinErpA_K15724iron_sulfurclusterinsertionprotein_db_KEGGevalue_5.2e_57bit_score_225.7identity_94.0_	None	None	None	123.002	94.413	64.8306	0	0	0	66.4719	0	0	0	0	0
Nov_Plant_scaffold_17047_2_BLAST_alternativesigmafactorRpoH_db_KEGGevalue_2e_49bit_score_200.7identity_78.0_	Nov_Plant_scaffold_17047	alternativesigmafactorRpoH_db_KEGGevalue_2e_49bit_score_200.7identity_78.0_	None	None	None	120.76	102.59	81.2522	0	0	43.9767	0	0	0	0	0	0
Aug_Plant_scaffold_19782_3BLAST_transposase_db_KEGGevalue_2.9e_89bit_score_334.7identity_59.5_	Aug_Plant_scaffold_19782	transposase_db_KEGGevalue_2.9e_89bit_score_334.7identity_59.5_	None	None	None	0	21.1852	10.8484	21.5446	0	16.4069	29.5993	83.368	34.6033	37.9651	59.6212	33.0555
Aug_Mud_scaffold_215256_2BLAST_acylcarrierprotein_K02078acylcarrierprotein_db_KEGGevalue_1.6e_33bit_score_147.1identity_96.2_	Aug_Mud_scaffold_215256	acylcarrierprotein_K02078acylcarrierprotein_db_KEGGevalue_1.6e_33bit_score_147.1identity_96.2_	None	None	None	215.436	0	132.742	0	0	0	0	0	0	0	0	0
Aug_Plant_scaffold_1936_5BLAST_acylcarrierprotein_K02078acylcarrierprotein_db_KEGGevalue_1.6e_33bit_score_147.1identity_96.2_	Aug_Plant_scaffold_1936	acylcarrierprotein_K02078acylcarrierprotein_db_KEGGevalue_1.6e_33bit_score_147.1identity_96.2_	None	None	None	215.436	0	132.742	0	0	0	0	0	0	0	0	0
Nov_Mud_scaffold_305_21_BLAST_acylcarrierprotein_K02078acylcarrierprotein_db_KEGGevalue_1.6e_33bit_score_147.1identity_96.2_	Nov_Mud_scaffold_305	acylcarrierprotein_K02078acylcarrierprotein_db_KEGGevalue_1.6e_33bit_score_147.1identity_96.2_	None	None	None	215.436	0	132.742	0	0	0	0	0	0	0	0	0
Nov_Plant_scaffold_738_14_BLAST_acylcarrierprotein_K02078acylcarrierprotein_db_KEGGevalue_1.6e_33bit_score_147.1identity_96.2_	Nov_Plant_scaffold_738	acylcarrierprotein_K02078acylcarrierprotein_db_KEGGevalue_1.6e_33bit_score_147.1identity_96.2_	None	None	None	215.436	0	132.742	0	0	0	0	0	0	0	0	0
Nov_Plant_scaffold_48529_2_BLAST_rplM_50SribosomalproteinL13_K02871largesubunitribosomalproteinL13_db_KEGGevalue_1.1e_69bit_score_268.1identity_89.4_	Nov_Plant_scaffold_48529	rplM_50SribosomalproteinL13_K02871largesubunitribosomalproteinL13_db_KEGGevalue_1.1e_69bit_score_268.1identity_89.4_	rpl	Ribos	OWC	38.128	0	69.659	62.7009	79.0295	97.6827	0	0	0	0	0	0
Aug_Plant_scaffold_3696_2BLAST_groES_co_chaperoninGroES_K04078chaperoninGroES_db_KEGGevalue_5.5e_44bit_score_182.2identity_96.8_	Aug_Plant_scaffold_3696	groES_co_chaperoninGroES_K04078chaperoninGroES_db_KEGGevalue_5.5e_44bit_score_182.2identity_96.8_	None	None	None	0	0	0	0	0	0	92.6653	96.5863	0	0	0	156.962
Nov_Mud_scaffold_991_2_BLAST_groES_co_chaperoninGroES_K04078chaperoninGroES_db_KEGGevalue_5.5e_44bit_score_182.2identity_96.8_	Nov_Mud_scaffold_991	groES_co_chaperoninGroES_K04078chaperoninGroES_db_KEGGevalue_5.5e_44bit_score_182.2identity_96.8_	None	None	None	0	0	0	0	0	0	92.6653	96.5863	0	0	0	156.962
Nov_Plant_scaffold_300_10_BLAST_groES_co_chaperoninGroES_K04078chaperoninGroES_db_KEGGevalue_5.5e_44bit_score_182.2identity_96.8_	Nov_Plant_scaffold_300	groES_co_chaperoninGroES_K04078chaperoninGroES_db_KEGGevalue_5.5e_44bit_score_182.2identity_96.8_	None	None	None	0	0	0	0	0	0	92.6653	96.5863	0	0	0	156.962
Nov_Mud_scaffold_407_16_BLAST_cold_shockDNA_bindingdomain_containingprotein_K03704coldshockprotein_beta_ribbon_CspAfamily__db_KEGGevalue_1.6e_24bit_score_117.1identity_82.9_	Nov_Mud_scaffold_407	cold_shockDNA_bindingdomain_containingprotein_K03704coldshockprotein_beta_ribbon_CspAfamily__db_KEGGevalue_1.6e_24bit_score_117.1identity_82.9_	None	None	OWC	0	0	0	0	0	346.174	0	0	0	0	0	0
Aug_Open_scaffold_207488_1BLAST_cold_shockDNA_bindingdomain_containingprotein_K03704coldshockprotein_beta_ribbon_CspAfamily__db_KEGGevalue_2.2e_23bit_score_113.2identity_82.4_	Aug_Open_scaffold_207488	cold_shockDNA_bindingdomain_containingprotein_K03704coldshockprotein_beta_ribbon_CspAfamily__db_KEGGevalue_2.2e_23bit_score_113.2identity_82.4_	None	None	None	0	0	0	0	0	345.816	0	0	0	0	0	0
Aug_Plant_scaffold_23662_5BLAST_rplA_50SribosomalproteinL1P_K02863largesubunitribosomalproteinL1_db_KEGGevalue_1e_82bit_score_311.6identity_96.3_	Aug_Plant_scaffold_23662	rplA_50SribosomalproteinL1P_K02863largesubunitribosomalproteinL1_db_KEGGevalue_1e_82bit_score_311.6identity_96.3_	rpl	Ribos	None	0	0	0	0	46.9206	33.0342	69.097	76.5037	87.0783	0	0	32.9647
Nov_Open_scaffold_18376_1_BLAST_heatshockproteinHsp20_K13993HSP20familyprotein_db_KEGGevalue_2e_37bit_score_161.0identity_53.8_	Nov_Open_scaffold_18376	heatshockproteinHsp20_K13993HSP20familyprotein_db_KEGGevalue_2e_37bit_score_161.0identity_53.8_	None	None	None	39.668	68.2374	77.0273	49.133	0	55.2795	55.4955	0	0	0	0	0
Aug_Plant_scaffold_297034_2IPRSCAN_Universalstressproteinfamily_db_Pfamdb_id_PF00582evalue_1.5e_11interpro_id_IPR999999interpro_description_Universalstressproteinfamily_	Aug_Plant_scaffold_297034	Universalstressproteinfamily_db_Pfamdb_id_PF00582evalue_1.5e_11interpro_id_IPR999999interpro_description_Universalstressproteinfamily_	None	None	None	0	114.989	79.6035	0	103.726	46.1855	0	0	0	0	0	0
Nov_Plant_scaffold_38_21_BLAST_ribosomalproteinS14_K02954smallsubunitribosomalproteinS14_db_KEGGevalue_3.3e_39bit_score_166.4identity_81.2_	Nov_Plant_scaffold_38	ribosomalproteinS14_K02954smallsubunitribosomalproteinS14_db_KEGGevalue_3.3e_39bit_score_166.4identity_81.2_	rps	Ribos	None	216.179	0	128.266	0	0	0	0	0	0	0	0	0
Nov_Plant_scaffold_2052_6_BLAST_sulfuroxidationproteinSoxYZsulfurcovalentlybindingproteinSoxYZ_db_KEGGevalue_7.7e_45bit_score_185.7identity_60.0_	Nov_Plant_scaffold_2052	sulfuroxidationproteinSoxYZsulfurcovalentlybindingproteinSoxYZ_db_KEGGevalue_7.7e_45bit_score_185.7identity_60.0_	None	None	None	89.2927	135.356	119.715	0	0	0	0	0	0	0	0	0
Aug_Open_scaffold_74395_1BLAST_heatshockproteinHsp20_K13993HSP20familyprotein_db_KEGGevalue_5.3e_25bit_score_119.8identity_47.2_	Aug_Open_scaffold_74395	heatshockproteinHsp20_K13993HSP20familyprotein_db_KEGGevalue_5.3e_25bit_score_119.8identity_47.2_	None	None	None	0	0	23.9038	0	0	0	96.0491	35.4854	69.7121	0	0	118.634
Nov_Mud_scaffold_62722_2_BLAST_heatshockproteinHsp20_K13993HSP20familyprotein_db_KEGGevalue_9.5e_27bit_score_125.6identity_46.8_	Nov_Mud_scaffold_62722	heatshockproteinHsp20_K13993HSP20familyprotein_db_KEGGevalue_9.5e_27bit_score_125.6identity_46.8_	None	None	None	0	0	0	47.1741	61.9409	47.0142	0	0	0	62.4207	63.5622	61.4369
Aug_Mud_scaffold_355323_1BLAST_outermembraneprotein_porin__db_KEGGevalue_2.5e_27bit_score_127.9identity_33.7_	Aug_Mud_scaffold_355323	outermembraneprotein_porin__db_KEGGevalue_2.5e_27bit_score_127.9identity_33.7_	None	None	None	64.5029	0	42.8976	0	70.2466	54.1034	18.9852	25.6601	0	35.893	0	31.1304
Nov_Plant_scaffold_18525_1_BLAST_Desulfoferrodoxin_db_KEGGevalue_3e_24bit_score_117.1identity_45.1_	Nov_Plant_scaffold_18525	Desulfoferrodoxin_db_KEGGevalue_3e_24bit_score_117.1identity_45.1_	None	None	None	97.093	115.544	130.603	0	0	0	0	0	0	0	0	0
Aug_Mud_scaffold_38858_4BLAST_neurofilamentheavypolypeptide_like_db_KEGGevalue_2.9e_08bit_score_63.5identity_50.0_	Aug_Mud_scaffold_38858	neurofilamentheavypolypeptide_like_db_KEGGevalue_2.9e_08bit_score_63.5identity_50.0_	None	None	None	0	0	0	0	0	0	0	104.247	124.161	0	0	114.605
Aug_Plant_scaffold_20327_4BLAST_neurofilamentheavypolypeptide_like_db_KEGGevalue_2.9e_08bit_score_63.5identity_50.0_	Aug_Plant_scaffold_20327	neurofilamentheavypolypeptide_like_db_KEGGevalue_2.9e_08bit_score_63.5identity_50.0_	None	None	None	0	0	0	0	0	0	0	104.247	124.161	0	0	114.605
Nov_Mud_scaffold_19929_3_BLAST_neurofilamentheavypolypeptide_like_db_KEGGevalue_2.9e_08bit_score_63.5identity_50.0_	Nov_Mud_scaffold_19929	neurofilamentheavypolypeptide_like_db_KEGGevalue_2.9e_08bit_score_63.5identity_50.0_	None	None	None	0	0	0	0	0	0	0	104.247	124.161	0	0	114.605
Nov_Plant_scaffold_16_26_BLAST_chaperoninCpn10_K04078chaperoninGroES_db_KEGGevalue_2.1e_35bit_score_153.7identity_77.1_	Nov_Plant_scaffold_16	chaperoninCpn10_K04078chaperoninGroES_db_KEGGevalue_2.1e_35bit_score_153.7identity_77.1_	None	None	None	176.917	0	165.269	0	0	0	0	0	0	0	0	0
Nov_Open_scaffold_7365_1_BLAST_cellwall_associatedhydrolase_db_KEGGevalue_7.2e_23bit_score_111.7identity_73.7_	Nov_Open_scaffold_7365	cellwall_associatedhydrolase_db_KEGGevalue_7.2e_23bit_score_111.7identity_73.7_	None	None	None	0	0	0	0	0	342.048	0	0	0	0	0	0
Nov_Plant_scaffold_24574_1_BLAST_cellwall_associatedhydrolase_db_KEGGevalue_2e_27bit_score_127.1identity_73.0_	Nov_Plant_scaffold_24574	cellwall_associatedhydrolase_db_KEGGevalue_2e_27bit_score_127.1identity_73.0_	None	None	None	0	0	0	0	0	342.048	0	0	0	0	0	0
Nov_Plant_scaffold_11590_4_BLAST_pmoC_methanemonooxygenasesubunitC_K10946ammoniamonooxygenasesubunitC_db_KEGGevalue_1.7e_32bit_score_143.7identity_88.0_	Nov_Plant_scaffold_11590	pmoC_methanemonooxygenasesubunitC_K10946ammoniamonooxygenasesubunitC_db_KEGGevalue_1.7e_32bit_score_143.7identity_88.0_	pmo	MethOx	OWC	0	0	162.945	0	0	179.008	0	0	0	0	0	0
Nov_Plant_scaffold_13700_2_RBH_sulfurdehydrogenasesubunitSoxC_EC_1._._.___db_KEGG_	Nov_Plant_scaffold_13700	sulfurdehydrogenasesubunitSoxC_EC_1._._.___db_KEGG_	None	None	None	92.3904	113.48	124.698	0	0	11.1734	0	0	0	0	0	0
Nov_Plant_scaffold_4795_5_BLAST_RNApolymerasefactorsigma_70_EC_2.7.7.6__K03088RNApolymerasesigma_70factor_ECFsubfamily_db_KEGGevalue_2.9e_64bit_score_251.1identity_87.2_	Nov_Plant_scaffold_4795	RNApolymerasefactorsigma_70_EC_2.7.7.6__K03088RNApolymerasesigma_70factor_ECFsubfamily_db_KEGGevalue_2.9e_64bit_score_251.1identity_87.2_	None	None	None	28.4336	0	58.5432	0	29.3356	72.4753	29.5081	0	0	55.1884	24.8935	43.2246
Aug_Open_scaffold_216589_1BLAST_outermembraneprotein_porin__db_KEGGevalue_1.9e_19bit_score_100.5identity_55.4_	Aug_Open_scaffold_216589	outermembraneprotein_porin__db_KEGGevalue_1.9e_19bit_score_100.5identity_55.4_	None	None	None	0	0	0	0	157.421	184.18	0	0	0	0	0	0
Nov_Mud_scaffold_1877_2_BLAST_ompA2_OmpAfamilyprotein_db_KEGGevalue_2.8e_37bit_score_161.4identity_52.1_	Nov_Mud_scaffold_1877	ompA2_OmpAfamilyprotein_db_KEGGevalue_2.8e_37bit_score_161.4identity_52.1_	None	None	None	20.1853	74.216	52.9329	77.1044	80.3394	36.6852	0	0	0	0	0	0
Aug_Open_scaffold_185757_2BLAST_cold_shockDNA_bindingdomain_containingprotein_K03704coldshockprotein_beta_ribbon_CspAfamily__db_KEGGevalue_2.2e_28bit_score_129.8identity_100.0_	Aug_Open_scaffold_185757	cold_shockDNA_bindingdomain_containingprotein_K03704coldshockprotein_beta_ribbon_CspAfamily__db_KEGGevalue_2.2e_28bit_score_129.8identity_100.0_	None	None	None	341.316	0	0	0	0	0	0	0	0	0	0	0
Aug_Open_scaffold_326_5BLAST_csrA_carbonstorageregulator_K03563carbonstorageregulator_db_KEGGevalue_1.5e_24bit_score_117.5identity_90.8_	Aug_Open_scaffold_326	csrA_carbonstorageregulator_K03563carbonstorageregulator_db_KEGGevalue_1.5e_24bit_score_117.5identity_90.8_	None	None	OWC	188.894	0	152.109	0	0	0	0	0	0	0	0	0
Aug_Plant_scaffold_3255_4RBH_RNApolymerasesigmafactorRpoE_K03088RNApolymerasesigma_70factor_ECFsubfamily_db_KEGG_	Aug_Plant_scaffold_3255	RNApolymerasesigmafactorRpoE_K03088RNApolymerasesigma_70factor_ECFsubfamily_db_KEGG_	None	None	None	59.5946	123.513	99.2545	0	31.9813	26.5051	0	0	0	0	0	0
Aug_Open_scaffold_179755_1RBH_translationelongationfactorTu_db_KEGG_	Aug_Open_scaffold_179755	translationelongationfactorTu_db_KEGG_	None	None	None	10.9032	16.6624	48.5183	57.6144	80.1904	94.0861	0	0	0	13.7946	7.66824	11.2403
Aug_Mud_scaffold_23047_2BLAST_iron_sulfurclusterassemblyaccessoryprotein_db_KEGGevalue_2.6e_41bit_score_173.7identity_68.3_	Aug_Mud_scaffold_23047	iron_sulfurclusterassemblyaccessoryprotein_db_KEGGevalue_2.6e_41bit_score_173.7identity_68.3_	None	None	None	77.2865	0	57.7182	0	0	62.1333	88.4261	0	0	0	0	54.9992
Nov_Plant_scaffold_20099_1_BLAST_iron_sulfurclusterassemblyaccessoryprotein_db_KEGGevalue_2.6e_41bit_score_173.7identity_68.3_	Nov_Plant_scaffold_20099	iron_sulfurclusterassemblyaccessoryprotein_db_KEGGevalue_2.6e_41bit_score_173.7identity_68.3_	None	None	None	77.2865	0	57.7182	0	0	62.1333	88.4261	0	0	0	0	54.9992
Aug_Mud_scaffold_58006_2BLAST_OmpAfamilyoutermembranelipoprotein_K03640peptidoglycan_associatedlipoprotein_db_KEGGevalue_6.4e_35bit_score_152.9identity_46.0_	Aug_Mud_scaffold_58006	OmpAfamilyoutermembranelipoprotein_K03640peptidoglycan_associatedlipoprotein_db_KEGGevalue_6.4e_35bit_score_152.9identity_46.0_	None	None	None	0	0	23.6779	76.4003	41.5427	47.9139	53.9047	42.9465	0	0	22.5872	30.6717
Aug_Plant_scaffold_68570_3BLAST_transposase_db_KEGGevalue_6.8e_81bit_score_306.6identity_59.3_	Aug_Plant_scaffold_68570	transposase_db_KEGGevalue_6.8e_81bit_score_306.6identity_59.3_	None	None	None	0	0	0	21.8263	0	15.7869	52.8817	74.9725	65.6593	50.5879	37.6546	19.2706
Aug_Open_scaffold_27677_4BLAST_transposase_db_KEGGevalue_6.8e_81bit_score_306.6identity_59.3_	Aug_Open_scaffold_27677	transposase_db_KEGGevalue_6.8e_81bit_score_306.6identity_59.3_	None	None	None	0	0	0	21.8263	0	15.1583	54.8483	73.0628	65.5788	50.5879	37.9681	19.2706
Aug_Mud_scaffold_3036_5BLAST_atpE_V_typeATPsynthasesubunitE_K02121V_typeH+_transportingATPasesubunitE_EC_3.6.3.14__db_KEGGevalue_1.4e_80bit_score_304.7identity_86.3_	Aug_Mud_scaffold_3036	atpE_V_typeATPsynthasesubunitE_K02121V_typeH+_transportingATPasesubunitE_EC_3.6.3.14__db_KEGGevalue_1.4e_80bit_score_304.7identity_86.3_	ATPSynth	ATPSynth	None	25.0806	40.959	29.8744	0	29.9171	33.9629	33.3535	49.3803	51.2726	0	0	44.4798
Aug_Open_scaffold_60130_2BLAST_HSP20familyprotein_K13993HSP20familyprotein_db_KEGGevalue_6.3e_58bit_score_229.2identity_68.2_	Aug_Open_scaffold_60130	HSP20familyprotein_K13993HSP20familyprotein_db_KEGGevalue_6.3e_58bit_score_229.2identity_68.2_	None	None	None	0	0	0	0	0	0	170.38	0	62.9528	0	0	104.434
Nov_Plant_scaffold_20969_1_BLAST_aromatichydrocarbondegradationmembraneprotein_db_KEGGevalue_4e_66bit_score_257.3identity_48.1_	Nov_Plant_scaffold_20969	aromatichydrocarbondegradationmembraneprotein_db_KEGGevalue_4e_66bit_score_257.3identity_48.1_	None	None	None	121.271	93.2515	121.785	0	0	0	0	0	0	0	0	0
Aug_Mud_scaffold_67671_2IPRSCAN_zinc_ribbondomain_db_Pfamdb_id_PF13240evalue_1.8e_07interpro_id_IPR999999interpro_description_zinc_ribbondomain_	Aug_Mud_scaffold_67671	zinc_ribbondomain_db_Pfamdb_id_PF13240evalue_1.8e_07interpro_id_IPR999999interpro_description_zinc_ribbondomain_	None	None	None	0	0	0	0	0	0	0	57.2461	33.87	68.961	114.353	61.2101
Aug_Plant_scaffold_23263_3BLAST_heatshockproteinHsp20_K13993HSP20familyprotein_db_KEGGevalue_6.4e_42bit_score_176.0identity_56.2_	Aug_Plant_scaffold_23263	heatshockproteinHsp20_K13993HSP20familyprotein_db_KEGGevalue_6.4e_42bit_score_176.0identity_56.2_	None	None	None	54.732	81.528	66.1761	0	44.7075	87.8687	0	0	0	0	0	0
Aug_Open_scaffold_173166_2BLAST_coldshockproteins_K03704coldshockprotein_beta_ribbon_CspAfamily__db_KEGGevalue_9.4e_19bit_score_97.8identity_70.8_	Aug_Open_scaffold_173166	coldshockproteins_K03704coldshockprotein_beta_ribbon_CspAfamily__db_KEGGevalue_9.4e_19bit_score_97.8identity_70.8_	None	None	None	0	0	0	0	0	334.706	0	0	0	0	0	0
Aug_Plant_scaffold_40623_2BLAST_collagentriplehelixprotein_db_KEGGevalue_9.2e_35bit_score_151.8identity_70.3_	Aug_Plant_scaffold_40623	collagentriplehelixprotein_db_KEGGevalue_9.2e_35bit_score_151.8identity_70.3_	None	None	None	156.236	0	178.071	0	0	0	0	0	0	0	0	0
Nov_Open_scaffold_177_11_BLAST_nosZ_nitrous_oxidereductase_db_KEGGevalue_3.6e_186bit_score_656.8identity_69.9_	Nov_Open_scaffold_177	nosZ_nitrous_oxidereductase_db_KEGGevalue_3.6e_186bit_score_656.8identity_69.9_	nos	NitrRed	None	26.5902	18.6987	27.0795	18.3135	55.0581	21.3267	49.3731	50.1781	14.5871	17.7878	12.2404	22.6866
Nov_Plant_scaffold_38_36_BLAST_translationelongationfactorTu_K02358elongationfactorTu_db_KEGGevalue_2.6e_206bit_score_723.4identity_92.0_	Nov_Plant_scaffold_38	translationelongationfactorTu_K02358elongationfactorTu_db_KEGGevalue_2.6e_206bit_score_723.4identity_92.0_	None	None	None	174.799	81.7518	77.2241	0	0	0	0	0	0	0	0	0
Nov_Open_scaffold_29472_1_BLAST_GntRfamilytranscriptionalregulator_K03710GntRfamilytranscriptionalregulator_db_KEGGevalue_2.2e_55bit_score_220.7identity_74.5_	Nov_Open_scaffold_29472	GntRfamilytranscriptionalregulator_K03710GntRfamilytranscriptionalregulator_db_KEGGevalue_2.2e_55bit_score_220.7identity_74.5_	None	None	None	68.3295	101.03	77.0299	0	87.3753	0	0	0	0	0	0	0
Aug_Open_scaffold_21951_1RBH_molecularchaperoneDnaK_K04043molecularchaperoneDnaK_db_KEGG_	Aug_Open_scaffold_21951	molecularchaperoneDnaK_K04043molecularchaperoneDnaK_db_KEGG_	None	None	None	5.51218	19.3479	9.78396	0	0	0	108.74	44.2904	35.9623	0	0	110.121
Aug_Mud_scaffold_83736_2BLAST_transposase_db_KEGGevalue_1.5e_80bit_score_305.4identity_59.3_	Aug_Mud_scaffold_83736	transposase_db_KEGGevalue_1.5e_80bit_score_305.4identity_59.3_	None	None	None	0	0	0	21.8263	0	15.7869	49.8309	73.9728	64.6171	50.5879	37.6546	19.2706
Aug_Plant_scaffold_7919_3RBH_groL_chaperoninGroL_K04077chaperoninGroEL_db_KEGG_	Aug_Plant_scaffold_7919	groL_chaperoninGroL_K04077chaperoninGroEL_db_KEGG_	None	None	None	14.838	24.2465	10.9217	0	0	0	103.448	58.7156	31.3904	0	0	89.7721
Aug_Plant_scaffold_19063_3BLAST_ethyltert_butyletherdegradationEthD_db_KEGGevalue_5.1e_38bit_score_162.5identity_73.1_	Aug_Plant_scaffold_19063	ethyltert_butyletherdegradationEthD_db_KEGGevalue_5.1e_38bit_score_162.5identity_73.1_	None	None	None	98.561	122.761	111.842	0	0	0	0	0	0	0	0	0
Aug_Mud_scaffold_329119_1BLAST_rpsM_30SribosomalproteinS13_K02952smallsubunitribosomalproteinS13_db_KEGGevalue_3.7e_55bit_score_219.5identity_92.2_	Aug_Mud_scaffold_329119	rpsM_30SribosomalproteinS13_K02952smallsubunitribosomalproteinS13_db_KEGGevalue_3.7e_55bit_score_219.5identity_92.2_	rps	Ribos	None	58.5723	0	52.2942	0	138.692	83.3335	0	0	0	0	0	0
Aug_Open_scaffold_154427_2BLAST_uspA_universalstressprotein_db_KEGGevalue_1.7e_33bit_score_147.9identity_55.9_	Aug_Open_scaffold_154427	uspA_universalstressprotein_db_KEGGevalue_1.7e_33bit_score_147.9identity_55.9_	None	None	None	0	0	39.7021	87.9743	0	0	92.1428	71.1295	0	0	0	41.8822
Nov_Mud_scaffold_22648_2_BLAST_phasin_db_KEGGevalue_1.2e_42bit_score_178.7identity_50.5_	Nov_Mud_scaffold_22648	phasin_db_KEGGevalue_1.2e_42bit_score_178.7identity_50.5_	None	None	None	0	0	22.9748	47.435	131.152	131.027	0	0	0	0	0	0
Nov_Plant_scaffold_2751_3_RBH_ATPsynthasef1subcomplexalphasubunit_K02111F_typeH+_transportingATPasesubunitalpha_EC_3.6.3.14__db_KEGG_	Nov_Plant_scaffold_2751	ATPsynthasef1subcomplexalphasubunit_K02111F_typeH+_transportingATPasesubunitalpha_EC_3.6.3.14__db_KEGG_	ATPSynth	ATPSynth	None	109.103	98.3275	107.841	0	0	17.2811	0	0	0	0	0	0
Nov_Mud_scaffold_15_47_RBH_sulfitereductase_dissimilatory_typesubunitalpha_EC_1.8.99.3__K11180sulfitereductase_dissimilatory_typealphasubunit_EC_1.8.99.3__db_KEGG_	Nov_Mud_scaffold_15	sulfitereductase_dissimilatory_typesubunitalpha_EC_1.8.99.3__K11180sulfitereductase_dissimilatory_typealphasubunit_EC_1.8.99.3__db_KEGG_	None	None	None	64.7735	48.7573	57.3605	0	24.5882	43.7501	12.8868	19.2505	0	23.416	17.6929	19.7833
Nov_Plant_scaffold_1233_6_RBH_sulfitereductase_dissimilatory_typesubunitalpha_EC_1.8.99.3__K11180sulfitereductase_dissimilatory_typealphasubunit_EC_1.8.99.3__db_KEGG_	Nov_Plant_scaffold_1233	sulfitereductase_dissimilatory_typesubunitalpha_EC_1.8.99.3__K11180sulfitereductase_dissimilatory_typealphasubunit_EC_1.8.99.3__db_KEGG_	None	None	None	64.7735	48.7573	57.3605	0	24.5882	43.7501	12.8868	19.2505	0	23.416	17.6929	19.7833
Aug_Plant_scaffold_1663_8BLAST_rplL_50SribosomalproteinL7/L12_K02935largesubunitribosomalproteinL7/L12_db_KEGGevalue_2.6e_49bit_score_200.3identity_84.7_	Aug_Plant_scaffold_1663	rplL_50SribosomalproteinL7/L12_K02935largesubunitribosomalproteinL7/L12_db_KEGGevalue_2.6e_49bit_score_200.3identity_84.7_	rpl	Ribos	None	96.6082	0	50.0225	0	85.9531	99.4133	0	0	0	0	0	0
Nov_Mud_scaffold_44626_8_BLAST_rplL_50SribosomalproteinL7/L12_K02935largesubunitribosomalproteinL7/L12_db_KEGGevalue_2.6e_49bit_score_200.3identity_84.7_	Nov_Mud_scaffold_44626	rplL_50SribosomalproteinL7/L12_K02935largesubunitribosomalproteinL7/L12_db_KEGGevalue_2.6e_49bit_score_200.3identity_84.7_	rpl	Ribos	None	96.6082	0	50.0225	0	85.9531	99.4133	0	0	0	0	0	0
Nov_Plant_scaffold_3566_6_BLAST_rplL_50SribosomalproteinL7/L12_K02935largesubunitribosomalproteinL7/L12_db_KEGGevalue_2.6e_49bit_score_200.3identity_84.7_	Nov_Plant_scaffold_3566	rplL_50SribosomalproteinL7/L12_K02935largesubunitribosomalproteinL7/L12_db_KEGGevalue_2.6e_49bit_score_200.3identity_84.7_	rpl	Ribos	None	96.6082	0	50.0225	0	85.9531	99.4133	0	0	0	0	0	0
Aug_Plant_scaffold_3696_1BLAST_groEL_molecularchaperoneGroEL_K04077chaperoninGroEL_db_KEGGevalue_1.5e_173bit_score_614.4identity_96.7_	Aug_Plant_scaffold_3696	groEL_molecularchaperoneGroEL_K04077chaperoninGroEL_db_KEGGevalue_1.5e_173bit_score_614.4identity_96.7_	None	None	None	23.0526	12.5869	0	21.0985	57.8473	15.8392	32.9406	28.5774	0	35.2053	24.8969	79.8421
Nov_Plant_scaffold_176_1_BLAST_translationelongationfactorTU_db_KEGGevalue_4.9e_61bit_score_239.2identity_92.0_	Nov_Plant_scaffold_176	translationelongationfactorTU_db_KEGGevalue_4.9e_61bit_score_239.2identity_92.0_	None	None	None	79.9335	0	0	0	0	68.6293	99.9529	46.8433	0	0	0	36.3698
Nov_Open_scaffold_12041_1_RBH_translationelongationfactorTu_db_KEGG_	Nov_Open_scaffold_12041	translationelongationfactorTu_db_KEGG_	None	None	None	10.8576	17.2845	45.1135	56.6229	76.9828	93.704	0	0	0	13.6911	7.66824	9.74163
Aug_Plant_scaffold_5840_10BLAST_PRC_barreldomainprotein_db_KEGGevalue_2e_23bit_score_113.6identity_72.2_	Aug_Plant_scaffold_5840	PRC_barreldomainprotein_db_KEGGevalue_2e_23bit_score_113.6identity_72.2_	None	None	None	0	0	331.661	0	0	0	0	0	0	0	0	0
Nov_Plant_scaffold_35104_1_BLAST_translationelongationfactor1a_ef_1a/ef_tu__K02358elongationfactorTu_db_KEGGevalue_1.6e_163bit_score_580.9identity_98.0_	Nov_Plant_scaffold_35104	translationelongationfactor1a_ef_1a/ef_tu__K02358elongationfactorTu_db_KEGGevalue_1.6e_163bit_score_580.9identity_98.0_	None	None	None	136.061	122.448	73.0953	0	0	0	0	0	0	0	0	0
Nov_Plant_scaffold_1192_7_BLAST_cytochromecoxidase_cbb3_type_ccoqsubunit_K00407cytochromecoxidasecbb3_typesubunitIV_db_KEGGevalue_2.3e_20bit_score_103.2identity_67.2_	Nov_Plant_scaffold_1192	cytochromecoxidase_cbb3_type_ccoqsubunit_K00407cytochromecoxidasecbb3_typesubunitIV_db_KEGGevalue_2.3e_20bit_score_103.2identity_67.2_	Cytcbb	CytCO	None	331.371	0	0	0	0	0	0	0	0	0	0	0
Nov_Plant_scaffold_2315_4_BLAST_cytochromecoxidase_cbb3_type_ccoqsubunit_K00407cytochromecoxidasecbb3_typesubunitIV_db_KEGGevalue_1.1e_25bit_score_120.9identity_85.1_	Nov_Plant_scaffold_2315	cytochromecoxidase_cbb3_type_ccoqsubunit_K00407cytochromecoxidasecbb3_typesubunitIV_db_KEGGevalue_1.1e_25bit_score_120.9identity_85.1_	Cytcbb	CytCO	None	331.371	0	0	0	0	0	0	0	0	0	0	0
Aug_Mud_scaffold_21471_5RBH_sulfitereductase_dissimilatory_typesubunitalpha_EC_1.8.99.3__K11180sulfitereductase_dissimilatory_typealphasubunit_EC_1.8.99.3__db_KEGG_	Aug_Mud_scaffold_21471	sulfitereductase_dissimilatory_typesubunitalpha_EC_1.8.99.3__K11180sulfitereductase_dissimilatory_typealphasubunit_EC_1.8.99.3__db_KEGG_	None	None	None	63.9836	46.7672	58.005	0	24.5882	43.7501	12.8868	19.2505	0	23.416	17.6929	20.9138
Nov_Open_scaffold_9882_2_BLAST_cold_shockDNA_bindingdomain_containingprotein_K03704coldshockprotein_beta_ribbon_CspAfamily__db_KEGGevalue_8.4e_20bit_score_101.3identity_73.4_	Nov_Open_scaffold_9882	cold_shockDNA_bindingdomain_containingprotein_K03704coldshockprotein_beta_ribbon_CspAfamily__db_KEGGevalue_8.4e_20bit_score_101.3identity_73.4_	None	None	None	0	0	330.795	0	0	0	0	0	0	0	0	0
Aug_Open_scaffold_82385_1RBH_acetyl_CoAdecarbonylase/synthasecomplexsubunitalpha_EC_1.2.99.2__K00192acetyl_CoAdecarbonylase/synthasecomplexsubunitalpha_EC_1.2.99.2__db_KEGG_	Aug_Open_scaffold_82385	acetyl_CoAdecarbonylase/synthasecomplexsubunitalpha_EC_1.2.99.2__K00192acetyl_CoAdecarbonylase/synthasecomplexsubunitalpha_EC_1.2.99.2__db_KEGG_	None	None	None	14.8386	28.9112	11.9845	30.3094	39.8158	13.4915	44.5996	30.2542	33.177	13.8159	19.8901	49.6727
Aug_Plant_scaffold_66248_1BLAST_outermembraneprotein_porin__db_KEGGevalue_3.4e_73bit_score_281.2identity_40.8_	Aug_Plant_scaffold_66248	outermembraneprotein_porin__db_KEGGevalue_3.4e_73bit_score_281.2identity_40.8_	None	None	None	50.5035	14.0209	31.2231	19.6872	39.8974	44.3675	27.1126	28.8503	31.4738	21.6805	0	21.8922
Aug_Open_scaffold_984_8BLAST_RNP_1likeRNA_bindingprotein_db_KEGGevalue_1.1e_22bit_score_111.3identity_65.2_	Aug_Open_scaffold_984	RNP_1likeRNA_bindingprotein_db_KEGGevalue_1.1e_22bit_score_111.3identity_65.2_	None	None	None	178.818	0	0	0	0	151.832	0	0	0	0	0	0
Nov_Plant_scaffold_16119_4_RBH_50SribosomalproteinL1p_K02863largesubunitribosomalproteinL1_db_KEGG_	Nov_Plant_scaffold_16119	50SribosomalproteinL1p_K02863largesubunitribosomalproteinL1_db_KEGG_	rpl	Ribos	None	124.595	111.645	93.9868	0	0	0	0	0	0	0	0	0
Nov_Plant_scaffold_101_3_BLAST_30SribosomalproteinS7_K02992smallsubunitribosomalproteinS7_db_KEGGevalue_2.6e_75bit_score_287.0identity_92.3_	Nov_Plant_scaffold_101	30SribosomalproteinS7_K02992smallsubunitribosomalproteinS7_db_KEGGevalue_2.6e_75bit_score_287.0identity_92.3_	rps	Ribos	None	160.261	68.5243	100.876	0	0	0	0	0	0	0	0	0
Aug_Plant_scaffold_41000_1RBH_sulfitereductase_dissimilatory_typesubunitalpha_EC_1.8.99.3__K11180sulfitereductase_dissimilatory_typealphasubunit_EC_1.8.99.3__db_KEGG_	Aug_Plant_scaffold_41000	sulfitereductase_dissimilatory_typesubunitalpha_EC_1.8.99.3__K11180sulfitereductase_dissimilatory_typealphasubunit_EC_1.8.99.3__db_KEGG_	None	None	None	63.7087	46.2163	57.3478	0	25.3313	44.9698	12.7115	19.2505	0	22.7588	17.9773	19.287
Nov_Mud_scaffold_27384_3_BLAST_translationelongationfactorTu_K02358elongationfactorTu_db_KEGGevalue_4.8e_203bit_score_712.6identity_89.6_	Nov_Mud_scaffold_27384	translationelongationfactorTu_K02358elongationfactorTu_db_KEGGevalue_4.8e_203bit_score_712.6identity_89.6_	None	None	None	9.95276	16.6624	42.079	58.0328	79.1212	97.7509	0	0	0	11.5848	0	14.2378
Aug_Open_scaffold_108177_3RBH_formaldehyde_activatingenzyme_K10713formaldehyde_activatingenzyme_EC_4.3._.___db_KEGG_	Aug_Open_scaffold_108177	formaldehyde_activatingenzyme_K10713formaldehyde_activatingenzyme_EC_4.3._.___db_KEGG_	fae	FormDissim	OWC	38.9539	0	41.5436	72.8378	106.207	69.5056	0	0	0	0	0	0
Nov_Plant_scaffold_1876_5_RBH_30SribosomalproteinS2n_2Tax_SulfuricurvumRepID_K7SJC6_9HELI_db_UNIREF_	Nov_Plant_scaffold_1876	30SribosomalproteinS2n_2Tax_SulfuricurvumRepID_K7SJC6_9HELI_db_UNIREF_	rps	Ribos	None	88.6462	121.179	119.217	0	0	0	0	0	0	0	0	0
Aug_Mud_scaffold_90975_2BLAST_secreted/surfaceproteinwithfasciclin_likerepeats_db_KEGGevalue_1.1e_39bit_score_168.3identity_63.0_	Aug_Mud_scaffold_90975	secreted/surfaceproteinwithfasciclin_likerepeats_db_KEGGevalue_1.1e_39bit_score_168.3identity_63.0_	None	None	None	0	101.251	135.916	91.6882	0	0	0	0	0	0	0	0
Aug_Plant_scaffold_289930_1BLAST_CsbDfamilyprotein_db_KEGGevalue_1e_26bit_score_124.8identity_66.3_	Aug_Plant_scaffold_289930	CsbDfamilyprotein_db_KEGGevalue_1e_26bit_score_124.8identity_66.3_	None	None	None	0	0	0	0	160.263	167.477	0	0	0	0	0	0
Nov_Plant_scaffold_10032_3_BLAST_cytochromecclassi_K00406cytochromecoxidasecbb3_typesubunitIII_db_KEGGevalue_9.1e_141bit_score_505.4identity_79.0_	Nov_Plant_scaffold_10032	cytochromecclassi_K00406cytochromecoxidasecbb3_typesubunitIII_db_KEGGevalue_9.1e_141bit_score_505.4identity_79.0_	Cytcbb	CytCO	None	105.319	88.6146	70.2385	0	39.338	23.6913	0	0	0	0	0	0
Aug_Open_scaffold_275493_2BLAST_cold_shockDNA_bindingdomain_containingprotein_K03704coldshockprotein_beta_ribbon_CspAfamily__db_KEGGevalue_1.5e_27bit_score_127.1identity_89.4_	Aug_Open_scaffold_275493	cold_shockDNA_bindingdomain_containingprotein_K03704coldshockprotein_beta_ribbon_CspAfamily__db_KEGGevalue_1.5e_27bit_score_127.1identity_89.4_	None	None	None	0	0	0	0	0	326.759	0	0	0	0	0	0
Nov_Plant_scaffold_22642_1_BLAST_50SribosomalproteinL23p_K02892largesubunitribosomalproteinL23_db_KEGGevalue_7.6e_26bit_score_121.3identity_95.2_	Nov_Plant_scaffold_22642	50SribosomalproteinL23p_K02892largesubunitribosomalproteinL23_db_KEGGevalue_7.6e_26bit_score_121.3identity_95.2_	rpl	Ribos	None	326.702	0	0	0	0	0	0	0	0	0	0	0
Aug_Mud_scaffold_567022_1BLAST_RNA_directedDNApolymerase_Reversetranscriptase__db_KEGGevalue_7.6e_85bit_score_318.9identity_82.1_	Aug_Mud_scaffold_567022	RNA_directedDNApolymerase_Reversetranscriptase__db_KEGGevalue_7.6e_85bit_score_318.9identity_82.1_	None	None	None	38.0076	0	19.1456	86.203	36.1652	69.581	0	21.0828	0	0	22.8081	33.5959
Nov_Plant_scaffold_5207_1_BLAST_rplM_50SribosomalproteinL13_K02871largesubunitribosomalproteinL13_db_KEGGevalue_1.1e_69bit_score_268.1identity_89.4_	Nov_Plant_scaffold_5207	rplM_50SribosomalproteinL13_K02871largesubunitribosomalproteinL13_db_KEGGevalue_1.1e_69bit_score_268.1identity_89.4_	rpl	Ribos	NSP	0	84.8493	67.1891	0	52.1284	70.9803	0	51.1796	0	0	0	0
Nov_Plant_scaffold_15235_4_BLAST_cold_shockDNA_bindingdomain_containingprotein_K03704coldshockprotein_beta_ribbon_CspAfamily__db_KEGGevalue_3.2e_30bit_score_136.0identity_94.1_	Nov_Plant_scaffold_15235	cold_shockDNA_bindingdomain_containingprotein_K03704coldshockprotein_beta_ribbon_CspAfamily__db_KEGGevalue_3.2e_30bit_score_136.0identity_94.1_	None	None	None	0	325.318	0	0	0	0	0	0	0	0	0	0
Aug_Open_scaffold_16996_3BLAST_cytochromecclassIII_db_KEGGevalue_2.9e_08bit_score_63.9identity_29.6_	Aug_Open_scaffold_16996	cytochromecclassIII_db_KEGGevalue_2.9e_08bit_score_63.9identity_29.6_	CytC	CytC	None	0	0	0	0	0	0	0	87.5124	0	87.3124	86.7487	62.9111
Nov_Plant_scaffold_2045_3_BLAST_rpmI_50SribosomalproteinL35_K02916largesubunitribosomalproteinL35_db_KEGGevalue_3.2e_27bit_score_125.9identity_98.5_	Nov_Plant_scaffold_2045	rpmI_50SribosomalproteinL35_K02916largesubunitribosomalproteinL35_db_KEGGevalue_3.2e_27bit_score_125.9identity_98.5_	rpl	Ribos	None	324.483	0	0	0	0	0	0	0	0	0	0	0
Aug_Mud_scaffold_322396_1BLAST_HeatshockproteinHsp20_K13993HSP20familyprotein_db_KEGGevalue_5.9e_34bit_score_149.4identity_53.7_	Aug_Mud_scaffold_322396	HeatshockproteinHsp20_K13993HSP20familyprotein_db_KEGGevalue_5.9e_34bit_score_149.4identity_53.7_	None	None	None	0	0	0	74.595	0	36.5564	0	0	0	82.9681	43.4226	86.2334
Aug_Plant_scaffold_56924_1BLAST_DNA_bindingferritin_likeprotein_K04047starvation_inducibleDNA_bindingprotein_db_KEGGevalue_5.3e_40bit_score_169.1identity_82.7_	Aug_Plant_scaffold_56924	DNA_bindingferritin_likeprotein_K04047starvation_inducibleDNA_bindingprotein_db_KEGGevalue_5.3e_40bit_score_169.1identity_82.7_	None	None	None	108.634	120.5	94.5641	0	0	0	0	0	0	0	0	0
Nov_Plant_scaffold_52_35_BLAST_adenylylsulfatereductasesubunitbeta_K00395adenylylsulfatereductase_subunitB_EC_1.8.99.2__db_KEGGevalue_3.6e_77bit_score_293.1identity_85.1_	Nov_Plant_scaffold_52	adenylylsulfatereductasesubunitbeta_K00395adenylylsulfatereductase_subunitB_EC_1.8.99.2__db_KEGGevalue_3.6e_77bit_score_293.1identity_85.1_	None	None	None	172.452	53.132	97.9497	0	0	0	0	0	0	0	0	0
Aug_Mud_scaffold_34118_1BLAST_recombinaseA_K08482circadianclockproteinKaiC_db_KEGGevalue_1.1e_145bit_score_522.7identity_49.8_	Aug_Mud_scaffold_34118	recombinaseA_K08482circadianclockproteinKaiC_db_KEGGevalue_1.1e_145bit_score_522.7identity_49.8_	None	None	None	19.3683	25.2334	22.2114	38.8009	26.3447	43.1167	36.1953	27.3923	21.3876	15.8111	25.8894	21.5713
Nov_Plant_scaffold_3943_3_BLAST_30SribosomalproteinS9_K02996smallsubunitribosomalproteinS9_db_KEGGevalue_2.2e_59bit_score_233.8identity_88.5_	Nov_Plant_scaffold_3943	30SribosomalproteinS9_K02996smallsubunitribosomalproteinS9_db_KEGGevalue_2.2e_59bit_score_233.8identity_88.5_	rps	Ribos	None	186.677	62.0513	74.5762	0	0	0	0	0	0	0	0	0
Aug_Plant_scaffold_79139_3RBH_translationelongationfactorTu_K02358elongationfactorTu_db_KEGG_	Aug_Plant_scaffold_79139	translationelongationfactorTu_K02358elongationfactorTu_db_KEGG_	None	None	None	10.8576	15.4722	43.53	53.5688	75.9136	92.1006	0	0	0	13.6911	7.66824	10.491
Nov_Plant_scaffold_2153_3_RBH_aromatichydrocarbondegradationmembraneprotein_db_KEGG_	Nov_Plant_scaffold_2153	aromatichydrocarbondegradationmembraneprotein_db_KEGG_	None	None	None	97.143	112.339	107.158	0	0	6.40043	0	0	0	0	0	0
Nov_Mud_scaffold_294_3_RBH_rpsB_30SribosomalproteinS2_K02967smallsubunitribosomalproteinS2_db_KEGG_	Nov_Mud_scaffold_294	rpsB_30SribosomalproteinS2_K02967smallsubunitribosomalproteinS2_db_KEGG_	rps	Ribos	None	49.4806	35.4406	34.2529	22.9437	24.967	31.2554	22.755	19.7376	0	28.24	21.5193	31.7795
Aug_Plant_scaffold_104195_2BLAST_hpi1_3_hexulose_6_phosphateisomerase_K080946_phospho_3_hexuloisomerase_EC_5.3.1.27__db_KEGGevalue_3.4e_71bit_score_273.5identity_78.5_	Aug_Plant_scaffold_104195	hpi1_3_hexulose_6_phosphateisomerase_K080946_phospho_3_hexuloisomerase_EC_5.3.1.27__db_KEGGevalue_3.4e_71bit_score_273.5identity_78.5_	hpi	FormAssim	None	63.8998	59.4721	56.1975	40.7894	0	34.5625	41.4541	0	0	0	0	25.646
Nov_Open_scaffold_88_7_BLAST_dnaK_molecularchaperoneDnaK_K04043molecularchaperoneDnaK_db_KEGGevalue_1.7e_247bit_score_861.3identity_71.2_	Nov_Open_scaffold_88	dnaK_molecularchaperoneDnaK_K04043molecularchaperoneDnaK_db_KEGGevalue_1.7e_247bit_score_861.3identity_71.2_	None	None	None	0	53.7804	36.3808	0	44.361	20.9998	18.2173	10.5931	0	37.8927	54.8874	44.0475
Nov_Mud_scaffold_450_10_BLAST_RNP_1likeRNA_bindingprotein_db_KEGGevalue_8.4e_23bit_score_111.7identity_65.2_	Nov_Mud_scaffold_450	RNP_1likeRNA_bindingprotein_db_KEGGevalue_8.4e_23bit_score_111.7identity_65.2_	None	None	None	153.115	0	0	0	0	167.015	0	0	0	0	0	0
Nov_Plant_scaffold_14614_1_BLAST_sulfurdehydrogenasesubunitSoxC_EC_1._._.___db_KEGGevalue_1.9e_202bit_score_710.7identity_79.1_	Nov_Plant_scaffold_14614	sulfurdehydrogenasesubunitSoxC_EC_1._._.___db_KEGGevalue_1.9e_202bit_score_710.7identity_79.1_	None	None	None	86.8246	103.926	129.251	0	0	0	0	0	0	0	0	0
[truncated: 14,244 more rows]
